# Supplementary material for: Widespread fungal–bacterial competition for magnesium lowers bacterial susceptibility to polymyxin antibiotics
Source: PLoS Biol. 2024 Jun 20;22(6):e3002694. doi: 10.1371/journal.pbio.3002694 (PMC11218974; doi:10.1371/journal.pbio.3002694)
Supplement: S1 Data — (XLSX) [file pbio.3002694.s025.xlsx]

## Sheet: S1Data-FigS1A
P. aeruginosa CFU/ml	monoculture	monoculture	monoculture	monoculture	co-culture	co-culture	co-culture	co-culture
0 hour	5400	3000	2800	3600	3400	3800	3600	2000
5 hours	300000	36000	220000	32000	62000	60000	42000	54000
20 hours	22000000000	18000000000	12000000000	18000000000	200000000	260000000	240000000	220000000
44 hours	30000000000	26000000000	20000000000	22000000000	3600000000	2600000000	3800000000	2800000000

## Sheet: S1Data-FigS1B
C. albicans viability	monoculture	monoculture	monoculture	monoculture	co-culture	co-culture	co-culture	co-culture
0 hour	34000	26000	40000	34000	24000	34000	34000	34000
5 hours	580000	500000	560000	500000	520000	440000	440000	660000
20 hours	200000000	180000000	100000000	220000000	140000000	80000000	240000000	180000000
44 hours	260000000	160000000	180000000	120000000	500000000	160000000	80000000	160000000
