# Supplementary material for: Widespread fungal–bacterial competition for magnesium lowers bacterial susceptibility to polymyxin antibiotics
Source: PLoS Biol. 2024 Jun 20;22(6):e3002694. doi: 10.1371/journal.pbio.3002694 (PMC11218974; doi:10.1371/journal.pbio.3002694)
Supplement: S2 Data — (XLSX) [file pbio.3002694.s026.xlsx]

## Sheet: FigureS2
time (hour)	WT-monoculture	WT-monoculture	WT-monoculture	WT-monoculture	WT-co-culture	WT-co-culture	WT-co-culture	WT-co-culture
0	43000	20000	30000	27000	43000	13000	23000	13000
2	80000	73000	70000	200000	200000	67000	200000	170000
4	2300000	400000	600000	2000000	870000	800000	830000	800000
6	3700000	4700000	5700000	3000000	6000000	3000000	4300000	1300000
8	40000000	37000000	43000000	23000000	20000000	33000000	27000000	13000000
10	370000000	100000000	230000000	330000000	30000000	40000000	33000000	27000000
