# Supplementary material for: Widespread fungal–bacterial competition for magnesium lowers bacterial susceptibility to polymyxin antibiotics
Source: PLoS Biol. 2024 Jun 20;22(6):e3002694. doi: 10.1371/journal.pbio.3002694 (PMC11218974; doi:10.1371/journal.pbio.3002694)
Supplement: S3 Data — (XLSX) [file pbio.3002694.s027.xlsx]

## Sheet: S3Data-FigS3A
Enrichment FDR	nGenes	Pathway Genes	Fold Enrichment	Pathway	URL	Genes
8.30932261599138e-17	11	12	45.0814	Mixed, incl. nitrogen metabolism, and nosl		PA0519 PA0520 PA0521 PA0523 PA0524 PA0525 PA3396 PA3395 PA3394 PA3393 PA3392
7.0326502723493e-24	17	22	38.0025	Fe(2+)-dicitrate sensor, transmembrane component, and RNA polymerase sigma facto		PA4895 PA4896 PA0471 PA0472 PA3900 PA3899 PA1364 PA1363 PA3410 PA3409 PA1301 PA1300 PA2468 PA2467 PA2466 PA1912 PA1911
1.05616987715713e-34	26	38	33.6493	Mixed, incl. fecr protein, and tonb-dependent siderophore receptor		PA0930 PA0929 PA4514 PA4515 PA4895 PA4896 PA0471 PA0472 PA3900 PA3899 PA1365 PA1364 PA1363 PA3410 PA3409 PA3268 PA1301 PA1300 PA2688 PA2687 PA2686 PA2468 PA2467 PA2466 PA1912 PA1911
2.7000898219924e-10	8	12	32.7865	Mixed, incl. cysteine desulfurase iscs, and adrenodoxin		PA3815 PA3814 PA3813 PA3812 PA3811 PA3810 PA3809 PA3808
2.7000898219924e-10	8	12	32.7865	Fe(2+)-dicitrate sensor, transmembrane component	https://www.ebi.ac.uk/interpro/entry/InterPro/IPR012373	PA4895 PA0471 PA3900 PA1364 PA3409 PA1301 PA2467 PA1911
3.86640245553761e-16	13	21	30.4446	Mixed, incl. siroheme decarboxylase , asnc-like ligand binding domain, and cytoc		PA0509 PA0517 PA0519 PA0520 PA0521 PA0523 PA0524 PA0525 PA3396 PA3395 PA3394 PA3393 PA3392
6.13436613155416e-10	8	13	30.2644	FecR protein	https://www.ebi.ac.uk/interpro/entry/InterPro/IPR006860	PA4895 PA0471 PA3900 PA1364 PA3409 PA1301 PA2467 PA1911
1.50786005136429e-10	9	16	27.6636	RNA polymerase sigma factor 70, region 4 type 2	https://www.ebi.ac.uk/interpro/entry/InterPro/IPR013249	PA4896 PA0472 PA3899 PA1363 PA3410 PA1300 PA2468 PA1912 PA2426
2.7000898219924e-10	9	17	26.0363	RNA polymerase sigma-70 like	https://www.ebi.ac.uk/interpro/entry/InterPro/IPR039425	PA4896 PA0472 PA3899 PA1363 PA3410 PA1300 PA2468 PA1912 PA2426
1.9457177814074e-38	33	64	25.3583	Mixed, incl. tonb-dependent receptor, plug domain superfamily, and fecr protein		PA0930 PA0929 PA0672 PA4514 PA4515 PA4708 PA4709 PA4710 PA4895 PA4896 PA0433 PA0471 PA0472 PA3900 PA3899 PA1365 PA1364 PA1363 PA3530 PA3410 PA3409 PA3268 PA1301 PA1300 PA2688 PA2687 PA2686 PA2468 PA2467 PA2466 PA1912 PA1911 PA1910
3.22590655967224e-09	9	22	20.119	RNA polymerase sigma factor, region 3/4-like	https://www.ebi.ac.uk/interpro/entry/InterPro/IPR013324	PA4896 PA0472 PA3899 PA1363 PA3410 PA1300 PA2468 PA1912 PA2426
4.77532731610681e-09	9	23	19.2442	Sigma factor		PA4896 PA0472 PA3899 PA1363 PA3410 PA1300 PA2468 PA1912 PA2426
3.27117487651789e-47	47	126	18.3448	Mixed, incl. tonb-dependent receptor plug domain, and phosphopantetheine attachm		PA0930 PA0929 PA0672 PA4514 PA4515 PA4708 PA4709 PA4710 PA4895 PA4896 PA0433 PA0471 PA0472 PA4229 PA4228 PA4227 PA4219 PA4218 PA3900 PA3899 PA1365 PA1364 PA1363 PA3530 PA3410 PA3409 PA3268 PA1301 PA1300 PA2688 PA2687 PA2686 PA2468 PA2467 PA2466 PA2034 PA2033 PA1912 PA1911 PA1910 PA2426 PA2425 PA2412 PA2411 PA2394 PA2393 PA2385
2.7000898219924e-10	12	40	14.7539	Mixed, incl. condensation domain, and biosynthesis of siderophore group nonribos		PA4229 PA4228 PA4227 PA4219 PA4218 PA2426 PA2425 PA2412 PA2411 PA2394 PA2393 PA2385
3.00143309268626e-10	14	62	11.1051	Mixed, incl. phosphopantetheine attachment site, and biosynthesis of siderophore		PA4229 PA4228 PA4227 PA4219 PA4218 PA2034 PA2033 PA2426 PA2425 PA2412 PA2411 PA2394 PA2393 PA2385
5.461060729418e-09	14	78	8.82712	Mixed, incl. nitrogen metabolism, and molybdenum cofactor biosynthesis		PA0509 PA0517 PA0519 PA0520 PA0521 PA0522 PA0523 PA0524 PA0525 PA3396 PA3395 PA3394 PA3393 PA3392

## Sheet: S3Data-FigS3B
Enrichment FDR	nGenes	Pathway Genes	Fold Enrichment	Pathway	URL	Genes
9.24398470436674e-17	14	22	30.3478	Mixed, incl. biofilm formation - pseudomonas aeruginosa, and impe protein		PA0070 PA0077 PA0078 PA0079 PA0080 PA0082 PA0083 PA0084 PA0085 PA0086 PA0087 PA0088 PA0089 PA0090
1.74858860596506e-15	15	32	22.3544	Mixed, incl. biofilm formation - pseudomonas aeruginosa, and type vi secretion s		PA0070 PA0077 PA0078 PA0079 PA0080 PA0082 PA0083 PA0084 PA0085 PA0086 PA0087 PA0088 PA0089 PA0090 PA0096
1.12496755533856e-17	24	94	12.176	Mixed, incl. bacterial secretion system, and biofilm formation - pseudomonas aer		PA1659 PA1658 PA1657 PA1656 PA0070 PA0077 PA0078 PA0079 PA0080 PA0082 PA0083 PA0084 PA0085 PA0086 PA0087 PA0088 PA0089 PA0090 PA0096 PA3908 PA3907 PA3906 PA3905 PA3904
0.0064813	4	16	11.9223	Arginine metabolism, and Amino acid/polyamine transporter I		PA5170 PA5171 PA5172 PA5173
0.00024306	6	24	11.9223	Nicotinate and nicotinamide metabolism		PA4918 PA4919 PA4920 PA0195 PA0195.1 PA1197
0.00789967	4	17	11.221	ATPase, AAA-type, core	https://www.ebi.ac.uk/interpro/entry/InterPro/IPR003959	PA0779 PA4542 PA5054 PA0090
0.00866722	4	18	10.5976	Mixed, incl. cytochrome c oxidase cbb3-type, subunit i, and cytochrome c		PA1557 PA1556 PA1555.1 PA1555
0.00866722	4	18	10.5976	Mostly uncharacterized, incl. type vi secretion system effector, hcp, and type v		PA1659 PA1658 PA1657 PA1656
0.00262577	5	23	10.3673	Mixed, incl. cytochrome c, and cytochrome c oxidase cbb3-type, subunit i		PA4571 PA1557 PA1556 PA1555.1 PA1555
0.0239216	4	24	7.94823	Mixed, incl. bacterial secretion system, and hint family		PA1659 PA1658 PA1657 PA1656
0.0259445	4	25	7.6303	Chaperone, and Serine protease		PA0779 PA4542 PA4761 PA5054
0.00607117	6	43	6.65433	Mostly uncharacterized, incl. uspa, and twin-arginine translocation pathway, sig		PA1747 PA1746 PA4352 PA4611 PA3309 PA1789
0.0154188	5	36	6.62353	ATPase family associated with various cellular activities (AAA)	http://pfam.xfam.org/family/PF00004	PA0779 PA4542 PA5054 PA0090 PA1196
0.0249352	5	41	5.81578	Rossmann-like alpha/beta/alpha sandwich fold	https://www.ebi.ac.uk/interpro/entry/InterPro/IPR014729	PA4352 PA4917 PA4920 PA5027 PA3309
5.55426023355028e-06	14	119	5.61052	Mixed, incl. acyl-coa n-acyltransferase, and signal		PA1747 PA1746 PA4352 PA4611 PA5372 PA5373 PA5374 PA5494 PA3933 PA3614 PA3613 PA3309 PA1429 PA1789
7.50032572520866e-07	18	171	5.01994	Mixed, incl. phosphate transport, and signal		PA1747 PA1746 PA4348 PA4352 PA4351 PA4611 PA5207 PA5372 PA5373 PA5374 PA5494 PA0141 PA3933 PA3614 PA3613 PA3309 PA1429 PA1789
0.00187312	10	105	4.54185	Mostly uncharacterized, incl. acyl-coa n-acyltransferase, and uspa		PA1747 PA1746 PA4352 PA4611 PA5494 PA3614 PA3613 PA3309 PA1429 PA1789
5.20109868503999e-06	18	198	4.3354	Mixed, incl. signal, and acyl-coa n-acyltransferase		PA1747 PA1746 PA4348 PA4352 PA4351 PA4611 PA5207 PA5372 PA5373 PA5374 PA5494 PA0141 PA3933 PA3614 PA3613 PA3309 PA1429 PA1789
0.00491492	11	143	3.66841	Mixed, incl. heme, and molybdenum cofactor biosynthesis		PA4571 PA5180 PA5181 PA1557 PA1556 PA1555.1 PA1555 PA3915 PA3877 PA3876 PA1920
0.028862	11	191	2.74651	Mixed, incl. porphyrin and chlorophyll metabolism, and heme		PA4571 PA5180 PA5181 PA1557 PA1556 PA1555.1 PA1555 PA3915 PA3877 PA3876 PA1920

## Sheet: S3Data-FigS3C
baseMean	log2FoldChange	lfcSE	stat	pvalue	padj	Geneid	function.
25266.9	-0.483118	0.0883974	-5.4653	4.62122137377444e-08	2.13226743484107e-07	PA0001	chromosomal replication initiator protein DnaA
24240.5	-0.457882	0.0830987	-5.5101	3.58631812128637e-08	1.67371294972964e-07	PA0002	DNA polymerase III, beta chain
15042.4	-0.31533	0.0730767	-4.31506	1.59560285855568e-05	5.28439204549539e-05	PA0003	RecF protein
58439.1	-0.756857	0.0774951	-9.76652	1.5673604685989e-22	2.08847120383633e-21	PA0004	DNA gyrase subunit B
2618.64	0.26262	0.0850255	3.08872	0.00201019	0.00456011	PA0005	lysophosphatidic acid acyltransferase, LptA
2341.87	0.1186	0.106152	1.11727	0.26388	0.342959	PA0006	conserved hypothetical protein
739.815	-0.368404	0.137195	-2.68526	0.00724738	0.0146049	PA0007	hypothetical protein
13402.6	-0.691774	0.104806	-6.6005	4.09780956198351e-11	2.60532975830457e-10	PA0008	glycyl-tRNA synthetase beta chain
5521.39	-0.271133	0.129158	-2.09924	0.0357961	0.0613602	PA0009	glycyl-tRNA synthetase alpha chain
769.289	0.518094	0.140151	3.69668	0.000218439	0.000593783	PA0010	DNA-3-methyladenine glycosidase I
3386.67	0.824604	0.112437	7.33391	2.2354055421965e-13	1.72044774725326e-12	PA0011	acyltransferase HtrB1
797.967	0.764015	0.228943	3.33714	0.000846466	0.00207273	PA0012	hypothetical protein
508.014	0.340413	0.138005	2.46667	0.0136376	0.0256685	PA0013	conserved hypothetical protein
240.064	0.601835	0.188625	3.19064	0.0014196	0.00331259	PA0014	hypothetical protein
1433.94	-0.285847	0.101386	-2.8194	0.00481137	0.0100768	PA0015	hypothetical protein
7638.2	-0.738211	0.0996814	-7.4057	1.30456139683394e-13	1.02337189080385e-12	PA0016	potassium uptake protein TrkA
5011.41	-0.332969	0.120418	-2.76511	0.00569028	0.0117451	PA0017	conserved hypothetical protein
5109.7	-0.454095	0.130448	-3.48104	0.000499466	0.00127619	PA0018	methionyl-tRNA formyltransferase
8513.7	-0.202967	0.144121	-1.40831	0.159038	0.221976	PA0019	polypeptide deformylase
12624.9	0.0646737	0.0880023	0.734909	0.462395	0.546038	PA0020	T4P secretin-associated protein TsaP
225.86	-0.0240885	0.194839	-0.123633	0.901606	0.928841	PA0021	conserved hypothetical protein
2904.33	-0.0437151	0.108953	-0.40123	0.688251	0.754536	PA0022	conserved hypothetical protein
4265.91	-0.430725	0.115836	-3.71841	0.000200478	0.000547832	PA0023	quinone oxidoreductase
19242.6	0.456926	0.149917	3.04786	0.00230476	0.00516871	PA0024	coproporphyrinogen III oxidase, aerobic
5531.38	0.370075	0.1587	2.33191	0.0197052	0.0358809	PA0025	shikimate dehydrogenase
1821.24	0.159565	0.123122	1.29599	0.194978	0.264627	PA0026	phospholipase C, PlcB
764.024	-0.0113815	0.146365	-0.0777608	0.938018	0.955023	PA0027	hypothetical protein
295.846	0.145632	0.200484	0.726403	0.467592	0.550511	PA0028	hypothetical protein
319.179	-0.256683	0.159498	-1.60932	0.107547	0.15935	PA0029	probable sulfate transporter
213.591	-0.753654	0.190106	-3.96438	7.35875860822796e-05	0.000216436	PA0030	CosX
459.685	-0.15231	0.13393	-1.13723	0.255441	0.333207	PA0031	choline sulfatase
1074.97	-0.317087	0.101794	-3.11498	0.00183958	0.00420149	PA0032	probable transcriptional regulator
571.157	-0.31745	0.126394	-2.51158	0.0120191	0.0229554	PA0033	Histidine phosphotransfer protein HptC
306.044	0.379916	0.143336	2.65052	0.00803673	0.0160201	PA0034	probable two-component response regulator
1532.63	-0.438771	0.139442	-3.14661	0.00165175	0.00379836	PA0035	tryptophan synthase alpha chain
2912.47	-0.39554	0.134589	-2.93887	0.00329414	0.0071513	PA0036	tryptophan synthase beta chain
802.738	-0.284821	0.116192	-2.4513	0.0142342	0.0266593	PA0037	transcriptional regulator TrpI
11718	-0.21426	0.120166	-1.78303	0.0745815	0.11641	PA0038	hypothetical protein
6532.97	0.400194	0.100825	3.96921	7.21112176907702e-05	0.000212642	PA0039	hypothetical protein
1196.33	-0.407211	0.122924	-3.31269	0.000924021	0.00224625	PA0040	conserved hypothetical protein
2844.28	-1.34718	0.122462	-11.0007	3.7898181098877e-28	6.67078169157084e-27	PA0041	probable hemagglutinin
633.338	-0.130894	0.1088	-1.20307	0.228948	0.303367	PA0042	hypothetical protein
1538.23	-0.201579	0.0938273	-2.1484	0.0316818	0.0549351	PA0043	hypothetical protein
743.534	-0.206174	0.105867	-1.94748	0.0514769	0.0839259	PA0044	exoenzyme T
4025.98	-0.678247	0.140489	-4.82776	1.3807830412741e-06	5.24973712292411e-06	PA0045	hypothetical protein
996.712	-0.887841	0.167994	-5.28497	1.25726098816564e-07	5.51550724269894e-07	PA0046	hypothetical protein
1362.12	-1.04605	0.178	-5.87668	4.18576933748328e-09	2.18803322930038e-08	PA0047	hypothetical protein
333.323	-0.665043	0.172995	-3.8443	0.000120899	0.000342858	PA0048	probable transcriptional regulator
242.089	-0.681787	0.191835	-3.55403	0.000379371	0.000990637	PA0049	hypothetical protein
117.406	-0.604284	0.267434	-2.25956	0.0238483	0.042542	PA0050	hypothetical protein
151.135	-0.638256	0.236746	-2.69595	0.00701879	0.0142145	PA0051	potential phenazine-modifying enzyme
89.1628	0.099665	0.286396	0.347998	0.727842	0.788691	PA0052	hypothetical protein
2668.28	-0.0267967	0.0917459	-0.292076	0.770229	0.825059	PA0053	hypothetical protein
1660.79	-0.0292543	0.0803801	-0.363949	0.715896	0.7793	PA0054	conserved hypothetical protein
3882.42	-0.07627	0.122784	-0.621172	0.534487	0.613655	PA0055	hypothetical protein
238.574	-0.378129	0.159429	-2.37177	0.0177032	0.0325157	PA0056	probable transcriptional regulator
168.979	-0.440984	0.249404	-1.76815	0.0770359	0.11971	PA0057	hypothetical protein
176.917	-0.283905	0.184723	-1.53693	0.124311	0.180119	PA0058	DsbM
5278.5	-0.422239	0.144763	-2.91677	0.00353679	0.00761719	PA0059	osmotically inducible protein OsmC
1953.23	-0.0404667	0.116144	-0.34842	0.727525	0.788498	PA0060	conserved hypothetical protein
2036.33	-0.366017	0.0951808	-3.84549	0.000120312	0.000341363	PA0061	hypothetical protein
1480.41	-0.433753	0.16122	-2.69045	0.00713562	0.0144255	PA0062	hypothetical protein
2408.87	0.299209	0.164806	1.81553	0.069443	0.109691	PA0063	hypothetical protein
1682.27	-0.446846	0.139405	-3.20537	0.00134889	0.00315792	PA0064	hypothetical protein
1678.61	-0.206324	0.115466	-1.78688	0.0739572	0.11559	PA0065	hypothetical protein
1702.76	-0.24838	0.0895448	-2.77381	0.00554048	0.0114649	PA0066	conserved hypothetical protein
22217.1	-0.817486	0.116653	-7.00784	2.42022064284563e-12	1.72531479076858e-11	PA0067	oligopeptidase A
749.43	-0.452352	0.116354	-3.88773	0.000101187	0.000291007	PA0068	hypothetical protein
903.05	-0.889267	0.102115	-8.70846	3.08039802213692e-18	3.28979586521477e-17	PA0069	conserved hypothetical protein
22528.1	-2.18253	0.148002	-14.7466	3.23455082319536e-49	1.37661517497635e-47	PA0070	TagQ1
11181.1	-0.739287	0.13026	-5.67549	1.3829116210755e-08	6.83426774262876e-08	PA0071	TagR1
639.941	-1.24308	0.112663	-11.0336	2.6322094447792e-28	4.66195356011671e-27	PA0072	TagS1
504.575	-1.08954	0.202464	-5.38143	7.38979979645506e-08	3.32104241443524e-07	PA0073	TagT1
3122.95	-1.71903	0.114434	-15.022	5.27115463498692e-51	2.40491159066643e-49	PA0074	serine/threonine protein kinase PpkA
573.76	-1.71354	0.147679	-11.6032	3.96949968768019e-31	8.05624794264773e-30	PA0075	PppA
918.584	-1.68956	0.118923	-14.2072	8.27193562384992e-46	3.04353863631071e-44	PA0076	TagF1
5342.29	-2.2091	0.153741	-14.369	8.10412403412814e-47	3.12282563288059e-45	PA0077	IcmF1
2464.34	-2.36762	0.154893	-15.2855	9.54601667715109e-53	4.65307120596519e-51	PA0078	TssL1
2677.2	-2.12126	0.139884	-15.1644	6.08965007044301e-52	2.89410619597804e-50	PA0079	TssK1
1408.35	-2.24021	0.137262	-16.3207	7.03411661480254e-60	4.09342520961417e-58	PA0080	TssJ1
5798.58	-1.17078	0.114104	-10.2607	1.05930396993067e-24	1.59820384669699e-23	PA0081	Fha1
3424.22	-2.19165	0.197985	-11.0698	1.75824936896257e-28	3.13353004724798e-27	PA0082	TssA1
5293.43	-2.9157	0.204442	-14.2617	3.78976110264493e-46	1.42190839265684e-44	PA0083	TssB1
15100.3	-2.86167	0.18121	-15.792	3.53216104906505e-56	1.90036928894509e-54	PA0084	TssC1
6725.3	-2.92858	0.190872	-15.3432	3.93468350772036e-53	1.93443965901114e-51	PA0085	Hcp1
2109.14	-2.28841	0.198995	-11.4999	1.32093889390805e-30	2.61573420554084e-29	PA0086	TagJ1
1067.08	-2.69096	0.198766	-13.5383	9.28586622754361e-42	2.92581740860117e-40	PA0087	TssE1
1670.47	-2.48789	0.151909	-16.3776	2.76544757758691e-60	1.62591211700805e-58	PA0088	TssF1
1072.94	-2.73309	0.218445	-12.5116	6.45393863321298e-36	1.60928270930651e-34	PA0089	TssG1
4183.36	-2.75934	0.159584	-17.2909	5.50971243819123e-67	3.8792456833339e-65	PA0090	ClpV1
1970.32	-1.9836	0.137505	-14.4256	3.57283404305114e-47	1.40523258948418e-45	PA0091	VgrG1
1186.41	-1.5326	0.172767	-8.87094	7.2528868446855e-19	7.98517638518173e-18	PA0092	Tsi6
2148.52	-1.4799	0.178625	-8.28492	1.18190036855706e-16	1.16013387295713e-15	PA0093	Tse6
1466.25	-1.23988	0.175049	-7.08309	1.40973964976971e-12	1.02286834893596e-11	PA0094	EagT6
3451.16	-1.60354	0.161879	-9.90581	3.92767546974627e-23	5.45654757236793e-22	PA0095	vgrG1b
541.314	-2.22762	0.200746	-11.0967	1.30166687054882e-28	2.3344044536918e-27	PA0096	hypothetical protein
491.026	-1.95399	0.190229	-10.2718	9.44561663334559e-25	1.4364893775992e-23	PA0097	hypothetical protein
557.201	-1.93759	0.182254	-10.6313	2.13157714421344e-26	3.50328082231967e-25	PA0098	hypothetical protein
1205.15	-1.37297	0.154957	-8.86031	7.97899803063571e-19	8.75081264782989e-18	PA0099	type VI effector protein
1892.04	-0.892706	0.123904	-7.2048	5.8130799676615e-13	4.32229400985314e-12	PA0100	hypothetical protein
799.563	-1.00432	0.128267	-7.82989	4.88279026090592e-15	4.22557706493876e-14	PA0101	hypothetical protein
5761.13	-0.812696	0.11748	-6.91775	4.58880445425691e-12	3.19145753690575e-11	PA0102	probable carbonic anhydrase
566.816	-0.453437	0.152481	-2.97372	0.00294213	0.00647086	PA0103	probable sulfate transporter
1231.95	-0.108726	0.137973	-0.788026	0.430682	0.515354	PA0104	hypothetical protein
606.117	0.356938	0.171472	2.08161	0.0373778	0.063461	PA0105	cytochrome c oxidase, subunit II
379.391	-0.226139	0.155873	-1.45079	0.146839	0.207695	PA0106	cytochrome c oxidase, subunit I
68.2002	0.107839	0.228231	0.472499	0.636571	0.710304	PA0107	conserved hypothetical protein
541.698	-0.678906	0.129732	-5.23315	1.6664581740651e-07	7.1672782554248e-07	PA0108	cytochrome c oxidase, subunit III
706.263	-1.05976	0.136177	-7.78218	7.12871897974114e-15	6.09521504369771e-14	PA0109	hypothetical protein
70.5863	-0.278397	0.291749	-0.954236	0.339964	0.423045	PA0110	hypothetical protein
61.9949	-0.216487	0.262251	-0.825495	0.40909	0.493766	PA0111	hypothetical protein
68.2002	0.181987	0.254849	0.714096	0.475168	0.557589	PA0112	hypothetical protein
1015.59	-0.141659	0.133243	-1.06317	0.287707	0.367808	PA0113	probable cytochrome c oxidase assembly factor
4897.55	-0.112416	0.137061	-0.820196	0.412105	0.496773	PA0114	SenC
1030.05	0.141992	0.124036	1.14477	0.252306	0.330018	PA0115	conserved hypothetical protein
1001.9	-0.457508	0.124978	-3.66072	0.00025151	0.000676905	PA0116	hypothetical protein
630.923	-1.015	0.131087	-7.74292	9.7155894544937e-15	8.20859357910779e-14	PA0117	probable short chain dehydrogenase
628.581	-1.04732	0.133424	-7.84959	4.17387605813717e-15	3.63413971901623e-14	PA0118	hypothetical protein
3539.01	-1.64046	0.146866	-11.1698	5.73231735193233e-29	1.04112757509777e-27	PA0119	probable dicarboxylate transporter
1304.28	-1.47465	0.128843	-11.4453	2.48107170709671e-30	4.81277277060291e-29	PA0120	probable transcriptional regulator
548.041	-1.1076	0.163271	-6.78379	1.1705953007617e-11	7.84477673354166e-11	PA0121	hypothetical protein
592.346	-0.150457	0.12152	-1.23813	0.215668	0.288993	PA0122	rahU
595.992	-0.925581	0.11972	-7.73124	1.06506754655466e-14	8.95882038053282e-14	PA0123	probable transcriptional regulator
369.652	-0.380274	0.175032	-2.1726	0.0298105	0.0520702	PA0124	ParE toxin
136.979	-0.320241	0.236413	-1.35458	0.175551	0.241828	PA0125	ParD antitoxin
2047.42	-1.72013	0.181181	-9.494	2.22331775694636e-21	2.80521707253652e-20	PA0126	hypothetical protein
1628.68	-0.397046	0.101659	-3.90568	9.39625425955424e-05	0.000271463	PA0127	hypothetical protein
736.528	-0.353987	0.246817	-1.43421	0.151512	0.213036	PA0128	conserved hypothetical protein
1399.54	-0.588603	0.18025	-3.26547	0.00109281	0.00261094	PA0129	Amino acid permease
10077.6	-0.745727	0.259349	-2.87538	0.00403545	0.00860021	PA0130	3-Oxopropanoate dehydrogenase
1483	-0.459374	0.260784	-1.76151	0.0781516	0.121345	PA0131	BauB
9110.9	-1.16216	0.446494	-2.60285	0.00924527	0.0181593	PA0132	Beta-alanine:pyruvate transaminase
1340.64	-0.305773	0.117337	-2.60594	0.00916229	0.0180181	PA0133	BauR
2721.09	-0.546821	0.129078	-4.23638	2.27155504565115e-05	7.28609585227702e-05	PA0134	probable guanine deaminase
34.2533	0.373338	0.43552	0.857223	0.391321	0.475539	PA0135	hypothetical protein
116.656	0.094838	0.258928	0.366271	0.714163	0.778156	PA0136	probable ATP-binding component of ABC transporter
119.345	0.187403	0.205194	0.9133	0.361085	0.444095	PA0137	probable permease of ABC transporter
487.227	-1.21695	0.19588	-6.21272	5.207417186764e-10	2.98171688916818e-09	PA0138	probable permease of ABC transporter
77584.1	-0.909633	0.121547	-7.4838	7.220372744048e-14	5.75913087542737e-13	PA0139	alkyl hydroperoxide reductase subunit C
9446.4	-2.01813	0.106463	-18.9563	3.92124730650686e-80	4.21941007339785e-78	PA0140	alkyl hydroperoxide reductase subunit F
20884.2	-2.50684	0.208319	-12.0337	2.3639253185017e-33	5.2868494476138e-32	PA0141	conserved hypothetical protein
929.604	-0.272585	0.0965189	-2.82416	0.00474051	0.00995195	PA0142	hypothetical protein
1322.57	-0.723657	0.154112	-4.69566	2.65742873796792e-06	9.76502325556125e-06	PA0143	purine nucleosidase Nuh
329.264	-0.679753	0.224405	-3.02913	0.00245259	0.00547013	PA0144	hypothetical protein
2459.73	-0.545556	0.157825	-3.45671	0.000546808	0.00138474	PA0145	hypothetical protein
265.504	0.00703422	0.174759	0.040251	0.967893	0.97744	PA0146	conserved hypothetical protein
863.1	-0.434257	0.124842	-3.47845	0.000504323	0.00128745	PA0147	probable oxidoreductase
2415.45	-0.641247	0.0922329	-6.95248	3.58930999033338e-12	2.52091562498415e-11	PA0148	adenine deaminase
416.808	1.06654	0.171957	6.20234	5.56300963606516e-10	3.16309511011761e-09	PA0149	probable sigma-70 factor, ECF subfamily
341.92	0.942107	0.224532	4.19587	2.71830872487165e-05	8.58865078002382e-05	PA0150	anti-sigma factor
287.475	0.482778	0.15341	3.14697	0.00164971	0.0037952	PA0151	probable TonB-dependent receptor
612.574	0.0105817	0.101574	0.104178	0.917028	0.939431	PA0152	transcriptional regulator PcaQ
205.733	-0.288608	0.148909	-1.93815	0.0526052	0.0854478	PA0153	protocatechuate 3,4-dioxygenase, beta subunit
618.682	0.428348	0.158996	2.69408	0.0070583	0.0142895	PA0154	protocatechuate 3,4-dioxygenase, alpha subunit
719.951	0.833125	0.149607	5.56875	2.5657104629671e-08	1.22445579667794e-07	PA0155	transcriptional regulator PcaR
1217.36	-0.533494	0.123843	-4.30783	1.64862378408844e-05	5.45365512799094e-05	PA0156	Resistance-Nodulation-Cell Division (RND) triclosan efflux membrane fusion protein, TriA
1052.76	-0.479056	0.135856	-3.5262	0.000421571	0.00109233	PA0157	Resistance-Nodulation-Cell Division (RND) triclosan efflux membrane fusion protein, TriB
2780.84	-0.448213	0.0896384	-5.00023	5.72620723648294e-07	2.30788408972878e-06	PA0158	Resistance-Nodulation-Cell Division (RND) triclosan efflux transporter, TriC
1434.45	-0.57901	0.137677	-4.20556	2.60436906724188e-05	8.26528480271587e-05	PA0159	probable transcriptional regulator
2280.32	-0.482961	0.189465	-2.54908	0.0108007	0.0208368	PA0160	hypothetical protein
1034.57	-0.532479	0.151486	-3.51504	0.000439685	0.00113668	PA0161	hypothetical protein
6157.14	-2.04564	0.123119	-16.6151	5.41729956621109e-62	3.39503949737383e-60	PA0162	histidine porin OpdC
1399.9	-0.412556	0.077639	-5.31377	1.0737932210794e-07	4.72883609252185e-07	PA0163	probable transcriptional regulator
8573.19	-1.23334	0.214733	-5.74357	9.27001485452668e-09	4.67434966537274e-08	PA0164	probable gamma-glutamyltranspeptidase
969.566	-0.835174	0.168012	-4.97093	6.66328271803904e-07	2.66671588357731e-06	PA0165	hypothetical protein
167.396	-0.827223	0.234622	-3.52576	0.000422266	0.00109363	PA0166	probable transporter
3697.7	0.404722	0.132484	3.05487	0.00225161	0.00506347	PA0167	probable transcriptional regulator
855.715	0.443571	0.140027	3.16774	0.00153627	0.00356588	PA0168	conserved hypothetical protein
1060.36	-0.403512	0.155258	-2.59898	0.00935004	0.0183494	PA0169	SiaD
811.485	-0.48672	0.210617	-2.31092	0.0208371	0.0377131	PA0170	hypothetical protein
1031.81	-0.184738	0.224155	-0.824153	0.409853	0.494476	PA0171	hypothetical protein
1475.77	0.115238	0.190821	0.603909	0.545904	0.625159	PA0172	SiaA
103.951	0.288127	0.262847	1.09618	0.273001	0.352245	PA0173	probable methylesterase
82.947	0.331034	0.30587	1.08227	0.279132	0.358858	PA0174	conserved hypothetical protein
214.444	0.553078	0.212947	2.59725	0.00939726	0.018423	PA0175	CheR2
1163.21	-0.0835482	0.153086	-0.545759	0.585231	0.663534	PA0176	aerotaxis transducer Aer2
396.14	0.156264	0.206755	0.755796	0.449772	0.533274	PA0177	probable purine-binding chemotaxis protein
913.587	0.093694	0.180626	0.518717	0.603958	0.680975	PA0178	probable two-component sensor
1055.39	0.195744	0.146246	1.33846	0.180747	0.247935	PA0179	probable two-component response regulator
2007.02	0.0405012	0.115127	0.351796	0.724991	0.7862	PA0180	chemotactic transducer for trichloroethylene [positive chemotaxis], CttP
728.869	-0.344067	0.158384	-2.17235	0.0298291	0.0520868	PA0181	probable transcriptional regulator
419.227	-0.177197	0.156241	-1.13412	0.256742	0.334751	PA0182	probable short-chain dehydrogenase
494.165	-0.827708	0.126129	-6.56241	5.29446860800213e-11	3.31806093092705e-10	PA0183	arylsulfatase
198.944	-0.28299	0.173524	-1.63084	0.102925	0.153539	PA0184	probable ATP-binding component of ABC transporter
294.983	0.0491946	0.219971	0.223642	0.823036	0.866848	PA0185	probable permease of ABC transporter
549.231	-0.106034	0.153867	-0.689128	0.490743	0.572098	PA0186	probable binding protein component of ABC transporter
135.87	0.00368439	0.194201	0.018972	0.984863	0.989723	PA0187	hypothetical protein
60.1692	-0.18904	0.325201	-0.5813	0.561039	0.639537	PA0188	hypothetical protein
225.741	-0.337206	0.193187	-1.74549	0.0809	0.124999	PA0189	probable porin
261.777	0.554419	0.215481	2.57293	0.010084	0.0196076	PA0190	probable acid phosphatase
824.156	0.767837	0.246145	3.11945	0.00181188	0.00414154	PA0191	probable transcriptional regulator
390.452	0.0432933	0.191866	0.225643	0.821479	0.865969	PA0192	probable TonB-dependent receptor
170.156	-0.58344	0.167624	-3.48065	0.000500189	0.00127747	PA0193	hypothetical protein
273.186	-1.27873	0.152495	-8.38539	5.05595380334838e-17	5.04975561129524e-16	PA0194	hypothetical protein
2175.37	-2.05997	0.104008	-19.8058	2.65252444493483e-87	3.51798765336356e-85	PA0195	putative NAD(P) transhydrogenase, subunit alpha part 1
724.965	-2.22	0.142785	-15.5479	1.64388809871865e-54	8.37061948838612e-53	PA0195.1	putative NAD(P) transhydrogenase, subunit alpha part 2
2388.92	-1.95766	0.0995274	-19.6695	3.93523214401387e-86	4.87883237332849e-84	PA0196	pyridine nucleotide transhydrogenase, beta subunit
347.943	1.16519	0.14864	7.83901	4.54129635182343e-15	3.94201112548691e-14	PA0197	TonB2
644.456	1.22654	0.13612	9.01074	2.04676589210304e-19	2.35812240053811e-18	PA0198	transport protein ExbB
1926.08	-0.292108	0.417397	-0.699833	0.484032	0.565662	PA0199	transport protein ExbD
3443.05	-1.50491	0.467876	-3.21647	0.00129778	0.00305332	PA0200	hypothetical protein
10678.2	-1.66947	0.255493	-6.53433	6.3896851078123e-11	3.9869118347761e-10	PA0201	hypothetical protein
4523.55	-1.52858	0.204164	-7.48703	7.04476933908844e-14	5.62693550991896e-13	PA0202	probable amidase
113.921	-0.497804	0.210355	-2.3665	0.0179573	0.0329294	PA0203	probable binding protein component of ABC transporter
126.295	-0.0350754	0.207448	-0.169081	0.865733	0.90195	PA0204	probable permease of ABC transporter
57.2919	-0.105569	0.370067	-0.28527	0.775437	0.829392	PA0205	probable permease of ABC transporter
200.086	0.116537	0.1849	0.630268	0.528519	0.607446	PA0206	probable ATP-binding component of ABC transporter
1544.43	-0.801129	0.136935	-5.85043	4.9029356805851e-09	2.53733595157684e-08	PA0207	probable transcriptional regulator
475.207	0.715036	0.147373	4.85187	1.22302778962445e-06	4.67488437280713e-06	PA0208	malonate decarboxylase alpha subunit
53.6262	0.0288233	0.28079	0.102651	0.91824	0.940166	PA0209	conserved hypothetical protein
45.4444	-0.151495	0.381473	-0.397131	0.691271	0.756973	PA0210	malonate decarboxylase delta subunit
127.912	-0.435923	0.207544	-2.10038	0.0356951	0.0612238	PA0211	malonate decarboxylase beta subunit
98.8946	-0.320221	0.252657	-1.26741	0.205008	0.276659	PA0212	malonate decarboxylase gamma subunit
32.1038	-0.0682424	0.469155	-0.145458	0.884349	0.915325	PA0213	hypothetical protein
304.184	-0.44741	0.213287	-2.09769	0.0359329	0.0615391	PA0214	probable acyl transferase
283.969	-0.226948	0.171185	-1.32575	0.184923	0.252724	PA0215	malonate transporter MadL
117.795	0.00295679	0.237876	0.0124299	0.990083	0.992868	PA0216	malonate transporter MadM
677.768	0.308699	0.134227	2.29982	0.0214584	0.0387392	PA0217	probable transcriptional regulator
481.837	-0.100578	0.154573	-0.650687	0.515249	0.595433	PA0218	probable transcriptional regulator
149.681	-0.268051	0.199693	-1.34231	0.179495	0.246546	PA0219	probable aldehyde dehydrogenase
172.141	-0.367654	0.194001	-1.89512	0.0580771	0.0935104	PA0220	amino acid APC family transporter
163.941	-0.271897	0.175107	-1.55274	0.120484	0.175608	PA0221	probable aminotransferase
107.769	0.306805	0.251899	1.21797	0.223235	0.297248	PA0222	hypothetical protein
304.278	-1.00397	0.171188	-5.86471	4.49913387935248e-09	2.33897543427048e-08	PA0223	probable dihydrodipicolinate synthetase
644.858	-0.653083	0.121724	-5.36527	8.08273377147496e-08	3.61252591682772e-07	PA0224	probable aldolase
1565.53	0.151065	0.105691	1.42931	0.152916	0.214812	PA0225	probable transcriptional regulator
303.609	0.458843	0.151423	3.03021	0.00244381	0.00545356	PA0226	probable CoA transferase, subunit A
153.627	0.226747	0.224179	1.01145	0.3118	0.392971	PA0227	probable CoA transferase, subunit B
399.596	-0.198937	0.144602	-1.37575	0.168898	0.233623	PA0228	beta-ketoadipyl CoA thiolase PcaF
1105.94	-0.294507	0.142044	-2.07335	0.0381394	0.064581	PA0229	dicarboxylic acid transporter PcaT
1900.73	0.00435463	0.141592	0.0307547	0.975465	0.982876	PA0230	3-carboxy-cis,cis-muconate cycloisomerase
1037.47	-0.317457	0.128029	-2.47958	0.0131538	0.0248975	PA0231	beta-ketoadipate enol-lactone hydrolase
640.233	-0.19738	0.1161	-1.70008	0.089115	0.135767	PA0232	gamma-carboxymuconolactone decarboxylase
1310.29	-0.117479	0.0999476	-1.17541	0.239831	0.315734	PA0233	probable transcriptional regulator
254.615	0.233204	0.157889	1.47701	0.139672	0.198988	PA0234	hypothetical protein
43.6471	0.0582372	0.356527	0.163346	0.870246	0.904887	PA0235	4-hydroxybenzoate transporter PcaK
371.385	0.82659	0.139515	5.92475	3.12780042528108e-09	1.659334495384e-08	PA0236	probable transcriptional regulator
97.8786	0.0161646	0.23576	0.0685637	0.945337	0.95964	PA0237	probable oxidoreductase
156.687	-0.0679702	0.191263	-0.355377	0.722308	0.784184	PA0238	hypothetical protein
739.485	-0.259321	0.106011	-2.44618	0.0144378	0.0270141	PA0239	hypothetical protein
349.811	-0.0887316	0.141759	-0.625933	0.531359	0.61034	PA0240	probable porin
55.7519	-0.0857114	0.253112	-0.33863	0.734888	0.795103	PA0241	probable major facilitator superfamily (MFS) transporter
227.429	-0.415873	0.209635	-1.9838	0.0472784	0.0777701	PA0242	hypothetical protein
767.664	0.0801725	0.104253	0.76902	0.441882	0.52555	PA0243	Pip
247.371	0.121399	0.148618	0.816854	0.414012	0.49865	PA0244	hypothetical protein
260.507	-0.10604	0.165161	-0.642043	0.520845	0.600918	PA0245	3-dehydroquinate dehydratase
1814.6	-0.0305591	0.152317	-0.200628	0.84099	0.881486	PA0246	probable major facilitator superfamily (MFS) transporter
248.464	0.00298384	0.171029	0.0174464	0.98608	0.990597	PA0247	p-hydroxybenzoate hydroxylase
1939.41	-0.379491	0.112226	-3.3815	0.00072091	0.00179066	PA0248	probable transcriptional regulator
756.697	-0.155517	0.121378	-1.28126	0.200104	0.270769	PA0249	probable acetyltransferase
1823.33	-0.424153	0.0985688	-4.30312	1.68411996025049e-05	5.56139903492099e-05	PA0250	conserved hypothetical protein
258.786	-0.369258	0.161814	-2.28199	0.0224897	0.0403584	PA0251	hypothetical protein
614.113	1.9054	0.198682	9.59017	8.79377697561485e-22	1.14238975152464e-20	PA0252	hypothetical protein
778.721	0.46934	0.11285	4.15896	3.19697265945181e-05	0.000100013	PA0253	HudR
418.542	0.0250157	0.169203	0.147845	0.882465	0.91375	PA0254	HudA
1041.55	0.0485962	0.136905	0.354964	0.722617	0.784371	PA0255	conserved hypothetical protein
532.872	0.131927	0.147743	0.892947	0.371885	0.455609	PA0256	hypothetical protein
1297.61	0.428425	0.133918	3.19916	0.00137827	0.00322011	PA0257	hypothetical protein
1112.87	0.384592	0.154671	2.48652	0.0128999	0.0245063	PA0258	hypothetical protein
5562.96	-0.19672	0.11093	-1.77336	0.0761688	0.118589	PA0259	Type 6 lipase adaptor, Tla3
4494.47	-0.0694993	0.0899446	-0.77269	0.439706	0.523405	PA0260	Type 6 lipase effector, Tle3
618.585	-0.89598	0.203409	-4.40483	1.05866814179212e-05	3.60618403841951e-05	PA0261	Type 6 lipase immunity, Tli3
2419.32	-0.409812	0.186425	-2.19827	0.0279301	0.0491925	PA0262	VgrG2b
63.636	0.30719	0.31177	0.985312	0.324471	0.406426	PA0263	secreted protein Hcp
253.827	-0.219764	0.303835	-0.7233	0.469495	0.552182	PA0263.1	tRNA-Arg
4254.2	0.0260858	0.162931	0.160104	0.8728	0.906948	PA0264	hypothetical protein
23326.9	-1.12262	0.0840392	-13.3582	1.06052579558562e-40	3.16658566085067e-39	PA0265	glutaric semialdehyde dehydrogenase
27813.6	-1.45916	0.09361	-15.5877	8.83211320282857e-55	4.53779654015598e-53	PA0266	delta-aminovalerate aminotransferase
1018.52	0.194437	0.105651	1.84037	0.0657146	0.104277	PA0267	hypothetical protein
461.03	-0.0388214	0.149466	-0.259734	0.795069	0.84453	PA0268	probable transcriptional regulator
1150.82	-0.729872	0.136302	-5.35481	8.56476691238436e-08	3.81600513291625e-07	PA0269	conserved hypothetical protein
330.004	-0.432873	0.169228	-2.55792	0.0105299	0.0203982	PA0270	hypothetical protein
237.916	-0.049117	0.152295	-0.322512	0.747065	0.805389	PA0271	hypothetical protein
1057.56	0.303462	0.112823	2.68972	0.00715119	0.0144471	PA0272	probable transcriptional regulator
678.761	-0.517455	0.166253	-3.11246	0.00185537	0.00423078	PA0273	probable major facilitator superfamily (MFS) transporter
95.7314	0.269602	0.264849	1.01795	0.308704	0.389931	PA0274	hypothetical protein
1219.71	-0.245812	0.107851	-2.27918	0.0226562	0.0406442	PA0275	probable transcriptional regulator
1179.4	1.86115	0.220142	8.45434	2.8066571478944e-17	2.84810777837042e-16	PA0276	hypothetical protein
1427.07	-1.71382	0.229596	-7.46451	8.36118011076461e-14	6.64119918825774e-13	PA0277	putative Zn-dependent peptidase
221.258	0.179556	0.15686	1.14469	0.25234	0.330018	PA0278	hypothetical protein
630.5	1.08078	0.265181	4.07562	4.58923199215106e-05	0.000139363	PA0279	probable transcriptional regulator
4777.91	1.60825	0.325191	4.94556	7.59240152632799e-07	3.00482067346624e-06	PA0280	sulfate transport protein CysA
3647.97	1.95681	0.35742	5.47482	4.37964461128912e-08	2.0306596112343e-07	PA0281	sulfate transport protein CysW
3588.86	2.09249	0.419772	4.98483	6.20165896008109e-07	2.49422151264756e-06	PA0282	sulfate transport protein CysT
11885.3	2.25864	0.378481	5.96765	2.40693900315653e-09	1.28768978752361e-08	PA0283	sulfate-binding protein precursor
10338.9	2.15069	0.373443	5.75908	8.45721619043211e-09	4.29105906886427e-08	PA0284	hypothetical protein
2086.12	0.0657043	0.0954304	0.688505	0.491135	0.572439	PA0285	putative phosphodiesterase
17177.8	0.227081	0.0901565	2.51875	0.0117774	0.0225315	PA0286	delta-9 fatty acid desaturase, DesA
176.428	-0.135137	0.184506	-0.732428	0.463907	0.547218	PA0287	3-guanidinopropionate transport protein
250.623	-0.420656	0.17481	-2.40636	0.0161123	0.0298921	PA0288	3-guanidinopropionase
1226.49	-0.138175	0.0991259	-1.39394	0.163336	0.226865	PA0289	transcriptional activator GpuR
1195.19	-0.127229	0.106319	-1.19668	0.231433	0.306251	PA0290	putative diguanylate cyclase
77100.3	-0.533392	0.146574	-3.63907	0.000273619	0.000731164	PA0291	Anaerobically-induced outer membrane porin OprE precursor
4587.39	-0.614285	0.1085	-5.66163	1.49941966729612e-08	7.36536637604631e-08	PA0292	agmatine deiminase
872.022	-1.04983	0.15537	-6.75699	1.40888165992243e-11	9.35372771424634e-11	PA0293	N-carbamoylputrescine amidohydrolase
1640.14	-1.12107	0.171463	-6.53825	6.22424803615401e-11	3.89220247260815e-10	PA0294	transcriptional regulator AguR
7989.73	-2.41585	0.194094	-12.4468	1.45635447523938e-35	3.51931761537719e-34	PA0295	probable periplasmic polyamine binding protein
11934.1	0.384818	0.113556	3.38879	0.000702005	0.00174827	PA0296	Glutamylpolyamine synthetase
1837.5	0.311942	0.127019	2.45586	0.0140547	0.0263491	PA0296.1	P1
3957.3	0.461738	0.163548	2.82325	0.00475391	0.00997115	PA0297	probable glutamine amidotransferase
7744.27	0.267142	0.130106	2.05326	0.0400476	0.0671937	PA0298	Glutamylpolyamine synthetase
13491.5	-0.86027	0.0810281	-10.6169	2.48570915338934e-26	4.06189091741531e-25	PA0299	Polyamine:pyruvate transaminase
13136	-0.197258	0.0796066	-2.47791	0.0132153	0.024993	PA0300	polyamine transport protein
5989.13	0.0417432	0.101008	0.413266	0.679411	0.746999	PA0301	polyamine transport protein
2857.12	-0.328647	0.0906346	-3.62606	0.000287776	0.000765835	PA0302	polyamine transport protein PotG
2615.95	-0.338486	0.0891464	-3.79697	0.000146475	0.000409886	PA0303	polyamine transport protein PotH
1648.54	-0.388373	0.103008	-3.77031	0.000163046	0.000452923	PA0304	polyamine transport protein PotI
3868.95	-1.91408	0.0992987	-19.276	8.55018457911624e-83	9.56111816758822e-81	PA0305	acylhomoserine lactone acylase B
3296.95	-1.05786	0.0893178	-11.8438	2.31673447888364e-32	4.9857874464428e-31	PA0306	probable transcriptional regulator
14838.8	-0.96151	0.112447	-8.5508	1.2223788473787e-17	1.26290336351463e-16	PA0306.1	Uncharacterized protein
1369.47	0.207019	0.108331	1.91099	0.0560058	0.090405	PA0307	hypothetical protein
1937.75	-0.040013	0.0952434	-0.420113	0.674403	0.742351	PA0308	hypothetical protein
3118.48	-0.0338297	0.113031	-0.299295	0.764715	0.820231	PA0309	hypothetical protein
2350.08	-0.663267	0.106926	-6.20305	5.53793476360074e-10	3.15198023521108e-09	PA0310	hypothetical protein
281.713	-0.663487	0.173386	-3.82665	0.000129898	0.000366012	PA0311	hypothetical protein
2006.37	-0.166926	0.0871445	-1.91551	0.0554281	0.0896247	PA0312	conserved hypothetical protein
1399.13	-0.12614	0.0808402	-1.56037	0.118673	0.173448	PA0313	L-cysteine transporter of ABC system YecS
4174.52	-0.17742	0.103303	-1.71748	0.0858922	0.131643	PA0314	L-cysteine transporter of ABC system FliY
17444.9	-0.859552	0.0848735	-10.1274	4.1743303063919e-24	6.15147435073722e-23	PA0315	hypothetical protein
19856.7	-0.144371	0.106665	-1.3535	0.175897	0.242187	PA0316	PHGDH
15308.6	-0.174466	0.0837675	-2.08274	0.0372748	0.0633616	PA0317	D-2-hydroxyglutarate dehydrogenase
9263.43	-0.755718	0.109525	-6.89996	5.20187554707119e-12	3.60027867050327e-11	PA0318	conserved hypothetical protein
3620.34	0.0126946	0.0802528	0.158183	0.874313	0.908069	PA0319	hypothetical protein
785.995	0.0461704	0.172392	0.267822	0.788836	0.839159	PA0320	calcium-regulated OB-fold protein CarO
181.623	-0.048527	0.198968	-0.243893	0.807313	0.853403	PA0321	acetylpolyamine amidohydrolase
180.205	-0.149735	0.204393	-0.732583	0.463813	0.547218	PA0322	probable transporter
296.95	0.0594147	0.175912	0.337753	0.73555	0.79523	PA0323	probable binding protein component of ABC transporter
263.267	0.117238	0.178464	0.656927	0.511228	0.591146	PA0324	probable permease of ABC transporter
351.548	0.277152	0.156188	1.77448	0.075984	0.118333	PA0325	probable permease of ABC transporter
168.89	-0.213783	0.169183	-1.26362	0.206368	0.2781	PA0326	probable ATP-binding component of ABC transporter
550.29	0.0380087	0.181986	0.208855	0.834562	0.876198	PA0327	calcium-regulated beta-propeller protein CarP
1584	-0.283205	0.104845	-2.70119	0.00690922	0.0140126	PA0328	arginine-specific autotransporter of Pseudomonas aeruginosa, AaaA
31892.4	-0.247421	0.0976845	-2.53286	0.0113137	0.021734	PA0329	conserved hypothetical protein
4537.18	0.151789	0.0978626	1.55104	0.120891	0.176058	PA0330	ribose 5-phosphate isomerase
6705.9	0.184624	0.089735	2.05744	0.0396439	0.0666144	PA0331	threonine dehydratase, biosynthetic
1751	-0.265493	0.128044	-2.07345	0.0381307	0.064581	PA0332	hypothetical protein
2284.63	-0.445901	0.108337	-4.11586	3.85741072010484e-05	0.00011872	PA0333	hypothetical protein
1234.69	-0.218154	0.105894	-2.06013	0.0393865	0.0663187	PA0334	probable major facilitator superfamily (MFS) transporter
5737.56	-0.450933	0.108543	-4.15441	3.2613106056028e-05	0.000101914	PA0335	hypothetical protein
5687.02	-0.0757468	0.0931117	-0.813504	0.415929	0.500537	PA0336	RNA pyrophosphohydrolase, RppH
18020.9	-0.170138	0.0779157	-2.18362	0.0289902	0.0508086	PA0337	phosphoenolpyruvate-protein phosphotransferase PtsP
863.677	-0.316117	0.121143	-2.60945	0.00906867	0.0178586	PA0338	hypothetical protein
1299.31	0.456898	0.104553	4.37001	1.24238680279852e-05	4.19002479973978e-05	PA0339	hypothetical protein
1901.55	0.525848	0.107782	4.87882	1.06721318002629e-06	4.12072902213267e-06	PA0340	conserved hypothetical protein
3996.78	0.0287586	0.0885263	0.32486	0.745287	0.804081	PA0341	prolipoprotein diacylglyceryl transferase
6222.53	0.0401182	0.111675	0.35924	0.719415	0.782234	PA0342	thymidylate synthase
2059.72	0.0536968	0.0799393	0.67172	0.501762	0.581734	PA0343	hypothetical protein
1327.95	-0.135465	0.130886	-1.03498	0.300676	0.381311	PA0344	hypothetical protein
1266.34	0.13965	0.145192	0.961829	0.336135	0.419104	PA0345	hypothetical protein
686.225	-1.24555	0.162432	-7.66816	1.74477796005457e-14	1.44418994284343e-13	PA0346	hypothetical protein
470.053	-0.446826	0.195102	-2.29022	0.0220086	0.0396322	PA0347	glycerophosphoryl diester phosphodiesterase, periplasmic
271.661	0.233315	0.168743	1.38266	0.166768	0.231238	PA0348	hypothetical protein
191.791	-0.38746	0.189334	-2.04644	0.0407128	0.0681695	PA0349	hypothetical protein
1341.13	0.13197	0.097541	1.35297	0.176064	0.24236	PA0350	dihydrofolate reductase
1359.87	0.139382	0.111455	1.25057	0.211092	0.283795	PA0351	conserved hypothetical protein
1616.35	-0.220807	0.123271	-1.79123	0.0732568	0.11465	PA0352	probable transporter
15716.8	-0.579093	0.0846985	-6.83711	8.0806544230928e-12	5.48618716367836e-11	PA0353	dihydroxy-acid dehydratase
5392.58	-0.294792	0.129804	-2.27106	0.0231434	0.0414142	PA0354	conserved hypothetical protein
7306.19	-0.302867	0.181805	-1.66589	0.0957344	0.144552	PA0355	protease PfpI
2191.04	0.440035	0.100142	4.39409	1.11235547705003e-05	3.77155962283967e-05	PA0356	hypothetical protein
4457.11	0.298375	0.089479	3.33458	0.000854275	0.00208916	PA0357	formamidopyrimidine-DNA glycosylase
506.462	0.319021	0.166905	1.91139	0.055955	0.0903741	PA0358	hypothetical protein
5497.09	-0.104594	0.202293	-0.517041	0.605127	0.681683	PA0359	hypothetical protein
2855.56	-0.0381262	0.107517	-0.354605	0.722886	0.784513	PA0360	hypothetical protein
2627.15	-0.0937043	0.104329	-0.898159	0.369101	0.452489	PA0361	probable gamma-glutamyltranspeptidase precursor
2853.93	0.284724	0.166146	1.71369	0.0865853	0.132633	PA0362	ferredoxin [4Fe-4S]
3961.76	1.31943	0.125607	10.5044	8.242648906885e-26	1.31674584638558e-24	PA0363	phosphopantetheine adenylyltransferase
1153.39	1.8794	0.143337	13.1118	2.81978657776883e-39	8.08102655930434e-38	PA0364	LaoA
858.445	2.83848	0.154929	18.3211	5.61343559920158e-75	5.3355705370411e-73	PA0365	LaoB
5927.58	2.73801	0.138681	19.7433	9.16347339935429e-87	1.18771110901176e-84	PA0366	LaoC
2329.57	0.945767	0.102709	9.20824	3.31500376999689e-20	3.93863885422756e-19	PA0367	LaoR
1741.58	0.0225267	0.0899434	0.250455	0.802236	0.850084	PA0368	conserved hypothetical protein
1189.06	-0.190555	0.122944	-1.54993	0.121159	0.176358	PA0369	Uncharacterized protein
2891.57	-0.374542	0.0963989	-3.88533	0.00010219	0.000293597	PA0370	conserved hypothetical protein
9168.88	-0.647302	0.102947	-6.28774	3.22128643398917e-10	1.87842500337835e-09	PA0371	putative Zn-dependent peptidase
6962.17	-0.169005	0.0970027	-1.74227	0.0814609	0.125594	PA0372	probable zinc protease
8782.33	0.00131281	0.109642	0.0119736	0.990447	0.993059	PA0373	signal recognition particle receptor FtsY
7744.24	-0.303063	0.0848848	-3.57029	0.000356588	0.000934569	PA0374	cell division protein FtsE
8884.34	-0.185407	0.0721041	-2.57138	0.0101295	0.0196894	PA0375	cell division protein FtsX
50195.3	0.0818944	0.0611902	1.33836	0.180779	0.247935	PA0376	sigma factor RpoH
1472.63	-0.214751	0.110296	-1.94703	0.0515308	0.0839897	PA0377	hypothetical protein
1404.96	0.132944	0.109401	1.2152	0.224288	0.298301	PA0378	probable transglycosylase
768.614	0.105203	0.113536	0.926601	0.354134	0.437338	PA0379	conserved hypothetical protein
1525.21	0.653053	0.119168	5.4801	4.25078054285609e-08	1.97251435605438e-07	PA0380	conserved hypothetical protein
3376.57	0.369823	0.0992725	3.72533	0.000195058	0.000534044	PA0381	thiamine biosynthesis protein, thiazole moiety
1712.16	-0.0141434	0.107333	-0.131771	0.895165	0.92434	PA0382	DNA mismatch repair protein MicA
542.871	0.0253132	0.180691	0.140091	0.888588	0.919212	PA0383	conserved hypothetical protein
375.008	0.0900274	0.151973	0.59239	0.55359	0.632602	PA0384	hypothetical protein
1027.62	0.410624	0.148753	2.76044	0.0057724	0.0118931	PA0385	hypothetical protein
1025.78	0.345124	0.121678	2.83636	0.00456315	0.00962413	PA0386	probable oxidase
8762.36	-0.404812	0.0907422	-4.46112	8.15335656607461e-06	2.8180965149287e-05	PA0387	conserved hypothetical protein
9524.09	-0.70924	0.0869629	-8.15567	3.47245039030849e-16	3.28414337909276e-15	PA0388	hypothetical protein
5719.45	-0.260524	0.0932934	-2.79253	0.00522981	0.0108773	PA0389	hypothetical protein
5876.88	0.617971	0.118959	5.19483	2.04907119859359e-07	8.70130532061003e-07	PA0390	homoserine O-acetyltransferase
2339.54	0.249672	0.118612	2.10494	0.0352968	0.0605589	PA0391	hypothetical protein
6000.19	-0.595795	0.0915689	-6.50652	7.69098420047524e-11	4.777961099707e-10	PA0392	conserved hypothetical protein
7957.64	-0.699799	0.103394	-6.76829	1.30311385352565e-11	8.6919980194816e-11	PA0393	pyrroline-5-carboxylate reductase
3850.18	0.223559	0.0861634	2.5946	0.00947021	0.0185533	PA0394	conserved hypothetical protein
6793.2	0.367623	0.0857593	4.28668	1.81365808372987e-05	5.96498964908387e-05	PA0395	twitching motility protein PilT
3275.86	0.274702	0.107935	2.54506	0.0109259	0.0210437	PA0396	twitching motility protein PilU
1043.61	0.269167	0.090811	2.96403	0.00303635	0.00663969	PA0397	probable cation efflux system protein
2296.11	0.328964	0.118221	2.78261	0.00539233	0.0111787	PA0398	hypothetical protein
4184.51	0.443065	0.127029	3.4879	0.000486822	0.00124724	PA0399	cystathionine beta-synthase
3759.9	0.157109	0.0895371	1.75468	0.0793135	0.122814	PA0400	probable cystathionine gamma-lyase
16836.6	-1.81461	0.156471	-11.5971	4.26233565900948e-31	8.61989371040109e-30	PA0401	noncatalytic dihydroorotase-like protein
20287.7	-1.71684	0.136577	-12.5705	3.06725796527047e-36	7.76202615987355e-35	PA0402	aspartate carbamoyltransferase
9831.63	-1.97362	0.136226	-14.4878	1.44743676695208e-47	5.81319146614627e-46	PA0403	transcriptional regulator PyrR
1140.05	0.255739	0.111545	2.2927	0.0218652	0.0393989	PA0404	conserved hypothetical protein
3470.2	0.450246	0.0875938	5.14016	2.74499878721413e-07	1.15023718467907e-06	PA0405	AlgH
2116.75	0.654769	0.122052	5.36469	8.10875174171861e-08	3.62131645912461e-07	PA0406	TonB3
12066.5	0.198726	0.0787248	2.52431	0.0115926	0.0222004	PA0407	glutathione synthetase
24393	-0.745756	0.132282	-5.6376	1.72432287850876e-08	8.41215857667704e-08	PA0408	twitching motility protein PilG
17438.4	-0.782803	0.13748	-5.69392	1.24154914098955e-08	6.16807012171299e-08	PA0409	twitching motility protein PilH
6789.06	-0.500088	0.143911	-3.47499	0.000510872	0.00130241	PA0410	twitching motility protein PilI
32364.5	-1.18227	0.132444	-8.92656	4.39464900829366e-19	4.89505533091773e-18	PA0411	twitching motility protein PilJ
3908.87	-1.16698	0.101658	-11.4795	1.67240391106913e-30	3.27756684014682e-29	PA0412	methyltransferase PilK
31730.3	-1.08027	0.0843404	-12.8085	1.47041613765607e-37	3.936987433358e-36	PA0413	component of chemotactic signal transduction system
3587.59	-0.0621596	0.144045	-0.43153	0.666083	0.735464	PA0414	probable methylesterase
2317.74	-0.223103	0.132612	-1.68238	0.092496	0.139993	PA0415	probable chemotaxis protein
1253.65	-0.0477045	0.123865	-0.385134	0.700138	0.764921	PA0416	probable transcriptional regulator
538.699	-0.268435	0.132802	-2.02132	0.0432468	0.0718847	PA0417	probable chemotaxis protein
1616.72	0.0884703	0.0889494	0.994614	0.319924	0.401524	PA0418	hypothetical protein
772.759	0.501251	0.120449	4.16153	3.16123600085242e-05	9.90034536675527e-05	PA0419	conserved hypothetical protein
4355.6	-0.149766	0.100159	-1.49528	0.134841	0.193118	PA0420	adenosylmethionine-8-amino-7-oxononanoate aminotransferase
4781.47	-0.0171357	0.134664	-0.127248	0.898744	0.927028	PA0421	hypothetical protein
17149.9	-0.524072	0.107802	-4.86142	1.16548688539646e-06	4.46691647003764e-06	PA0422	conserved hypothetical protein
63629.9	-0.784879	0.128153	-6.12455	9.09414987663974e-10	5.0846996810271e-09	PA0423	PasP
640.293	0.137661	0.135358	1.01702	0.309144	0.390314	PA0423.1	AS1974
1409	0.209616	0.133789	1.56676	0.11717	0.171647	PA0424	multidrug resistance operon repressor MexR
622.304	0.15008	0.134935	1.11224	0.266035	0.345289	PA0423.2	AS1974-shorter1
14589.4	0.156338	0.113498	1.37745	0.168373	0.233066	PA0425	Resistance-Nodulation-Cell Division (RND) multidrug efflux membrane fusion protein MexA precursor
31817.6	0.0589516	0.0949919	0.620596	0.534865	0.613655	PA0426	Resistance-Nodulation-Cell Division (RND) multidrug efflux transporter MexB
24202.4	-0.0120262	0.12479	-0.0963712	0.923226	0.94362	PA0427	Major intrinsic multiple antibiotic resistance efflux outer membrane protein OprM precursor
18251	-0.865627	0.109687	-7.89181	2.9782414765147e-15	2.64151028624625e-14	PA0428	probable ATP-dependent RNA helicase
6201.23	-0.151305	0.106213	-1.42454	0.154289	0.216354	PA0429	hypothetical protein
5356.28	-1.20721	0.0966598	-12.4892	8.54562109922808e-36	2.09165996261364e-34	PA0430	5,10-methylenetetrahydrofolate reductase
4897.9	-1.57287	0.0768568	-20.465	4.41659829082426e-93	6.99662779238076e-91	PA0431	hypothetical protein
40635.1	-1.67401	0.0909269	-18.4105	1.0821439373125e-75	1.08271348675319e-73	PA0432	S-adenosyl-L-homocysteine hydrolase
212.878	2.27658	0.217325	10.4754	1.12017489955061e-25	1.76962810308508e-24	PA0433	hypothetical protein
350.896	0.561772	0.158699	3.53987	0.000400329	0.00104029	PA0434	hypothetical protein
188.646	0.534598	0.184814	2.89262	0.00382046	0.00818187	PA0435	hypothetical protein
4364.25	-0.481422	0.0876411	-5.49311	3.94923376388572e-08	1.83707015949757e-07	PA0436	probable transcriptional regulator
1905.97	-0.738145	0.10233	-7.21334	5.45948426357839e-13	4.08066038731161e-12	PA0437	cytosine deaminase
855.56	-0.285464	0.122682	-2.32686	0.0199727	0.0363197	PA0438	cytosine permease
126.474	-0.548511	0.183161	-2.9947	0.00274719	0.006082	PA0439	probable oxidoreductase
177.698	-0.501993	0.24005	-2.0912	0.0365102	0.0623033	PA0440	probable oxidoreductase
1618.98	-0.418323	0.142411	-2.93744	0.00330936	0.00717103	PA0441	dihydropyrimidinase
176.226	-0.454624	0.217777	-2.08757	0.0368367	0.0627666	PA0442	hypothetical protein
304.432	0.652083	0.19473	3.34865	0.000812058	0.00199964	PA0443	probable transporter
918.896	-0.142462	0.116269	-1.22528	0.220469	0.29432	PA0444	N-carbamoyl-beta-alanine amidohydrolase
21.4135	-0.174003	0.511099	-0.340448	0.733519	0.793938	PA0445	probable transposase
952.772	-0.169094	0.116383	-1.45291	0.146248	0.206988	PA0446	conserved hypothetical protein
2104	-0.580898	0.148969	-3.89945	9.64106354062211e-05	0.000278395	PA0447	glutaryl-CoA dehydrogenase
1331.79	0.144991	0.119211	1.21625	0.223889	0.297909	PA0448	transcriptional regulator, GcdR
27368.6	1.15608	0.0864567	13.3718	8.83658870335894e-41	2.65237186185558e-39	PA0449	hypothetical protein
927.891	0.779248	0.0870021	8.95665	3.3467816186509e-19	3.77954367745863e-18	PA0450	probable phosphate transporter
571.715	-0.343425	0.163974	-2.09438	0.0362257	0.0618919	PA0451	conserved hypothetical protein
296.052	0.0192044	0.171968	0.111674	0.911082	0.935355	PA0452	probable stomatin-like protein
443.667	-0.13393	0.151417	-0.88451	0.376421	0.460375	PA0453	hypothetical protein
1863.6	-0.0666819	0.0829338	-0.804038	0.421375	0.506023	PA0454	conserved hypothetical protein
4286.43	-0.156724	0.0814864	-1.92332	0.0544399	0.0881019	PA0455	RNA helicase DbpA
92187.4	1.01086	0.182116	5.55062	2.84653043755571e-08	1.34677552522794e-07	PA0456	probable cold-shock protein
1422.3	0.0385538	0.118456	0.325469	0.744826	0.803735	PA0457	hypothetical protein
873.041	-0.647492	0.104283	-6.20898	5.3331274533033e-10	3.04757774210308e-09	PA0457.1	hypothetical membrane protein
2387.34	-0.500095	0.0940792	-5.31569	1.06255202056373e-07	4.68656935288086e-07	PA0458	probable major facilitator superfamily (MFS) transporter
10595.6	-1.93676	0.431386	-4.48961	7.13535550150772e-06	2.48886436850755e-05	PA0459	probable ClpA/B protease ATP binding subunit
26040.7	-1.07041	0.135829	-7.88053	3.2600595011388e-15	2.86473333358931e-14	PA0460	hypothetical protein
3808.05	0.243908	0.0894153	2.72781	0.00637554	0.0130182	PA0461	conserved hypothetical protein
11670.6	-0.377185	0.15225	-2.47741	0.0132338	0.0250158	PA0462	hypothetical protein
2351.33	0.0397488	0.116105	0.342351	0.732087	0.792781	PA0463	two-component response regulator CreB
1106.41	0.385615	0.123922	3.11174	0.00185987	0.00423934	PA0464	two-component sensor CreC
507.424	-0.131035	0.122202	-1.07228	0.283594	0.363691	PA0465	inner membrane protein CreD
64.0371	0.126287	0.327475	0.385638	0.699765	0.764806	PA0466	hypothetical protein
1023.34	-0.160423	0.126791	-1.26525	0.205782	0.27751	PA0467	conserved hypothetical protein
2039.51	-0.83414	0.124441	-6.7031	2.0404989551208e-11	1.34066423284032e-10	PA0468	hypothetical protein
4682	-0.647307	0.0931194	-6.95136	3.61775258273057e-12	2.53776666412207e-11	PA0469	hypothetical protein
1611.21	0.133527	0.126011	1.05965	0.289306	0.369521	PA0470	Ferrichrome receptor FiuA
496.016	4.25505	0.299634	14.2008	9.05118795972389e-46	3.28782961365002e-44	PA0471	FiuR
909.001	4.77495	0.244149	19.5575	3.56065205674097e-85	4.23049972491537e-83	PA0472	FiuI
1347.74	0.031514	0.100063	0.314943	0.752805	0.809611	PA0473	probable glutathione S-transferase
303.752	-1.60142	0.227966	-7.02483	2.14330264534997e-12	1.53751635049445e-11	PA0474	hypothetical protein
481.416	-0.0800379	0.118493	-0.675464	0.499381	0.579503	PA0475	probable transcriptional regulator
500.358	0.20444	0.171129	1.19465	0.232224	0.307149	PA0476	probable permease
786.645	-0.412483	0.102951	-4.00658	6.16043486432521e-05	0.000183175	PA0477	probable transcriptional regulator
612.837	-0.621703	0.172931	-3.59509	0.000324279	0.000853815	PA0478	probable N-acetyltransferase
822.502	-0.679129	0.136551	-4.97343	6.57787879860389e-07	2.63438502727795e-06	PA0479	probable transcriptional regulator
141.863	-0.217005	0.226583	-0.957731	0.338198	0.42122	PA0480	probable hydrolase
88.8773	0.776195	0.234504	3.30995	0.000933132	0.0022655	PA0481	hypothetical protein
14348.8	0.256226	0.116133	2.20632	0.0273617	0.0483257	PA0482	malate synthase G
865.631	0.863083	0.146911	5.87488	4.23148971131731e-09	2.20861591593597e-08	PA0483	probable acetyltransferase
240.974	0.373276	0.193628	1.9278	0.0538798	0.0872449	PA0484	conserved hypothetical protein
2433.99	0.374653	0.100607	3.72391	0.000196159	0.000536802	PA0485	conserved hypothetical protein
1918.03	0.237035	0.128588	1.84337	0.0652756	0.103638	PA0486	conserved hypothetical protein
2057.05	-0.413638	0.0813334	-5.08571	3.66252180594359e-07	1.51138653106341e-06	PA0487	probable molybdenum transport regulator
250.627	0.466537	0.181204	2.57465	0.0100341	0.0195238	PA0488	conserved hypothetical protein
524.719	0.270009	0.142707	1.89204	0.0584851	0.0941195	PA0489	probable phosphoribosyl transferase
1031.06	0.219989	0.142156	1.54752	0.121738	0.17702	PA0490	hypothetical protein
498.545	-0.352037	0.131173	-2.68375	0.0072801	0.0146604	PA0491	probable transcriptional regulator
4046.1	0.928544	0.505606	1.8365	0.0662841	0.105093	PA0492	conserved hypothetical protein
460.979	1.53803	0.519999	2.95775	0.00309894	0.00676618	PA0493	probable biotin-requiring enzyme
1431.6	0.971354	0.459636	2.11331	0.0345743	0.0594444	PA0494	probable acyl-CoA carboxylase subunit
1321.04	0.308443	0.198798	1.55154	0.120773	0.17593	PA0495	hypothetical protein
609.389	0.474067	0.191868	2.4708	0.013481	0.0254071	PA0496	conserved hypothetical protein
399.288	0.832813	0.194407	4.28386	1.83678254981463e-05	6.02714089849989e-05	PA0497	hypothetical protein
798.453	0.663045	0.154129	4.30189	1.6934920249191e-05	5.58587913135548e-05	PA0498	hypothetical protein
153.359	0.560502	0.172391	3.25133	0.00114866	0.00273293	PA0499	probable pili assembly chaperone
1504.79	-0.302038	0.0950612	-3.1773	0.00148653	0.00345463	PA0500	biotin synthase
651.881	-0.629627	0.148452	-4.24129	2.22234474023855e-05	7.16233999935713e-05	PA0501	8-amino-7-oxononanoate synthase
660.781	-0.637927	0.122607	-5.20302	1.96073518786659e-07	8.35730401823853e-07	PA0502	probable biotin biosynthesis protein bioH
284.477	-0.583193	0.161829	-3.60375	0.000313661	0.000828536	PA0503	probable biotin synthesis protein BioC
255.184	-0.556265	0.15513	-3.58581	0.000336032	0.00088191	PA0504	dethiobiotin synthase
7521.79	0.0477443	0.101364	0.471018	0.637628	0.711205	PA0505	hypothetical protein
43632.9	-2.90323	0.121505	-23.8939	3.54497404919165e-126	3.36949783375666e-123	PA0506	probable acyl-CoA dehydrogenase
2926.83	-0.449449	0.139742	-3.21628	0.00129864	0.00305409	PA0507	probable acyl-CoA dehydrogenase
3489.14	-1.8422	0.0868691	-21.2066	8.30307535030404e-100	2.0588016835993e-97	PA0508	probable acyl-CoA dehydrogenase
10319.8	2.11494	0.12131	17.4342	4.53868595051217e-68	3.3184776892014e-66	PA0509	NirN
7770.76	1.9291	0.137692	14.0103	1.3492344400172e-44	4.66344485540492e-43	PA0510	NirE
11996.1	1.72034	0.143457	11.992	3.91106037352213e-33	8.61188313135008e-32	PA0511	heme d1 biosynthesis protein NirJ
3751.98	1.66301	0.131108	12.6843	7.22549805566999e-37	1.8815988772368e-35	PA0512	NirH
4330.15	1.88027	0.141385	13.2989	2.34801672102095e-40	6.86704582563204e-39	PA0513	NirG
5074.07	1.87072	0.149585	12.5061	6.91520671815244e-36	1.70724778846854e-34	PA0514	heme d1 biosynthesis protein NirL
6693.05	1.84306	0.136524	13.5	1.56416957991806e-41	4.90135116168828e-40	PA0515	probable transcriptional regulator
19793.1	1.87304	0.140387	13.342	1.31833608775758e-40	3.87550036519664e-39	PA0516	heme d1 biosynthesis protein NirF
12112.3	2.59237	0.127895	20.2694	2.3952526962927e-91	3.59477003340981e-89	PA0517	probable c-type cytochrome precursor
30374.4	2.90946	0.154177	18.871	1.97695569132026e-79	2.08788487177768e-77	PA0518	cytochrome c-551 precursor
190317	2.39538	0.145418	16.4723	5.79975213081734e-61	3.48168277916329e-59	PA0519	nitrite reductase precursor
18301.9	3.13669	0.19798	15.8435	1.55917524712041e-56	8.46854898507402e-55	PA0520	regulatory protein NirQ
7466.4	4.27123	0.18098	23.6006	3.80128261363387e-123	2.70983934319424e-120	PA0521	probable cytochrome c oxidase subunit
2177.74	4.33737	0.209002	20.7528	1.15615862555777e-95	1.99805231562302e-93	PA0522	hypothetical protein
54152.6	2.49805	0.237745	10.5073	7.99830656010831e-26	1.28130175034544e-24	PA0523	nitric-oxide reductase subunit C
110051	3.06417	0.347514	8.81739	1.17161534670765e-18	1.27028941488094e-17	PA0524	nitric-oxide reductase subunit B
46973.5	3.05695	0.148396	20.5999	2.74933130979203e-94	4.47983898849827e-92	PA0525	probable dinitrification protein NorD
6421.12	-0.202091	0.122229	-1.65338	0.0982539	0.147653	PA0526	hypothetical protein
10119.2	-1.89383	0.103855	-18.2353	2.70742420561069e-74	2.53121971222914e-72	PA0527	transcriptional regulator Dnr
122.663	-0.0985105	0.632284	-0.155801	0.87619	0.909371	PA0527.1	regulatory RNA RsmY
1137.79	-1.17805	0.103838	-11.3451	7.84014503095092e-30	1.48546003692735e-28	PA0528	probable transcriptional regulator
9930.74	-2.35291	0.171415	-13.7263	7.06026335826508e-43	2.28776601887419e-41	PA0529	conserved hypothetical protein
11991.6	-2.67503	0.149588	-17.8826	1.61064900349817e-71	1.24128800904731e-69	PA0530	probable class III pyridoxal phosphate-dependent aminotransferase
4767.61	-2.592	0.156931	-16.5168	2.77701570149475e-61	1.70293769307791e-59	PA0531	probable glutamine amidotransferase
329.076	-0.823793	0.244765	-3.36564	0.000763657	0.00189025	PA0532	hypothetical protein
953.044	-0.968696	0.135495	-7.14929	8.72274520301673e-13	6.41881495391025e-12	PA0533	probable transcriptional regulator
833.455	-2.14302	0.141153	-15.1823	4.63409833457216e-52	2.2208624203416e-50	PA0534	FAD-dependent oxidoreductase
494.466	-0.460979	0.13936	-3.30783	0.000940222	0.00228174	PA0535	probable transcriptional regulator
8473.75	-0.784025	0.147284	-5.32323	1.01941040098206e-07	4.5067422610858e-07	PA0536	hypothetical protein
20122.3	-0.779893	0.167221	-4.66386	3.10340065875678e-06	1.12874323704655e-05	PA0537	conserved hypothetical protein
736.285	0.845632	0.130965	6.45693	1.06847108376428e-10	6.54510267530365e-10	PA0538	disulfide bond formation protein
711.229	-0.0832612	0.148389	-0.561102	0.574728	0.653704	PA0539	hypothetical protein
500.358	-0.32418	0.123779	-2.61901	0.00881849	0.017402	PA0540	hypothetical protein
3247.14	-0.0307886	0.104992	-0.293248	0.769333	0.824409	PA0541	hypothetical protein
6399.51	-1.23488	0.149778	-8.24473	1.65540389512306e-16	1.61105263035611e-15	PA0542	conserved hypothetical protein
671.096	-0.11072	0.152835	-0.724439	0.468796	0.551701	PA0543	hypothetical protein
1340.01	-0.104714	0.124973	-0.837891	0.402092	0.486658	PA0544	hypothetical protein
9138.64	-3.31857	0.183974	-18.0383	9.7553054074666e-73	7.94778667696886e-71	PA0545	hypothetical protein
23642.6	0.0177833	0.11107	0.160109	0.872795	0.906948	PA0546	methionine adenosyltransferase
5784.42	0.995892	0.127326	7.82161	5.21509357792942e-15	4.5063149507472e-14	PA0547	probable transcriptional regulator
20976.4	-0.719406	0.130705	-5.50403	3.71205050057766e-08	1.72956078470542e-07	PA0548	transketolase
2553.5	-0.559823	0.0967085	-5.78877	7.09048256296596e-09	3.62014521545165e-08	PA0549	hypothetical protein
581.902	-0.0783821	0.108744	-0.720796	0.471035	0.553651	PA0550	conserved hypothetical protein
5794.16	-0.201833	0.108935	-1.85278	0.0639137	0.101816	PA0551	D-erythrose 4-phosphate dehydrogenase
10499.6	-0.769933	0.0940386	-8.18741	2.66900670618483e-16	2.54537545909232e-15	PA0552	phosphoglycerate kinase
2555.93	-0.492367	0.0990728	-4.96975	6.7040038078002e-07	2.68100857046141e-06	PA0553	hypothetical protein
3133.24	-0.103051	0.090933	-1.13326	0.257103	0.335069	PA0554	hypothetical protein
24394.9	-0.715237	0.135631	-5.27338	1.33931588648981e-07	5.85296436831523e-07	PA0555	fructose-1,6-bisphosphate aldolase
765.244	-1.02358	0.10963	-9.3367	9.93868208513504e-21	1.21631553501127e-19	PA0556	hypothetical protein
693.427	-0.158867	0.105631	-1.50398	0.132586	0.190271	PA0557	hypothetical protein
2616.7	-0.0115136	0.111627	-0.103144	0.917849	0.939934	PA0558	conserved hypothetical protein
1581.42	0.310758	0.12067	2.57528	0.010016	0.019502	PA0559	conserved hypothetical protein
2100.87	0.14341	0.150544	0.952612	0.340787	0.423699	PA0560	conserved hypothetical protein
2325.26	0.2155	0.130444	1.65205	0.0985239	0.14798	PA0561	hypothetical protein
1163.05	0.1551	0.0968425	1.60158	0.10925	0.161412	PA0562	probable hydrolase
23226.5	-1.73201	0.226537	-7.64558	2.08011546503643e-14	1.71429169033277e-13	PA0563	conserved hypothetical protein
518.245	0.289698	0.131825	2.19759	0.0279781	0.0492466	PA0564	probable transcriptional regulator
349.138	-0.146666	0.141767	-1.03455	0.300879	0.381484	PA0565	conserved hypothetical protein
1635.42	-0.423642	0.159009	-2.66427	0.00771561	0.0154502	PA0566	hypothetical protein
2391.39	0.405516	0.152135	2.66549	0.00768753	0.0154048	PA0567	conserved hypothetical protein
1638.94	0.225728	0.155316	1.45335	0.146126	0.206891	PA0568	hypothetical protein
462.708	-0.0461985	0.167651	-0.275563	0.782884	0.835476	PA0569	hypothetical protein
309.766	0.104996	0.183246	0.572977	0.56666	0.6453	PA0570	hypothetical protein
745.029	-0.0202497	0.131364	-0.15415	0.877491	0.910541	PA0571	hypothetical protein
900.831	-0.509363	0.146806	-3.46964	0.000521161	0.0013263	PA0572	hypothetical protein
260.192	0.113441	0.20071	0.5652	0.571938	0.65079	PA0573	hypothetical protein
1161.38	0.228121	0.148115	1.54016	0.123522	0.179111	PA0574	hypothetical protein
67.8052	0.418871	0.262086	1.59822	0.109994	0.162344	PA0574.1	tRNA-Met
1220.69	0.0293681	0.115107	0.255137	0.798618	0.847194	PA0575	redox regulator of c_di_GMP, RmcA
56756.8	-0.482585	0.0913414	-5.2833	1.26873995482211e-07	5.56158644300575e-07	PA0576	sigma factor RpoD
6706.87	0.0639782	0.0828091	0.772598	0.43976	0.523405	PA0577	DNA primase
3344.2	1.3671	0.153207	8.92325	4.52805010573127e-19	5.03381476666382e-18	PA0578	conserved hypothetical protein
16187.8	1.73342	0.20658	8.39105	4.81832144767045e-17	4.82085740632712e-16	PA0579	30S ribosomal protein S21
3480.81	0.223756	0.139462	1.60443	0.108619	0.160731	PA0580	O-sialoglycoprotein endopeptidase
2169.28	0.086676	0.0948345	0.913972	0.360732	0.443756	PA0581	conserved hypothetical protein
664.168	0.160608	0.144111	1.11447	0.265076	0.344358	PA0582	dihydroneopterin aldolase
912.471	0.29072	0.108658	2.67556	0.00746039	0.014985	PA0583	hypothetical protein
1529.52	0.146921	0.108833	1.34997	0.177027	0.243508	PA0584	tRNA nucleotidyl transferase
251.329	0.630436	0.149124	4.22758	2.36217000974985e-05	7.54703393031002e-05	PA0585	hypothetical protein
4261.92	0.499571	0.132384	3.77366	0.000160871	0.000447829	PA0586	conserved hypothetical protein
4326.78	0.161598	0.136612	1.18289	0.236852	0.312461	PA0587	conserved hypothetical protein
13218.1	0.110021	0.144362	0.762118	0.445989	0.52967	PA0588	conserved hypothetical protein
2412.79	0.164765	0.0796135	2.06956	0.0384934	0.0650646	PA0589	conserved hypothetical protein
5049.12	-0.199238	0.0841662	-2.3672	0.0179233	0.0328777	PA0590	bis(5'-nucleosyl)-tetraphosphatase
4619.48	-0.525305	0.081154	-6.47294	9.61118740237096e-11	5.90653036160793e-10	PA0591	conserved hypothetical protein
1497.87	0.523114	0.136986	3.81874	0.000134134	0.000377201	PA0592	rRNA (adenine-N6,N6)-dimethyltransferase
4028.14	-0.0506621	0.0794934	-0.637312	0.523922	0.603499	PA0593	pyridoxal phosphate biosynthetic protein PdxA
23820.5	-0.145999	0.0867553	-1.68288	0.0923988	0.139886	PA0594	peptidyl-prolyl cis-trans isomerase SurA
55028.7	0.0670284	0.107973	0.620789	0.534739	0.613655	PA0595	LPS-assembly protein LptD
4677.93	-0.998442	0.0826632	-12.0784	1.37314943174026e-33	3.0952850629307e-32	PA0596	hypothetical protein
1683.98	-0.895289	0.110535	-8.09961	5.51358470345053e-16	5.15474976455383e-15	PA0597	probable nucleotidyl transferase
1086.59	-0.154538	0.135769	-1.13824	0.255019	0.332808	PA0598	hypothetical protein
1285.51	0.4915	0.122958	3.99729	6.40704512279249e-05	0.000189914	PA0599	hypothetical protein
1978.15	0.217862	0.0919525	2.36928	0.0178225	0.0327138	PA0600	two-component sensor, AgtS
2430.61	0.0741483	0.0809098	0.916431	0.359441	0.442636	PA0601	two-component response regulator, AgtR
859.462	0.73239	0.119384	6.13475	8.52951246378504e-10	4.77837029282575e-09	PA0602	probable binding protein component of ABC transporter
2181.57	2.10593	0.230052	9.15417	5.47770170053055e-20	6.44109954600531e-19	PA0603	AgtA
835.567	1.46098	0.19015	7.68333	1.55006060056309e-14	1.28488308212373e-13	PA0604	AgtB
496.264	1.44932	0.191924	7.55153	4.30169383820039e-14	3.48473863057625e-13	PA0605	AgtC
295.439	0.81196	0.19369	4.19205	2.76447147777299e-05	8.72483720959567e-05	PA0606	AgtD
4720.26	0.770833	0.134765	5.71982	1.0663846003928e-08	5.35351353524658e-08	PA0607	ribulose-phosphate 3-epimerase
2276.29	0.900685	0.111325	8.09057	5.93845779084734e-16	5.51580208162906e-15	PA0608	probable phosphoglycolate phosphatase
2415.71	0.891056	0.111135	8.01777	1.07685464424153e-15	9.85762766630727e-15	PA0609	anthranilate synthetase component I
2855.64	-0.139857	0.121537	-1.15074	0.249841	0.327324	PA0610	transcriptional regulator PrtN
2605.94	0.167432	0.0769897	2.17473	0.0296502	0.051822	PA0611	transcriptional regulator PrtR
881.439	0.420486	0.145365	2.89261	0.0038205	0.00818187	PA0612	repressor, PtrB
867.297	0.508425	0.123112	4.12979	3.63094760887469e-05	0.000112235	PA0613	hypothetical protein
788.519	0.630823	0.18221	3.46207	0.000536042	0.00136111	PA0614	hypothetical protein
1563.81	0.202178	0.128993	1.56736	0.117032	0.171488	PA0615	hypothetical protein
1693.02	0.456976	0.133427	3.42491	0.000614997	0.00154372	PA0616	hypothetical protein
2219.25	0.470148	0.116835	4.02403	5.72108725656002e-05	0.000171003	PA0617	probable bacteriophage protein
3777.37	0.343484	0.132668	2.58905	0.0096241	0.0188289	PA0618	probable bacteriophage protein
5065.28	0.271018	0.152559	1.77648	0.0756535	0.117851	PA0619	probable bacteriophage protein
15705	0.539746	0.112325	4.80521	1.54585695576818e-06	5.84229437955331e-06	PA0620	probable bacteriophage protein
7943.92	0.738712	0.122279	6.0412	1.52967526037343e-09	8.33212799418307e-09	PA0621	conserved hypothetical protein
21255	0.140893	0.150941	0.933429	0.350598	0.433535	PA0622	probable bacteriophage protein
6818.16	0.234509	0.139428	1.68194	0.0925807	0.14005	PA0623	probable bacteriophage protein
2389.53	0.246663	0.151659	1.62643	0.103859	0.15469	PA0624	hypothetical protein
7549.43	0.425459	0.147994	2.87483	0.00404241	0.00860861	PA0625	hypothetical protein
3818.84	0.380489	0.162343	2.34374	0.0190916	0.0348749	PA0626	hypothetical protein
1729.39	0.499871	0.163927	3.04934	0.00229344	0.00514763	PA0627	conserved hypothetical protein
2733.64	0.577827	0.154625	3.73697	0.000186255	0.000511908	PA0628	conserved hypothetical protein
2733.04	0.566614	0.165136	3.4312	0.00060091	0.00151035	PA0629	conserved hypothetical protein
1270.13	0.540343	0.151439	3.56805	0.000359655	0.000942173	PA0630	hypothetical protein
1048.67	0.655577	0.165524	3.96063	7.47532697046611e-05	0.000219638	PA0631	hypothetical protein
2713.64	0.389016	0.129984	2.99279	0.00276442	0.00610591	PA0632	hypothetical protein
5657	0.190984	0.13595	1.40481	0.160078	0.223154	PA0633	hypothetical protein
1821.92	0.189948	0.132402	1.43463	0.151392	0.21292	PA0634	hypothetical protein
4007.38	0.31019	0.140233	2.21196	0.0269692	0.0476767	PA0635	hypothetical protein
10668.3	0.430052	0.138098	3.1141	0.00184509	0.00421239	PA0636	hypothetical protein
3302.69	0.197859	0.187931	1.05283	0.292419	0.372746	PA0637	conserved hypothetical protein
4071.59	0.249734	0.155869	1.60221	0.109109	0.161288	PA0638	probable bacteriophage protein
2755.67	0.456367	0.155735	2.93041	0.00338515	0.00732101	PA0639	conserved hypothetical protein
1807.21	0.610592	0.147497	4.1397	3.4776421925823e-05	0.000107788	PA0640	probable bacteriophage protein
14583.3	0.573744	0.155144	3.69815	0.000217178	0.000590638	PA0641	probable bacteriophage protein
4542.79	1.39116	0.123853	11.2323	2.82870129995648e-29	5.22073900118182e-28	PA0642	hypothetical protein
5170.38	1.04275	0.104345	9.99333	1.63014060734998e-23	2.31260992132262e-22	PA0643	hypothetical protein
2434.41	1.18008	0.120432	9.79869	1.14050147272978e-22	1.53041879975952e-21	PA0644	hypothetical protein
2280.03	1.17854	0.127341	9.25499	2.14243504081661e-20	2.57770190670403e-19	PA0645	hypothetical protein
8016.57	0.888866	0.117623	7.5569	4.12785192628945e-14	3.353438680289e-13	PA0646	hypothetical protein
2342.24	1.18781	0.101519	11.7004	1.26910782120548e-31	2.63189887430359e-30	PA0647	hypothetical protein
1792.7	1.26277	0.127197	9.92761	3.15717191244686e-23	4.41307632761873e-22	PA0648	hypothetical protein
4258.7	0.981661	0.106061	9.25559	2.13041217532553e-20	2.57409759234777e-19	PA0649	anthranilate synthase component II
4811	0.612514	0.101934	6.00891	1.86778152171345e-09	1.00966426714046e-08	PA0650	anthranilate phosphoribosyltransferase
2794.68	0.587066	0.0802286	7.31742	2.52790031035036e-13	1.93511617046014e-12	PA0651	indole-3-glycerol-phosphate synthase
11193.7	0.500962	0.0950044	5.27305	1.34178374789564e-07	5.85925935241105e-07	PA0652	transcriptional regulator Vfr
2628.57	0.353989	0.0853981	4.14516	3.39579826019939e-05	0.000105559	PA0653	conserved hypothetical protein
6603.28	0.0351538	0.1789	0.1965	0.844219	0.884383	PA0654	S-adenosylmethionine decarboxylase proenzyme
9362.61	-0.531956	0.153505	-3.46539	0.000529463	0.0013456	PA0655	hypothetical protein
1518.04	0.0602962	0.102109	0.590505	0.554852	0.633468	PA0656	probable HIT family protein
1838.61	0.0984264	0.0887078	1.10956	0.26719	0.346078	PA0657	probable ATPase
1461.25	0.0860624	0.0893567	0.963133	0.335481	0.418471	PA0658	probable short-chain dehydrogenase
4489.08	-0.361354	0.0853687	-4.23286	2.3073877486786e-05	7.39271479253598e-05	PA0659	hypothetical protein
4826.48	0.0307128	0.0991411	0.309789	0.756722	0.813187	PA0660	NAD(P)H:quinone reductase
3470.81	0.412177	0.0850277	4.84756	1.2498894446232e-06	4.77436001519497e-06	PA0661	conserved hypothetical protein
2796.24	0.09303	0.129489	0.718438	0.472487	0.555129	PA0662	N-acetyl-gamma-glutamyl-phosphate reductase
1427	0.518466	0.101064	5.13007	2.8963993611407e-07	1.20746824244045e-06	PA0663	hypothetical protein
2625.64	0.456687	0.0796669	5.73246	9.898475617691e-09	4.97365695574377e-08	PA0664	hypothetical protein
3751.97	1.48711	0.19191	7.74901	9.26103586931631e-15	7.87119039682726e-14	PA0665	conserved hypothetical protein
5747.29	-0.120922	0.0733205	-1.64922	0.0991028	0.148654	PA0666	conserved hypothetical protein
16834	0.225625	0.123152	1.83208	0.0669402	0.106044	PA0667	MepM
16171.3	0.487268	0.0992768	4.90818	9.19252721032979e-07	3.5736184512959e-06	PA0668	tyrosyl-tRNA synthetase 2
11190.2	0.049962	0.58788	0.0849867	0.932272	0.950607	PA0668.1	16S ribosomal RNA
28.9166	1.2996	0.452897	2.86952	0.00411099	0.00874487	PA0668.2	tRNA-Ile
57.1653	0.0369748	0.311154	0.118831	0.905409	0.931208	PA0668.3	tRNA-Ala
35959.5	-0.109483	0.497356	-0.220129	0.82577	0.869208	PA0668.4	23S ribosomal RNA
9.67199	0.637111	0.59198	1.07624	0.281822	0.361582	PA0668.5	5S ribosomal RNA
723.924	0.393309	0.128023	3.07218	0.00212502	0.0047958	PA0669	probable DNA polymerase alpha chain
301.842	0.216059	0.130781	1.65207	0.0985213	0.14798	PA0670	hypothetical protein
274.872	-0.448122	0.168402	-2.66103	0.0077903	0.0155779	PA0671	hypothetical protein
4721.32	5.06418	0.343485	14.7435	3.38605516130802e-49	1.43042019147701e-47	PA0672	heme oxygenase
578.422	0.926478	0.156437	5.92236	3.17352366579676e-09	1.68202653030102e-08	PA0673	hypothetical protein
109.688	1.45936	0.226518	6.44261	1.17439346193703e-10	7.17084144906518e-10	PA0674	VreA
31.2492	0.942286	0.396954	2.37379	0.0176067	0.0323593	PA0675	ECF sigma factor, VreI
165.311	1.09368	0.259837	4.20911	2.56383367651123e-05	8.15479278145206e-05	PA0676	sigma factor regulator, VreR
68.6024	0.212246	0.282837	0.750417	0.453004	0.536548	PA0677	HxcW
43.8054	-0.617822	0.365926	-1.68838	0.0913387	0.138548	PA0678	HxcU
138.043	-0.401494	0.243208	-1.65083	0.0987737	0.148239	PA0679	HxcP
84.5988	0.0891083	0.243902	0.365345	0.714854	0.778622	PA0680	HxcV
24.5166	-0.627601	0.496125	-1.265	0.20587	0.277559	PA0681	HxcT
72.4963	0.0182668	0.278838	0.0655104	0.947768	0.961423	PA0682	HxcX
19.7289	-0.0072635	0.569459	-0.0127551	0.989823	0.992868	PA0683	HxcY
36.9895	0.380352	0.350675	1.08463	0.278086	0.357835	PA0684	HxcZ
116.136	0.231018	0.218625	1.05669	0.290655	0.370912	PA0685	HxcQ
62.757	0.331829	0.451969	0.734186	0.462836	0.546378	PA0686	HxcR
32.0546	-0.244982	0.352064	-0.695844	0.486526	0.56788	PA0687	HxcS
263.295	-0.00785676	0.181914	-0.0431895	0.96555	0.976163	PA0688	low-molecular-weight alkaline phosphatase A, LapA
1902.54	0.119963	0.131906	0.909464	0.363105	0.446194	PA0689	low-molecular-weight alkaline phosphatase B, LapB
3155.66	-0.106147	0.111161	-0.954891	0.339633	0.422725	PA0690	phosphate depletion regulated TPS partner A, PdtA
20.3188	-0.137106	0.454132	-0.301908	0.762722	0.818402	PA0691	prevent-host-death protein A
92.605	-0.112826	0.264227	-0.427004	0.669377	0.738426	PA0692	phosphate depletion regulated TPS partner B, PdtB
90.6307	-0.0730847	0.226559	-0.322585	0.747009	0.805389	PA0693	transport protein ExbB2
20.3206	0.279118	0.648379	0.430486	0.666842	0.736159	PA0694	transport protein ExbD
13.6114	-0.488133	0.53544	-0.911647	0.361954	0.445068	PA0695	hypothetical protein
156.831	0.12422	0.206277	0.602201	0.547041	0.626209	PA0696	hypothetical protein
37.929	-0.672567	0.414927	-1.62093	0.105033	0.156194	PA0697	hypothetical protein
51.4157	-0.261488	0.296803	-0.881015	0.37831	0.462091	PA0698	hypothetical protein
64.842	-0.57364	0.280532	-2.04483	0.0408715	0.068375	PA0699	probable peptidyl-prolyl cis-trans isomerase, PpiC-type
31.6806	0.846472	0.367139	2.30559	0.0211335	0.0381856	PA0700	hypothetical protein
156.428	0.0850352	0.18811	0.452051	0.651232	0.722845	PA0701	probable transcriptional regulator
256.496	-0.195659	0.147051	-1.33055	0.183337	0.250977	PA0702	hypothetical protein
727.453	0.195228	0.160226	1.21845	0.223054	0.297193	PA0703	probable major facilitator superfamily (MFS) transporter
845.348	0.327517	0.129388	2.53128	0.0113648	0.0218153	PA0704	probable amidase
3702.36	0.0397324	0.129953	0.305744	0.759799	0.816033	PA0705	alpha-1,6-rhamnosyltransferase MigA
1797.42	0.12478	0.114039	1.09419	0.273873	0.353051	PA0706	chloramphenicol acetyltransferase
231.359	1.57666	0.236205	6.67496	2.47303939547998e-11	1.60634893763352e-10	PA0707	transcriptional regulator ToxR
449.675	0.348686	0.143805	2.42471	0.0153208	0.0285164	PA0708	probable transcriptional regulator
95.833	0.193589	0.223793	0.865037	0.387019	0.470712	PA0708.1	Uncharacterized protein
122.875	0.670196	0.217662	3.07907	0.00207651	0.00469748	PA0709	hypothetical protein
66.3026	0.274885	0.26924	1.02097	0.30727	0.388636	PA0710	lactoylglutathione lyase
176.26	0.274278	0.176464	1.5543	0.120112	0.175192	PA0711	hypothetical protein
208.369	0.797803	0.187205	4.26165	2.02921687458025e-05	6.59784711273156e-05	PA0712	hypothetical protein
1482.11	0.445354	0.148229	3.0045	0.00266017	0.0059024	PA0713	hypothetical protein
165.469	1.12273	0.244428	4.59328	4.36326299903143e-06	1.56108462255184e-05	PA0714	hypothetical protein
449.501	1.24848	0.183757	6.7942	1.08917335280136e-11	7.33359578633545e-11	PA0714.1	PhrD
3508.8	0.497868	0.167687	2.96904	0.00298736	0.00654259	PA0715	hypothetical protein
5263.58	0.733401	0.141672	5.17676	2.25769725641608e-07	9.53037545248588e-07	PA0716	hypothetical protein
706.718	1.14545	0.20899	5.48087	4.23237897411098e-08	1.96557469783021e-07	PA0716.1	Pf4 repressor C
111.696	1.22106	0.248161	4.92044	8.63507007380729e-07	3.3869191630621e-06	PA0716.2	Pf4 prophage excisionase, XisF4
274.786	1.1665	0.174517	6.68417	2.32237646449253e-11	1.51365862594296e-10	PA0717	hypothetical protein of bacteriophage Pf1
317.627	0.852248	0.169829	5.01828	5.2135599017551e-07	2.11321479173485e-06	PA0718	hypothetical protein of bacteriophage Pf1
664.732	0.294945	0.121549	2.42655	0.0152429	0.0283901	PA0719	hypothetical protein of bacteriophage Pf1
3440.86	-0.179394	0.0914127	-1.96247	0.049708	0.0813209	PA0720	helix destabilizing protein of bacteriophage Pf1
687.836	-0.257123	0.116647	-2.20429	0.027504	0.0485588	PA0721	hypothetical protein of bacteriophage Pf1
1780.65	0.14835	0.102414	1.44853	0.147469	0.208483	PA0722	hypothetical protein of bacteriophage Pf1
4727.68	0.498108	0.0892896	5.57857	2.42505695835196e-08	1.16219326331775e-07	PA0723	coat protein B of bacteriophage Pf1
340.945	0.746191	0.177967	4.19287	2.75442724423798e-05	8.69795048388108e-05	PA0724	probable coat protein A of bacteriophage Pf1
147.345	0.718616	0.187278	3.83717	0.000124461	0.000351908	PA0725	hypothetical protein of bacteriophage Pf1
490.247	0.575311	0.145613	3.95096	7.78390678302386e-05	0.000227883	PA0726	hypothetical protein of bacteriophage Pf1
741.189	0.208923	0.114144	1.83035	0.0671978	0.106423	PA0727	Pf replication initiator protein
279.49	0.293714	0.191674	1.53236	0.125434	0.181468	PA0728	probable bacteriophage integrase
4168.9	0.497443	0.143527	3.46585	0.000528565	0.00134392	PA0728.1	PfiT antitoxin, PfiA
4888.04	0.714491	0.139566	5.11939	3.06523385691402e-07	1.27598749532705e-06	PA0729	Pf4 inhibition toxin, PfiT
105	1.43306	0.342699	4.18168	2.89368785794738e-05	9.08238957285299e-05	PA0729.1	tRNA-Gly
3306.06	0.935306	0.234247	3.99281	6.5294348825936e-05	0.00019324	PA0730	probable transferase
1333.06	-0.156226	0.117263	-1.33227	0.182772	0.250263	PA0731	hypothetical protein
2895.46	-0.521241	0.123442	-4.22256	2.4153850132129e-05	7.71273277175429e-05	PA0732	hypothetical protein
437.883	0.681029	0.125745	5.41597	6.09569618510157e-08	2.76341457421576e-07	PA0733	probable pseudouridylate synthase
603.394	0.476693	0.132454	3.59894	0.000319521	0.000842066	PA0734	hypothetical protein
1368.87	-0.487949	0.115636	-4.2197	2.44626846302751e-05	7.80261132250889e-05	PA0735	hypothetical protein
2147.38	-0.203644	0.130261	-1.56336	0.117968	0.172633	PA0736	hypothetical protein
526.905	-0.0987694	0.18988	-0.520167	0.602947	0.67997	PA0737	hypothetical protein
207.434	0.494175	0.222255	2.22346	0.0261848	0.0463476	PA0738	conserved hypothetical protein
499.642	0.0317287	0.142909	0.22202	0.824298	0.867819	PA0739	probable transcriptional regulator
328.626	0.191326	0.179372	1.06664	0.286133	0.366289	PA0740	SDS hydrolase SdsA1
928.081	0.798441	0.164509	4.85348	1.21314835675659e-06	4.64334569032406e-06	PA0741	conserved hypothetical protein
348.198	1.65928	0.143758	11.5422	8.08630569605045e-31	1.61245459386628e-29	PA0742	hypothetical protein
488.322	0.546559	0.210327	2.59861	0.00936014	0.0183566	PA0743	probable 3-hydroxyisobutyrate dehydrogenase
1123.72	0.36237	0.175692	2.06254	0.0391566	0.0660485	PA0744	probable enoyl-CoA hydratase/isomerase
2712.61	0.0403658	0.135111	0.29876	0.765123	0.820515	PA0745	DspI
1776.25	0.286015	0.127818	2.23767	0.0252424	0.0448327	PA0746	probable acyl-CoA dehydrogenase
3613.66	0.455468	0.0940359	4.84355	1.27538154153998e-06	4.86521801431604e-06	PA0747	probable aldehyde dehydrogenase
650.584	0.00765157	0.12631	0.0605777	0.951696	0.964721	PA0749	hypothetical protein
2770.87	0.566593	0.11501	4.92647	8.37286528517583e-07	3.29086497045884e-06	PA0750	uracil-DNA glycosylase
456.969	-0.094053	0.134921	-0.697096	0.485743	0.567382	PA0751	conserved hypothetical protein
146.025	0.046227	0.198523	0.232855	0.815874	0.861016	PA0752	conserved hypothetical protein
41.2687	-0.644604	0.318604	-2.02321	0.0430513	0.0716223	PA0753	hypothetical protein
260.548	-0.389433	0.171963	-2.26463	0.0235356	0.0420368	PA0754	hypothetical protein
124.779	0.277765	0.173601	1.60002	0.109594	0.161796	PA0755	cis-aconitate porin OpdH
628.365	0.270405	0.128984	2.09642	0.036045	0.0616756	PA0756	probable two-component response regulator
905.53	0.46337	0.124513	3.72145	0.000198082	0.000541668	PA0757	probable two-component sensor
5339.8	0.103774	0.111222	0.933029	0.350805	0.433696	PA0758	hypothetical protein
2897.13	0.294544	0.0985846	2.98772	0.00281063	0.00620077	PA0759	conserved hypothetical protein
478.837	0.572968	0.13604	4.21177	2.53378414923364e-05	8.06821384873226e-05	PA0760	conserved hypothetical protein
7098.13	-0.307393	0.070029	-4.3895	1.13610086340272e-05	3.84978207010441e-05	PA0761	L-aspartate oxidase
32373.4	0.148173	0.0942989	1.57131	0.116111	0.170401	PA0762	sigma factor AlgU
48677.1	-0.689484	0.107517	-6.41277	1.42895506304893e-10	8.67873346599365e-10	PA0763	anti-sigma factor MucA
19432.1	-0.417644	0.105277	-3.96708	7.27587103724472e-05	0.00021433	PA0764	negative regulator for alginate biosynthesis MucB
4011.67	-0.0466485	0.100464	-0.46433	0.642412	0.715561	PA0765	positive regulator for alginate biosynthesis MucC
32192	-0.136666	0.0958955	-1.42515	0.154114	0.216161	PA0766	serine protease MucD precursor
12290.7	0.24752	0.108181	2.28802	0.0221362	0.0398242	PA0767	GTP-binding protein LepA
6437.89	0.348165	0.131878	2.64005	0.00828932	0.016466	PA0768	signal peptidase I
2326.78	0.0559241	0.112138	0.498706	0.617987	0.693912	PA0769	hypothetical protein
3818.47	-0.19667	0.0877624	-2.24093	0.0250305	0.0444839	PA0770	ribonuclease III
4082.76	-0.249028	0.131964	-1.88709	0.0591476	0.0950729	PA0771	GTP-binding protein Era
1036.86	0.191136	0.136753	1.39767	0.162212	0.225634	PA0772	DNA repair protein RecO
2994.19	-0.448656	0.085614	-5.24045	1.60184911339607e-07	6.92071628310439e-07	PA0773	pyridoxal phosphate biosynthetic protein PdxJ
813.683	-0.178649	0.153373	-1.1648	0.244099	0.320686	PA0774	conserved hypothetical protein
873.104	0.638316	0.174834	3.65099	0.000261234	0.00070076	PA0775	conserved hypothetical protein
195.948	0.472221	0.188116	2.51026	0.0120642	0.0230338	PA0776	hypothetical protein
1222.51	0.616805	0.105893	5.82482	5.71729931375672e-09	2.94541625892995e-08	PA0777	hypothetical protein
1430.79	0.25089	0.0933007	2.68905	0.00716564	0.01446	PA0778	inhibitor of cysteine peptidase
15219.3	-2.05934	0.130964	-15.7245	1.02823484469113e-55	5.37983790759036e-54	PA0779	AsrA
895.836	0.578101	0.118819	4.86539	1.14229295684046e-06	4.38391435589579e-06	PA0780	proline utilization regulator
306.907	-0.844108	0.166772	-5.06146	4.16051244869692e-07	1.70210921771295e-06	PA0781	hypothetical protein
7314.08	-0.508439	0.0869017	-5.85073	4.89405743355973e-09	2.53504173874579e-08	PA0782	proline dehydrogenase PutA
3765.58	-0.686741	0.105773	-6.49258	8.4378156743321e-11	5.21918251526203e-10	PA0783	sodium/proline symporter PutP
2848.09	-0.207122	0.0900843	-2.29921	0.0214932	0.0387775	PA0784	probable transcriptional regulator
115.419	-0.400007	0.201124	-1.98886	0.0467165	0.0770012	PA0785	FMN-dependent NADH-azoreductase 1, AzoR1
52.7797	0.132635	0.27925	0.474969	0.634809	0.708754	PA0786	probable transporter
1745.2	-1.23644	0.125381	-9.86142	6.11808362651315e-23	8.36724962158382e-22	PA0787	hypothetical protein
845.109	0.294343	0.117112	2.51334	0.0119594	0.0228567	PA0788	hypothetical protein
4332.72	0.310775	0.206946	1.50172	0.13317	0.190917	PA0789	probable amino acid permease
209.511	-0.0593663	0.171391	-0.346379	0.729058	0.789709	PA0790	hypothetical protein
706.799	-0.188544	0.148896	-1.26628	0.205415	0.277142	PA0791	probable transcriptional regulator
3521.2	0.00743739	0.185473	0.0400996	0.968014	0.97744	PA0792	propionate catabolic protein PrpD
3962.83	-0.0186281	0.163613	-0.113855	0.909353	0.934253	PA0793	hypothetical protein
7363.48	0.113494	0.149544	0.758934	0.447892	0.531487	PA0794	probable aconitate hydratase
11435.2	0.744252	0.165425	4.49902	6.82669777393429e-06	2.38704214621381e-05	PA0795	citrate synthase 2
11749.2	0.742799	0.199602	3.72139	0.000198127	0.000541668	PA0796	carboxyphosphonoenolpyruvate phosphonomutase
3238.31	1.4962	0.177563	8.42632	3.56698216798393e-17	3.60044235469245e-16	PA0797	probable transcriptional regulator
372.704	0.0323215	0.191639	0.168658	0.866066	0.9021	PA0798	phospholipid methyltransferase
2783.7	-0.170691	0.115272	-1.48076	0.13867	0.197857	PA0799	probable helicase
182.127	3.66894	0.663849	5.52677	3.26185591172968e-08	1.53358320400613e-07	PA0800	hypothetical protein
554.443	2.8921	0.20538	14.0817	4.92217756972472e-45	1.72215820123559e-43	PA0801	hypothetical protein
204.824	3.13578	0.317998	9.86101	6.14291004832437e-23	8.38110430755835e-22	PA0802	hypothetical protein
299.644	0.934673	0.179611	5.20387	1.95180798738504e-07	8.3254756559887e-07	PA0803	hypothetical protein
1062.74	0.0339146	0.1412	0.240189	0.810184	0.855802	PA0804	probable oxidoreductase
18451.1	0.469385	0.165882	2.82963	0.00466015	0.00980334	PA0805	hypothetical protein
6847.33	0.605813	0.185801	3.26055	0.00111197	0.00265449	PA0805.1	sRNA PA0805.1
118.144	0.412146	0.239029	1.72425	0.0846624	0.129933	PA0806	hypothetical protein
1942.24	0.482197	0.17182	2.80641	0.00500973	0.0104654	PA0807	AmpDh3
279.122	0.550901	0.15985	3.44635	0.000568205	0.0014332	PA0808	hypothetical protein
472.244	0.332304	0.129488	2.56629	0.0102793	0.01996	PA0809	probable transporter
759.713	0.327685	0.119347	2.74565	0.00603912	0.0123844	PA0810	probable haloacid dehalogenase
907.004	0.353739	0.119032	2.9718	0.00296058	0.00649392	PA0811	probable major facilitator superfamily (MFS) transporter
338.436	0.5757	0.170809	3.37044	0.000750475	0.00185923	PA0812	hypothetical protein
429.1	0.347975	0.134579	2.58565	0.00971945	0.0189699	PA0813	hypothetical protein
126.207	0.218988	0.181841	1.20429	0.228478	0.302885	PA0814	Rid1 subfamily protein
4253.83	-0.157994	0.0976295	-1.6183	0.105598	0.156993	PA0815	probable transcriptional regulator
638.792	-0.0542165	0.169331	-0.32018	0.748832	0.80699	PA0816	probable transcriptional regulator
548.049	0.607917	0.124512	4.8824	1.04802584768693e-06	4.05212976905665e-06	PA0817	probable ring-cleaving dioxygenase
322.731	1.22274	0.162562	7.52166	5.40861024669592e-14	4.35668138939362e-13	PA0818	hypothetical protein
176.909	1.42131	0.2142	6.63543	3.23559935922614e-11	2.07799810198949e-10	PA0819	hypothetical protein
1941.71	0.515846	0.133459	3.8652	0.000110997	0.000316824	PA0820	hypothetical protein
1934.13	0.807202	0.121602	6.63807	3.17820883346546e-11	2.04574774009633e-10	PA0821	hypothetical protein
1062.61	0.603572	0.147849	4.08235	4.45826572248178e-05	0.000135747	PA0822	hypothetical protein
702.328	0.433221	0.129036	3.35736	0.000786899	0.0019444	PA0823	hypothetical protein
288.404	0.389853	0.147522	2.64268	0.00822537	0.0163675	PA0824	hypothetical protein
99.5899	1.29605	0.248222	5.22134	1.77635180464823e-07	7.60550626269433e-07	PA0825	hypothetical protein
1152.78	0.120819	0.175315	0.689154	0.490726	0.572098	PA0826	hypothetical protein
3.22596e+06	0.186881	0.10576	1.76703	0.0772236	0.119969	PA0826.2	tmRNA
2.64822e+06	0.16932	0.0942308	1.79687	0.0723564	0.113396	PA0826.1	translated portion of tmRNA gene ssrA
703.795	0.634418	0.14309	4.43369	9.26334722023751e-06	3.18246199982015e-05	PA0827	hypothetical protein
226.172	0.831946	0.189874	4.38156	1.17830471087747e-05	3.98568906650903e-05	PA0828	probable transcriptional regulator
218.314	0.190423	0.169909	1.12073	0.262401	0.341193	PA0829	probable hydrolase
1229.68	-1.02268	0.141919	-7.20611	5.75750035966115e-13	4.29216007204543e-12	PA0830	hypothetical protein
3080.14	0.410891	0.0919417	4.46904	7.85712990865609e-06	2.72562115991884e-05	PA0831	transcriptional regulator OruR
2001.78	-0.351385	0.0992614	-3.53999	0.000400135	0.00104029	PA0832	conserved hypothetical protein
25594.2	-0.705346	0.138134	-5.10626	3.2859027902866e-07	1.36386489177616e-06	PA0833	hypothetical protein
2300.96	-0.87701	0.0938158	-9.34822	8.91361886360227e-21	1.09321222320696e-19	PA0834	conserved hypothetical protein
43341.4	-1.95441	0.198724	-9.83481	7.97204658844153e-23	1.0773597557792e-21	PA0835	phosphate acetyltransferase
32147.8	-2.0835	0.175666	-11.8606	1.89655303288156e-32	4.1125634777656e-31	PA0836	acetate kinase
7067.96	-1.98779	0.135095	-14.714	5.24136928387011e-49	2.19790654602289e-47	PA0836.1	P5
18005.9	0.0857919	0.081963	1.04672	0.295231	0.375571	PA0837	peptidyl-prolyl cis-trans isomerase SlyD
6261.04	-0.369318	0.0780246	-4.73336	2.2083702242129e-06	8.18877463503654e-06	PA0838	probable glutathione peroxidase
601.073	0.478138	0.159217	3.00306	0.0026728	0.00592652	PA0839	probable transcriptional regulator
2406.44	-0.0772262	0.139738	-0.55265	0.580503	0.658828	PA0840	probable oxidoreductase
372.101	-0.302563	0.162978	-1.85646	0.0633875	0.101147	PA0841	hypothetical protein
162.037	-0.126863	0.211765	-0.599074	0.549123	0.627963	PA0842	probable glycosyl transferase
322.114	0.247908	0.157633	1.57269	0.11579	0.170018	PA0843	phospholipase accessory protein PlcR precursor
332.233	0.180913	0.145906	1.23993	0.215001	0.288302	PA0844	hemolytic phospholipase C precursor
428.826	-1.02488	0.162497	-6.30706	2.8438478075185e-10	1.67200660270907e-09	PA0845	CerN
3052.41	0.292666	0.0899358	3.25416	0.00113729	0.00270699	PA0846	probable sulfate uptake protein
941.576	0.294978	0.0939411	3.14003	0.00168933	0.0038754	PA0847	diguanylate cyclase
420.68	0.408819	0.126018	3.24413	0.0011781	0.00279714	PA0848	alkyl hydroperoxide reductase , AhpB
744.233	-0.0797689	0.117267	-0.680236	0.496355	0.57699	PA0849	thioredoxin reductase 2
315.459	0.762637	0.172555	4.41967	9.88524187133264e-06	3.37780313913781e-05	PA0850	hypothetical protein
1553.58	0.118896	0.106854	1.11269	0.26584	0.345193	PA0851	hypothetical protein
519.773	-0.152933	0.169316	-0.903237	0.3664	0.449468	PA0852	chitin-binding protein CbpD precursor
226.261	-0.306487	0.217627	-1.40832	0.159037	0.221976	PA0852.1	Uncharacterized protein
3199.81	-0.700137	0.148034	-4.72956	2.25007766959575e-06	8.33800711481778e-06	PA0853	probable oxidoreductase
14368.5	-0.770702	0.159934	-4.81888	1.44369268120029e-06	5.47432138356732e-06	PA0854	fumarate hydratase
388.928	-0.925145	0.212152	-4.36076	1.29609569257056e-05	4.35314118653114e-05	PA0855	hypothetical protein
12151.3	0.131485	0.103229	1.27373	0.202759	0.273883	PA0856	hypothetical protein
7034.51	0.00153221	0.107743	0.0142209	0.988654	0.992133	PA0857	morphogene protein BolA
2608.67	-0.13957	0.111636	-1.25022	0.211219	0.283898	PA0858	conserved hypothetical protein
1352.82	-0.472975	0.089721	-5.27162	1.35228071615584e-07	5.89606798489046e-07	PA0859	hypothetical protein
1595.37	-0.39011	0.132231	-2.95022	0.00317547	0.00692003	PA0860	probable ATP-binding/permease fusion ABC transporter
4485.89	-0.454138	0.101304	-4.48293	7.36260351290815e-06	2.56186258902472e-05	PA0861	RbDA
4046.91	-0.302843	0.0922915	-3.28137	0.00103304	0.00249274	PA0862	hypothetical protein
368.214	0.167715	0.14658	1.14418	0.252548	0.330106	PA0863	probable oxidoreductase
341.743	1.77815	0.266202	6.67971	2.39414184945747e-11	1.55687468272017e-10	PA0864	probable transcriptional regulator
4243.68	1.66962	0.329406	5.06857	4.00815426104602e-07	1.64331443211685e-06	PA0865	4-hydroxyphenylpyruvate dioxygenase
429.878	-0.304707	0.169005	-1.80294	0.0713977	0.112181	PA0866	aromatic amino acid transport protein AroP2
3467.43	0.318028	0.0959257	3.31536	0.000915257	0.00222684	PA0867	membrane-bound lysozyme inhibitor of c-type lysozyme MliC
1574.11	-0.293313	0.1185	-2.47523	0.0133152	0.0251279	PA0868	conserved hypothetical protein
5164.88	-1.13736	0.114472	-9.93576	2.90947328337787e-23	4.0868783584e-22	PA0869	D-alanyl-D-alanine-endopeptidase
8239.65	-0.731697	0.123651	-5.91745	3.26973290423661e-09	1.72820081120124e-08	PA0870	aromatic amino acid aminotransferase
7637.88	-1.2698	0.101821	-12.4709	1.07614824484654e-35	2.62276642750419e-34	PA0871	pterin-4-alpha-carbinolamine dehydratase
11205.4	-0.8015	0.140314	-5.71219	1.11532497635751e-08	5.59428174157156e-08	PA0872	phenylalanine-4-hydroxylase
2950.91	0.190047	0.103203	1.84149	0.0655503	0.104045	PA0873	transcriptional regulator PhhR
4827.41	-1.25133	0.140167	-8.92743	4.3603883183945e-19	4.86639815651738e-18	PA0874	hypothetical protein
743.699	-0.068513	0.154604	-0.443151	0.657657	0.728465	PA0875	conserved hypothetical protein
4300.19	-0.0617518	0.0922141	-0.669656	0.503077	0.583021	PA0876	probable transcriptional regulator
1419.49	-0.486403	0.115718	-4.20334	2.63008041788422e-05	8.33760345925163e-05	PA0877	probable transcriptional regulator
112.092	-0.0250773	0.260362	-0.0963172	0.923269	0.94362	PA0878	hypothetical protein
216.486	-0.0951826	0.162035	-0.58742	0.556921	0.635352	PA0879	probable acyl-CoA dehydrogenase
41.1579	0.276311	0.341661	0.808728	0.418672	0.5032	PA0880	probable ring-cleaving dioxygenase
105.925	0.371975	0.269604	1.37971	0.167677	0.232271	PA0881	hypothetical protein
147.767	-0.141663	0.207818	-0.68167	0.495448	0.576287	PA0882	hypothetical protein
72.2095	-0.268002	0.319854	-0.837891	0.402092	0.486658	PA0883	probable acyl-CoA lyase beta chain
221.841	0.415765	0.167924	2.47591	0.0132898	0.0250966	PA0884	probable C4-dicarboxylate-binding periplasmic protein
105.368	0.554297	0.225458	2.45854	0.0139504	0.0261793	PA0885	probable C4-dicarboxylate transporter
143.8	0.616153	0.205772	2.99435	0.00275028	0.00608648	PA0886	probable C4-dicarboxylate transporter
16449	1.80806	0.417548	4.3302	1.48974194101893e-05	4.96261582338256e-05	PA0887	acetyl-coenzyme A synthetase
357.473	0.932598	0.167346	5.57287	2.50575949519523e-08	1.1968464322528e-07	PA0887.1	P7
7664.85	0.326174	0.127613	2.55596	0.0105896	0.0204999	PA0888	arginine/ornithine binding protein AotJ
1507.88	0.19525	0.15944	1.2246	0.220726	0.294594	PA0889	arginine/ornithine transport protein AotQ
1304.36	0.0193167	0.11603	0.16648	0.867779	0.903422	PA0890	arginine/ornithine transport protein AotM
2070.74	-0.331608	0.131338	-2.52484	0.0115751	0.0221754	PA0891	hypothetical protein
2006.32	-0.400888	0.140177	-2.85987	0.00423811	0.00899515	PA0892	arginine/ornithine transport protein AotP
1908.6	-0.32131	0.0960505	-3.34522	0.000822183	0.00201934	PA0893	transcriptional regulator ArgR
450.506	-0.336905	0.137615	-2.44817	0.0143583	0.0268742	PA0894	hypothetical protein
19567.8	-0.442971	0.114057	-3.88376	0.000102853	0.000295203	PA0895	N2-Succinylornithine 5-aminotransferase (SOAT)
7310.75	-0.361685	0.0907116	-3.9872	6.68590399929014e-05	0.000197666	PA0896	subunit I of arginine N2-succinyltransferase
7055.75	-0.403788	0.132942	-3.03732	0.00238691	0.00533721	PA0897	subunit II of arginine N2-succinyltransferase
6886.95	-0.396749	0.123427	-3.21443	0.00130705	0.00306879	PA0898	N-Succinylglutamate 5-semialdehyde dehydrogenase
6619.45	-0.241681	0.11563	-2.09013	0.036606	0.0624482	PA0899	N2-Succinylarginine dihydrolase
5094.71	-0.0271833	0.0952489	-0.285392	0.775344	0.829392	PA0900	hypothetical protein
4223.32	0.0374888	0.0739849	0.506709	0.612359	0.688406	PA0901	N-Succinylglutamate desuccinylase
2852.66	0.277628	0.0989779	2.80495	0.00503245	0.010509	PA0902	hypothetical protein
11820.5	-0.205139	0.0896517	-2.28818	0.0221269	0.03982	PA0903	alanyl-tRNA synthetase
12869.2	-0.278869	0.102153	-2.72991	0.00633507	0.0129452	PA0904	aspartate kinase alpha and beta chain
6751.68	0.551899	0.165743	3.32984	0.000868956	0.00212143	PA0905	RsmA
1488.15	0.634502	0.142696	4.44654	8.72635088676176e-06	3.0088500064814e-05	PA0905.1	tRNA-Ser
1136.23	1.64485	0.255392	6.44049	1.19084919641333e-10	7.26354328036921e-10	PA0905.2	tRNA-Arg
378.984	1.38009	0.234076	5.89589	3.72664238847734e-09	1.96061268832899e-08	PA0905.3	tRNA-Arg
1508.86	0.163943	0.109965	1.49086	0.135999	0.19468	PA0906	lysis phenotype repressor, AlpR
436.388	0.397156	0.133574	2.9733	0.00294617	0.00647454	PA0907	lysis phenotype activator, AlpA
277.436	0.982734	0.218989	4.48759	7.20350364249535e-06	2.51109909982586e-05	PA0908	AlpB
397.246	0.917522	0.190215	4.82361	1.40982040570114e-06	5.35299984934329e-06	PA0909	AlpC
1215.72	0.78501	0.175438	4.47457	7.65667391688245e-06	2.65770002117959e-05	PA0910	AlpD
987.557	0.943464	0.168916	5.58541	2.33155221827756e-08	1.12115027831677e-07	PA0911	AlpE
478.408	0.960071	0.163772	5.86225	4.56631767867369e-09	2.37174041179199e-08	PA0912	hypothetical protein
6032.45	0.431223	0.0962496	4.48026	7.4552289646158e-06	2.59069400550561e-05	PA0913	MgtE
256.766	0.398082	0.161177	2.46984	0.0135172	0.0254586	PA0914	hypothetical protein
255.601	0.190615	0.159722	1.19342	0.232707	0.307704	PA0915	conserved hypothetical protein
1201.73	0.118528	0.138834	0.853742	0.393248	0.477473	PA0916	conserved hypothetical protein
1784.74	0.636624	0.102966	6.18283	6.29608708653699e-10	3.55863078835683e-09	PA0917	potassium uptake protein Kup
9351.35	0.557389	0.150225	3.71036	0.000206968	0.000565026	PA0918	cytochrome b561
3847.31	-0.310575	0.105211	-2.95193	0.00315799	0.0068872	PA0919	alanyl-phosphatidylglycerol hydrolase
5364.9	-0.143746	0.127088	-1.13108	0.258023	0.336114	PA0920	alanyl-phosphatidylglycerol synthase
1973.57	0.739561	0.144642	5.11306	3.16986482306859e-07	1.318580531434e-06	PA0921	hypothetical protein
3341.95	0.620176	0.11453	5.41495	6.13048748077423e-08	2.77697935685905e-07	PA0922	hypothetical protein
41.8824	1.38583	0.453067	3.05877	0.00222246	0.00500382	PA0922.1	tRNA-Met
913.17	0.19059	0.107899	1.76637	0.0773336	0.120107	PA0923	DNA Polymerase IV, DinB
522.748	0.255011	0.139717	1.82519	0.0679718	0.107559	PA0924	hypothetical protein
1267.73	0.614066	0.0989495	6.20586	5.43995212941937e-10	3.10551020961748e-09	PA0925	hypothetical protein
1427.33	0.738986	0.106567	6.93447	4.07733478673164e-12	2.8426699619475e-11	PA0926	hypothetical protein
1316.2	0.0791794	0.123353	0.641892	0.520943	0.600918	PA0927	D-lactate dehydrogenase (fermentative)
4609.04	0.276289	0.0744205	3.71254	0.000205187	0.000560432	PA0928	sensor/response regulator hybrid
1508.96	4.49541	0.252677	17.7911	8.27770566521908e-71	6.29436738783259e-69	PA0929	two-component response regulator
582.938	3.02777	0.29109	10.4015	2.44088400707817e-25	3.79301403061766e-24	PA0930	two-component sensor
705.685	1.56869	0.127825	12.2722	1.2770748902136e-34	2.98490086020005e-33	PA0931	ferric enterobactin receptor PirA
5962.61	0.411054	0.100286	4.09883	4.15241358154836e-05	0.000127182	PA0932	cysteine synthase B
4755.68	0.476818	0.0715824	6.66111	2.71763311657228e-11	1.75921244765173e-10	PA0933	probable RNA methyltransferase
13935.4	-0.0319861	0.0651232	-0.491163	0.623311	0.698104	PA0934	GTP pyrophosphokinase
975.662	0.873962	0.10255	8.52229	1.56425997868247e-17	1.60161124926861e-16	PA0935	conserved hypothetical protein
6189.62	0.737236	0.0952117	7.74313	9.70024997623905e-15	8.20779311787705e-14	PA0936	lipopolysaccharide biosynthetic protein LpxO2
4309.71	1.03192	0.130481	7.9086	2.60297328320966e-15	2.31949322408511e-14	PA0937	conserved hypothetical protein
7585.79	1.04178	0.124141	8.39191	4.78293137546782e-17	4.79385898669472e-16	PA0938	Wzz2
517.372	0.258874	0.124052	2.08682	0.0369043	0.0628391	PA0939	hypothetical protein
1130.21	0.102628	0.0970833	1.05711	0.290461	0.370747	PA0940	hypothetical protein
1424.36	-0.0249436	0.091465	-0.272712	0.785075	0.836763	PA0941	hypothetical protein
798.975	0.0978457	0.137375	0.712253	0.476308	0.558353	PA0942	probable transcriptional regulator
13882.9	0.374885	0.10804	3.46988	0.000520697	0.00132628	PA0943	hypothetical protein
6084.04	0.273797	0.101156	2.70667	0.00679623	0.0137932	PA0944	phosphoribosylaminoimidazole synthetase
5463.52	-0.128813	0.142123	-0.906352	0.364749	0.447812	PA0945	phosphoribosylaminoimidazole synthetase
6306.66	0.13279	0.0928496	1.43016	0.15267	0.214558	PA0946	hypothetical protein
4007.11	0.473592	0.114519	4.13551	3.54169031779305e-05	0.000109714	PA0947	conserved hypothetical protein
1567.68	0.272382	0.0946794	2.87689	0.00401617	0.00856553	PA0948	hypothetical protein
3921.59	0.24678	0.0875631	2.81831	0.00482772	0.0101074	PA0949	Trp repressor binding protein WrbA
3300.12	0.520614	0.0921063	5.65232	1.58295547895741e-08	7.74236286148722e-08	PA0950	probable arsenate reductase
1638.4	0.362813	0.114753	3.1617	0.0015685	0.00362886	PA0951	probable ribonuclease
3244.92	0.381911	0.159158	2.39957	0.0164145	0.0303737	PA0952	hypothetical protein
743.369	0.592847	0.122599	4.83565	1.32711434948921e-06	5.05917990316642e-06	PA0953	probable thioredoxin
547.525	0.329434	0.125056	2.63429	0.00843125	0.0167072	PA0954	probable acylphosphatase
2776.95	0.0680594	0.101632	0.669667	0.50307	0.583021	PA0955	hypothetical protein
15735.3	0.229771	0.12027	1.91045	0.0560753	0.0904916	PA0956	prolyl-tRNA synthetase
609.39	0.306518	0.13303	2.30412	0.0212158	0.0383134	PA0957	hypothetical protein
25810.2	0.23943	0.102106	2.34492	0.0190312	0.0347869	PA0958	Basic amino acid, basic peptide and imipenem outer membrane porin OprD precursor
1134.11	0.471184	0.130013	3.62414	0.00028993	0.000771208	PA0959	hypothetical protein
265.984	0.648259	0.169585	3.82263	0.000132038	0.000371857	PA0960	hypothetical protein
834.468	0.166609	0.165468	1.00689	0.313987	0.395116	PA0961	probable cold-shock protein
47467.2	-0.822048	0.109384	-7.51525	5.68001256890184e-14	4.56884508892062e-13	PA0962	DNA-binding protein from starved cells, Dps
18322.2	-0.189251	0.0974933	-1.94117	0.0522372	0.0848985	PA0963	aspartyl-tRNA synthetase
30057	-0.741804	0.107739	-6.88519	5.77087558424824e-12	3.97479510349852e-11	PA0964	pqsR-mediated PQS regulator, PmpR
1297.61	-0.0189529	0.137629	-0.13771	0.89047	0.920825	PA0965	Holliday junction resolvase RuvC
2935.38	0.248249	0.141279	1.75715	0.0788921	0.122228	PA0966	Holliday junction DNA helicase RuvA
4663.9	0.286935	0.0981464	2.92353	0.00346082	0.00747332	PA0967	Holliday junction DNA helicase RuvB
2788.76	1.01167	0.140112	7.22041	5.1830838112323e-13	3.88935881256023e-12	PA0968	conserved hypothetical protein
9406.19	0.384024	0.0884514	4.34163	1.41428470492408e-05	4.72505311785708e-05	PA0969	TolQ protein
6018.33	-0.0184394	0.103227	-0.178629	0.858229	0.895113	PA0970	TolR protein
8311.1	0.397235	0.113911	3.48723	0.000488057	0.00124984	PA0971	TolA protein
23842.5	-0.131735	0.0914898	-1.43988	0.149901	0.211187	PA0972	TolB protein
59724.6	-0.412396	0.0747429	-5.51752	3.43810952532662e-08	1.6098143368586e-07	PA0973	Peptidoglycan associated lipoprotein OprL precursor
13755	0.0817689	0.0797927	1.02477	0.305474	0.386621	PA0974	conserved hypothetical protein
1573.79	0.894346	0.124823	7.1649	7.78440849352739e-13	5.74314122103321e-12	PA0975	probable radical activating enzyme
1951.96	1.08315	0.154757	6.99904	2.57722467872308e-12	1.83494536114329e-11	PA0976	conserved hypothetical protein
813.467	1.17016	0.193201	6.05669	1.38948068326325e-09	7.59751518374912e-09	PA0976.1	tRNA-Lys
450.709	0.660899	0.214037	3.08778	0.00201656	0.00457275	PA0977	hypothetical protein
161.221	-0.130647	0.179379	-0.728329	0.466412	0.549236	PA0978	conserved hypothetical protein
163.277	0.606573	0.181469	3.34256	0.000830083	0.00203524	PA0979	conserved hypothetical protein
72.3686	1.159	0.307036	3.7748	0.000160134	0.000446357	PA0980	hypothetical protein
662.42	0.570094	0.136179	4.18637	2.83456134244339e-05	8.91643868502739e-05	PA0981	hypothetical protein
962.213	0.654268	0.164705	3.97236	7.11648900606023e-05	0.00020996	PA0982	hypothetical protein
404.868	0.449673	0.184029	2.44349	0.0145459	0.0272073	PA0983	conserved hypothetical protein
403.345	1.1935	0.205242	5.81508	6.06049499305404e-09	3.11659178948487e-08	PA0984	colicin immunity protein
7861.95	1.46222	0.118001	12.3915	2.90381810833242e-35	6.90019777992492e-34	PA0985	pyocin S5
29.1113	2.13739	0.504297	4.23835	2.25171157914263e-05	7.23873232009608e-05	PA0986	conserved hypothetical protein
81.6367	1.35504	0.226513	5.98217	2.20182489860855e-09	1.18239241024148e-08	PA0987	conserved hypothetical protein
1449.92	0.550384	0.134441	4.09387	4.24223209763381e-05	0.000129585	PA0988	hypothetical protein
601.963	0.0844569	0.17013	0.496425	0.619595	0.695033	PA0989	hypothetical protein
451.394	0.678167	0.145656	4.65594	3.22505059021912e-06	1.17000404045927e-05	PA0990	conserved hypothetical protein
438.028	0.821063	0.1442	5.69391	1.24161748197905e-08	6.16807012171299e-08	PA0991	Histidine phosphotransfer protein HptA
1569.42	0.908009	0.14494	6.26471	3.73515207839304e-10	2.16040287049448e-09	PA0992	fimbrial subunit CupC1
21.5893	1.20412	0.519196	2.3192	0.0203844	0.0369641	PA0993	chaperone CupC2
941.4	0.685533	0.168239	4.07474	4.60652220643371e-05	0.000139739	PA0994	usher CupC3
3825.11	-0.393696	0.116365	-3.38327	0.000716274	0.00178069	PA0995	methylated-DNA--protein-cysteine methyltransferase
82.7744	0.639926	0.24086	2.65684	0.00788761	0.0157449	PA0996	PqsA
85.225	0.0599928	0.213019	0.281631	0.778227	0.831596	PA0997	PqsB
145.364	-0.0209183	0.188591	-0.110919	0.91168	0.935802	PA0998	PqsC
200.348	-0.187495	0.17338	-1.08141	0.279514	0.359025	PA0999	3-oxoacyl-[acyl-carrier-protein] synthase III
108.822	-0.523815	0.213042	-2.45874	0.0139427	0.0261793	PA1000	Quinolone signal response protein
213.212	0.261422	0.15411	1.69633	0.0898231	0.13653	PA1001	anthranilate synthase component I
314.521	0.642245	0.149265	4.30273	1.68709908838212e-05	5.56801278995557e-05	PA1002	anthranilate synthase component II
1256.23	0.75284	0.138901	5.41997	5.96077993781231e-08	2.70871139325447e-07	PA1003	Transcriptional regulator MvfR
4636.61	0.192512	0.079116	2.43328	0.0149627	0.0279319	PA1004	quinolinate synthetase A
3697.13	0.368702	0.0870466	4.23569	2.27848469381419e-05	7.3042148447568e-05	PA1005	putative beta-barrel assembly-enhancing protease
282.031	1.06387	0.249203	4.26908	1.962834993782e-05	6.40391760271096e-05	PA1006	Protein PA1006
1079.72	0.526022	0.106143	4.95578	7.20407943374413e-07	2.86905481917896e-06	PA1007	conserved hypothetical protein
8893.85	0.559426	0.104087	5.37463	7.6741863968428e-08	3.44071423122598e-07	PA1008	bacterioferritin comigratory protein
4454.12	0.545036	0.128625	4.2374	2.26124040806666e-05	7.2570928796872e-05	PA1009	hypothetical protein
20130.4	-0.11384	0.103636	-1.09846	0.272003	0.351196	PA1010	dihydrodipicolinate synthase
15858.1	-0.339952	0.0947034	-3.58965	0.000331119	0.000870216	PA1011	hypothetical protein
7010.11	-0.0951709	0.0729001	-1.3055	0.191723	0.26083	PA1012	conserved hypothetical protein
21866	-0.279772	0.0849168	-3.29467	0.000985388	0.00238526	PA1013	phosphoribosylaminoimidazole-succinocarboxamide synthase
1941.92	-0.0553778	0.0887962	-0.623651	0.532857	0.611937	PA1013.1	tRNA-Ser
2258.01	0.489641	0.0956399	5.11963	3.06127642654746e-07	1.27527096132945e-06	PA1014	1,2-glucosyltransferase WapB
1776.24	-0.13099	0.0916483	-1.42927	0.152926	0.214812	PA1015	probable transcriptional regulator
1098.65	-0.371605	0.161182	-2.3055	0.0211383	0.0381856	PA1016	hypothetical protein
311.521	-0.243384	0.156747	-1.55272	0.12049	0.175608	PA1017	pimeloyl-CoA synthetase
141.72	-0.204309	0.173037	-1.18072	0.237713	0.313451	PA1018	hypothetical protein
210.635	-0.353499	0.232878	-1.51795	0.129026	0.185864	PA1019	cis,cis-muconate transporter MucK
212.899	-0.153201	0.204004	-0.750972	0.45267	0.536375	PA1020	probable acyl-CoA dehydrogenase
124.534	-0.429345	0.270071	-1.58975	0.111892	0.164888	PA1021	probable enoyl-CoA hydratase/isomerase
291.591	-0.377716	0.140679	-2.68495	0.00725401	0.0146131	PA1022	probable acyl-CoA dehydrogenase
556.908	-0.477287	0.154882	-3.08162	0.00205877	0.00465919	PA1023	probable short-chain dehydrogenase
418.068	-0.357514	0.157492	-2.27005	0.0232047	0.0415099	PA1024	NADH:quinone reductase
137.21	0.148898	0.200688	0.741939	0.458124	0.541826	PA1025	probable porin
375.919	0.733948	0.150765	4.86817	1.12635563096426e-06	4.32566071608701e-06	PA1026	hypothetical protein
535.785	0.120664	0.16673	0.723709	0.469244	0.552001	PA1027	delta1-Piperideine-6-carboxylate dehydrogenase
488.853	0.658375	0.123433	5.33386	9.61446803294048e-08	4.26039714000463e-07	PA1028	L-Pipecolate oxidase
1947.72	-1.04761	0.098503	-10.6353	2.04140664605816e-26	3.37453394274483e-25	PA1029	hypothetical protein
1584.75	-0.584583	0.116225	-5.02974	4.91146585017244e-07	1.99786660082264e-06	PA1030	hypothetical protein
85.6873	-0.387257	0.206931	-1.87143	0.0612851	0.098141	PA1030.1	P8
944.253	-0.175319	0.105583	-1.66049	0.0968165	0.145838	PA1031	conserved hypothetical protein
2692.72	-0.0641131	0.109044	-0.587958	0.55656	0.635194	PA1032	QuiP
2257.36	0.490896	0.125151	3.92244	8.76565739701705e-05	0.000254305	PA1033	probable glutathione S-transferase
1780.55	1.975	0.143101	13.8015	2.49753639239199e-43	8.28107560802995e-42	PA1034	hypothetical protein
5009.81	0.889768	0.172679	5.15272	2.56741201979599e-07	1.07819961332081e-06	PA1035	hypothetical protein
1031.32	-0.185168	0.13714	-1.35021	0.176948	0.243508	PA1036	hypothetical protein
417.294	0.552229	0.136646	4.04132	5.31520907778278e-05	0.000159496	PA1037	conserved hypothetical protein
677.369	0.202228	0.122075	1.65659	0.0976026	0.146836	PA1038	hypothetical protein
1552.36	-0.0205331	0.111399	-0.184321	0.853762	0.891922	PA1039	conserved hypothetical protein
1949.92	0.0140202	0.111547	0.125688	0.899979	0.927913	PA1040	hypothetical protein
856.867	0.556321	0.174375	3.19037	0.0014209	0.00331426	PA1041	probable outer membrane protein precursor
256.491	1.14912	0.212641	5.40405	6.51522800043342e-08	2.94424289116258e-07	PA1042	conserved hypothetical protein
607.712	0.575747	0.142457	4.04156	5.30964994469613e-05	0.000159457	PA1043	hypothetical protein
315.085	0.641775	0.127711	5.0252	5.02901799142558e-07	2.04131598612812e-06	PA1044	hypothetical protein
3743.73	0.310492	0.10367	2.995	0.00274442	0.00607822	PA1045	hypothetical protein
1326.7	0.0742097	0.0869134	0.853835	0.393197	0.477473	PA1046	beta-agarase
3057.35	0.289895	0.0991529	2.92372	0.00345875	0.00747169	PA1047	probable esterase
6850.26	-1.11833	0.0801332	-13.9559	2.8952175693936e-44	9.88708131631838e-43	PA1048	probable outer membrane protein precursor
17781.8	-2.2703	0.171236	-13.2583	4.03720628337541e-40	1.16874047888782e-38	PA1049	pyridoxine 5'-phosphate oxidase
3967.34	-1.86094	0.187362	-9.93233	3.01137131866347e-23	4.21961931949332e-22	PA1050	conserved hypothetical protein
1848.08	-1.39189	0.101597	-13.7	1.01465830858162e-42	3.26926346544687e-41	PA1051	probable transporter
2479.64	-0.600781	0.1559	-3.85363	0.00011638	0.00033103	PA1052	conserved hypothetical protein
14643.5	-0.159899	0.145594	-1.09825	0.272095	0.351236	PA1053	conserved hypothetical protein
10083.2	-0.561114	0.0676808	-8.29059	1.12684952445795e-16	1.10800393758339e-15	PA1054	ShaA
1805.43	-0.514806	0.0826534	-6.22849	4.70957452225412e-10	2.7130003535773e-09	PA1055	ShaB
4658.78	-0.683797	0.0743507	-9.1969	3.68412362042126e-20	4.36809916990903e-19	PA1056	ShaC
3088.81	-0.561887	0.114009	-4.92843	8.28950401425652e-07	3.26259774971048e-06	PA1057	ShaD
1949.78	-0.743392	0.112356	-6.61642	3.67997296994085e-11	2.35015519009772e-10	PA1058	ShaE
2405.82	-0.748656	0.104209	-7.18416	6.76236759348758e-13	5.01505622700386e-12	PA1059	ShaF
1168.23	-0.0253612	0.139881	-0.181306	0.856128	0.893412	PA1060	hypothetical protein
2264.59	-0.301866	0.134939	-2.23706	0.0252825	0.0448899	PA1061	conserved hypothetical protein
1096.89	-0.153108	0.117229	-1.30606	0.191533	0.260696	PA1062	hypothetical protein
1015.4	-0.0546387	0.10839	-0.504093	0.614196	0.690063	PA1063	hypothetical protein
3035.88	0.173208	0.111516	1.55322	0.120371	0.175524	PA1064	hypothetical protein
606.444	-0.876541	0.148125	-5.91756	3.26755221807127e-09	1.72820081120124e-08	PA1065	conserved hypothetical protein
729.392	-1.14176	0.107137	-10.657	1.61807963672415e-26	2.69035223563786e-25	PA1066	probable short-chain dehydrogenase
380.44	-0.228069	0.162638	-1.40231	0.160823	0.223919	PA1067	probable transcriptional regulator
5081.84	-0.805859	0.14802	-5.44426	5.20205560224797e-08	2.37718935093111e-07	PA1068	probable heat shock protein (hsp90 family)
4658.39	-1.5258	0.117576	-12.9771	1.65010814334241e-38	4.59052036169843e-37	PA1069	hypothetical protein
807.488	-0.679483	0.114015	-5.95962	2.52825091355492e-09	1.35132286410531e-08	PA1070	branched-chain amino acid transport protein BraG
706.135	-0.880632	0.100406	-8.77069	1.77579194834573e-18	1.91081914743693e-17	PA1071	branched-chain amino acid transport protein BraF
793.101	-0.942313	0.127399	-7.39657	1.39742106937411e-13	1.09171128200555e-12	PA1072	branched-chain amino acid transport protein BraE
784.513	-0.220541	0.137601	-1.60276	0.108989	0.161152	PA1073	branched-chain amino acid transport protein BraD
13927.3	-0.447103	0.117893	-3.79246	0.000149163	0.000417204	PA1074	branched-chain amino acid transport protein BraC
1154.94	0.44674	0.112445	3.97295	7.09879875055147e-05	0.000209547	PA1075	hypothetical protein
27373.7	-2.68281	0.186406	-14.3923	5.78387859587159e-47	2.25927805700381e-45	PA1076	hypothetical protein
2479.37	0.64222	0.114202	5.62357	1.87053784916177e-08	9.0711542123891e-08	PA1077	flagellar basal-body rod protein FlgB
2807.68	0.223882	0.103814	2.15658	0.0310386	0.0539017	PA1078	flagellar basal-body rod protein FlgC
4857.03	0.109559	0.0920164	1.19064	0.233794	0.308855	PA1079	flagellar basal-body rod modification protein FlgD
21768.3	-0.516544	0.108175	-4.77509	1.79628329245533e-06	6.73075139084936e-06	PA1080	flagellar hook protein FlgE
2371.97	0.271167	0.102689	2.64065	0.00827461	0.0164483	PA1081	flagellar basal-body rod protein FlgF
10017	-0.461824	0.13124	-3.51893	0.000433298	0.00112119	PA1082	flagellar basal-body rod protein FlgG
3185.6	-0.409134	0.106572	-3.83905	0.000123511	0.000349918	PA1083	flagellar L-ring protein precursor FlgH
4574.92	-0.432938	0.0983017	-4.40418	1.06184016355227e-05	3.61101637014825e-05	PA1084	flagellar P-ring protein precursor FlgI
5865.85	-0.333783	0.0877474	-3.80391	0.000142432	0.000399553	PA1085	flagellar protein FlgJ
12469	-0.691889	0.099162	-6.97736	3.00774185296974e-12	2.13613347291238e-11	PA1086	flagellar hook-associated protein 1 FlgK
10360.4	-0.156742	0.0716729	-2.18691	0.0287494	0.0504486	PA1087	flagellar hook-associated protein type 3 FlgL
2220.85	0.172759	0.081453	2.12096	0.033925	0.0584691	PA1088	hypothetical protein
1578.36	0.106578	0.0972519	1.0959	0.273123	0.352323	PA1089	conserved hypothetical protein
872.41	0.170003	0.0942383	1.80397	0.0712354	0.11204	PA1090	hypothetical protein
8652.54	-0.047591	0.0827431	-0.575166	0.565179	0.64387	PA1091	flagellar glycosyl transferase, FgtA
341409	-0.238872	0.116427	-2.05169	0.0402003	0.0673904	PA1092	flagellin type B
12522.2	0.149695	0.0988231	1.51478	0.129829	0.186785	PA1093	hypothetical protein
48564.8	-0.272092	0.118953	-2.28738	0.0221736	0.0398789	PA1094	flagellar capping protein FliD
17204	0.0927378	0.131406	0.705735	0.480353	0.562402	PA1095	hypothetical protein
17844.5	0.349254	0.126989	2.75028	0.00595452	0.0122241	PA1096	hypothetical protein
16236.1	-0.723051	0.0978905	-7.38632	1.50943190748482e-13	1.17279157607438e-12	PA1097	transcriptional regulator FleQ
4864.93	-0.521374	0.0991288	-5.25957	1.44393582132152e-07	6.27649846722304e-07	PA1098	two-component sensor
4630.53	-0.903907	0.114637	-7.88498	3.14575275640254e-15	2.77283276194184e-14	PA1099	two-component response regulator
2400.55	-0.449317	0.0997901	-4.50262	6.71209683952103e-06	2.35274052094582e-05	PA1100	flagellar hook-basal body complex protein FliE
5250.09	-0.550619	0.0920999	-5.9785	2.25208454929433e-09	1.20710885193849e-08	PA1101	Flagella M-ring outer membrane protein precursor
4784.26	-0.33871	0.0875435	-3.86905	0.000109262	0.000312499	PA1102	flagellar motor switch protein FliG
3321.65	-0.207111	0.101603	-2.03844	0.0415055	0.0692933	PA1103	probable flagellar assembly protein
2575.12	-0.0392766	0.0917258	-0.428196	0.668509	0.737714	PA1104	flagellum-specific ATP synthase FliI
340.048	-0.0460335	0.165872	-0.277524	0.781378	0.834494	PA1105	flagellar protein FliJ
1249.3	0.0113018	0.142365	0.0793861	0.936726	0.954098	PA1106	hypothetical protein
328.594	0.376965	0.150559	2.50377	0.0122877	0.0234213	PA1107	RoeA
65.9541	-0.125091	0.265971	-0.470317	0.638128	0.711485	PA1108	probable major facilitator superfamily (MFS) transporter
630.689	0.219116	0.102207	2.14385	0.0320447	0.05548	PA1109	probable transcriptional regulator
1273.76	0.340699	0.0919945	3.70347	0.000212672	0.000579764	PA1110	hypothetical protein
437.914	-0.488946	0.163938	-2.9825	0.00285906	0.00630031	PA1111	hypothetical protein
1602.13	0.0162801	0.0877702	0.185485	0.852848	0.891398	PA1112	conserved hypothetical protein
7479.27	0.503764	0.177927	2.8313	0.00463592	0.00975596	PA1112.1
1271.95	-0.011521	0.0960068	-0.120002	0.904481	0.930925	PA1113	probable ATP-binding/permease fusion ABC transporter
1305.69	-0.0272249	0.121866	-0.2234	0.823224	0.866848	PA1114	hypothetical protein
5377.55	-0.0441014	0.0847142	-0.52059	0.602653	0.679772	PA1115	hypothetical protein
1327.47	0.481528	0.0930109	5.17711	2.25343686229013e-07	9.51951883380785e-07	PA1116	hypothetical protein
1360.81	-0.267846	0.123042	-2.17687	0.0294906	0.0515746	PA1117	hypothetical protein
940.601	-0.410811	0.139445	-2.94605	0.00321865	0.00700877	PA1118	hypothetical protein
2230.82	-0.655904	0.117436	-5.58523	2.33391964051864e-08	1.1213431937555e-07	PA1119	YfiB
1133.67	-0.91569	0.133185	-6.87534	6.18424642026149e-12	4.24924787165678e-11	PA1120	diguanylate cyclase TpbB
741.968	-1.0896	0.0965192	-11.289	1.48793853899451e-29	2.79135312101504e-28	PA1121	YfiR
1965.69	-0.449398	0.114834	-3.91344	9.09894839164166e-05	0.000263675	PA1122	putative peptide deformylase
2141.7	0.438706	0.138688	3.16327	0.00156006	0.00361228	PA1123	hypothetical protein
2999.49	-0.00567807	0.0738291	-0.0769083	0.938697	0.955337	PA1124	deoxyguanosinetriphosphate triphosphohydrolase
1265.56	0.858688	0.125119	6.86295	6.7453185029524e-12	4.62918789679152e-11	PA1125	probable cobalamin biosynthetic protein
3062.81	2.19823	0.10519	20.8977	5.62107571123089e-97	1.03409660584354e-94	PA1126	hypothetical protein
18008	3.42484	0.128825	26.5852	1.00566554177753e-155	1.14706211695145e-152	PA1127	probable oxidoreductase
407.993	0.672108	0.154017	4.36385	1.27795561040763e-05	4.29981170864586e-05	PA1128	probable transcriptional regulator
292.199	0.851099	0.193546	4.39739	1.09559318360936e-05	3.71914757507393e-05	PA1129	fosfomycin resistance protein, FosA
413.095	0.578383	0.136167	4.24761	2.16065843531699e-05	7.00126991853e-05	PA1130	rhamnosyltransferase 2
96.7976	0.59452	0.270788	2.19552	0.0281262	0.0494768	PA1131	probable major facilitator superfamily (MFS) transporter
3071.35	1.09324	0.110127	9.92715	3.17204629970501e-23	4.42302690641019e-22	PA1132	hypothetical protein
359.17	0.256846	0.168216	1.52689	0.126789	0.182965	PA1133	hypothetical protein
111.346	0.824043	0.356872	2.30907	0.0209396	0.0378745	PA1134	hypothetical protein
1029.34	-0.102855	0.135567	-0.758705	0.448029	0.53154	PA1135	conserved hypothetical protein
1073.29	-1.16406	0.21375	-5.44589	5.15465583483179e-08	2.35930996998762e-07	PA1136	probable transcriptional regulator
3485.31	-2.55445	0.354519	-7.20539	5.7878066079974e-13	4.30912024613697e-12	PA1137	probable oxidoreductase
262.945	-0.308029	0.171056	-1.80075	0.0717421	0.112619	PA1138	probable transcriptional regulator
879.871	-0.00405985	0.112568	-0.0360658	0.97123	0.979647	PA1139	hypothetical protein
1231.66	-0.244289	0.0933415	-2.61715	0.00886664	0.017491	PA1140	conserved hypothetical protein
554.203	0.310373	0.119957	2.58737	0.00967103	0.0189077	PA1141	probable transcriptional regulator
918.267	0.538985	0.100247	5.37659	7.59085964326059e-08	3.40603245834108e-07	PA1142	probable transcriptional regulator
62.3404	0.0544394	0.320338	0.169944	0.865055	0.901408	PA1143	hypothetical protein
142.436	0.599725	0.255244	2.34962	0.0187927	0.034384	PA1144	probable major facilitator superfamily (MFS) transporter
516.82	0.738872	0.137373	5.37859	7.50723654929401e-08	3.3711629953247e-07	PA1145	probable transcriptional regulator
180.688	0.482596	0.177468	2.71934	0.00654127	0.0133184	PA1146	probable iron-containing alcohol dehydrogenase
293.936	0.435749	0.169993	2.56334	0.0103671	0.02011	PA1147	probable amino acid permease
831.656	0.126747	0.115817	1.09438	0.27379	0.353024	PA1148	exotoxin A precursor
175.574	0.501938	0.190615	2.63326	0.00845698	0.0167524	PA1149	hypothetical protein
12704.1	0.530721	0.109813	4.83293	1.34536417989137e-06	5.12190381703635e-06	PA1150	pyocin S2
12146.8	0.312654	0.120533	2.59393	0.00948853	0.0185828	PA1151	pyocin S2 immunity protein
696.477	0.63367	0.145867	4.34417	1.39805660201407e-05	4.67631483946406e-05	PA1152	hypothetical protein
156.72	0.853377	0.179913	4.74327	2.10298760797084e-06	7.80308284206748e-06	PA1153	hypothetical protein
131.517	0.171515	0.179151	0.957374	0.338378	0.421348	PA1154	conserved hypothetical protein
26621.5	-0.400673	0.119132	-3.36327	0.000770263	0.00190578	PA1155	NrdB, tyrosyl radical-harboring component of class Ia ribonucleotide reductase
30090.7	-1.0892	0.12821	-8.49541	1.97227431239145e-17	2.01214318489597e-16	PA1156	NrdA, catalytic component of class Ia ribonucleotide reductase
625.235	0.105936	0.119971	0.88302	0.377226	0.461161	PA1157	probable two-component response regulator
393.207	0.186496	0.140305	1.32922	0.183776	0.251457	PA1158	probable two-component sensor
2881.18	1.5112	0.211809	7.13472	9.69864282741321e-13	7.10030295824616e-12	PA1159	probable cold-shock protein
1604.88	0.117514	0.106499	1.10343	0.269839	0.348718	PA1160	hypothetical protein
1120.27	0.0941252	0.115884	0.81224	0.416654	0.501111	PA1161	rRNA methyltransferase
2029.62	0.142731	0.122842	1.1619	0.245274	0.322081	PA1162	succinyl-diaminopimelate desuccinylase
741.97	0.0812025	0.119485	0.679604	0.496756	0.577338	PA1163	NdvB
1705.72	0.0581214	0.144049	0.403484	0.686592	0.753007	PA1164	conserved hypothetical protein
485.155	0.809836	0.22869	3.5412	0.000398317	0.00103726	PA1165	PcpS
174.161	0.0209184	0.185009	0.113067	0.909978	0.934558	PA1166	hypothetical protein
548.902	-0.0995351	0.117207	-0.849222	0.395758	0.480214	PA1167	hypothetical protein
9.86354	0.349592	0.658737	0.530701	0.595626	0.673667	PA1168	hypothetical protein
341.832	-0.0706098	0.175404	-0.402554	0.687276	0.753612	PA1169	probable lipoxygenase
723.27	0.13071	0.14904	0.877012	0.38048	0.464145	PA1170	conserved hypothetical protein
4234.17	-0.268263	0.0857326	-3.12907	0.00175361	0.00401802	PA1171	SltB2
278.208	0.26961	0.19418	1.38845	0.164999	0.229007	PA1172	cytochrome c-type protein NapC
136.913	0.78913	0.217582	3.62682	0.000286935	0.000763954	PA1173	cytochrome c-type protein NapB precursor
998.879	0.572285	0.133853	4.27548	1.90721926052814e-05	6.24748503319469e-05	PA1174	periplasmic nitrate reductase protein NapA
109.586	0.321881	0.199464	1.61373	0.106586	0.15805	PA1175	NapD protein of periplasmic nitrate reductase
270.742	0.590861	0.219674	2.68971	0.00715136	0.0144471	PA1176	ferredoxin protein NapF
266.89	0.63016	0.20339	3.09828	0.00194648	0.0044191	PA1177	periplasmic nitrate reductase protein NapE
209833	0.150918	0.115541	1.30618	0.191491	0.260696	PA1178	PhoP/Q and low Mg2+ inducible outer membrane protein H1 precursor
17028.7	-0.302157	0.0930005	-3.24898	0.00115819	0.0027533	PA1179	two-component response regulator PhoP
4249.54	-0.144456	0.0876037	-1.64897	0.0991531	0.148691	PA1180	two-component sensor PhoQ
1939.25	-0.0433517	0.0938673	-0.46184	0.644196	0.717128	PA1181	conserved hypothetical protein
592.617	0.610959	0.148914	4.10276	4.08248519969947e-05	0.000125189	PA1182	probable transcriptional regulator
6698.06	1.91588	0.414634	4.62066	3.82526775141034e-06	1.37550453885833e-05	PA1183	C4-dicarboxylate transport protein
596.777	0.492788	0.11643	4.23247	2.311357997376e-05	7.40127718081713e-05	PA1184	probable transcriptional regulator
104.526	-0.155416	0.221403	-0.701958	0.482706	0.56446	PA1185	probable glutathione S-transferase
119.38	0.213679	0.22725	0.940282	0.347073	0.430014	PA1186	hypothetical protein
336.534	-0.273291	0.161284	-1.69447	0.0901768	0.136922	PA1187	probable acyl-CoA dehydrogenase
737.041	-0.283768	0.134496	-2.10986	0.0348708	0.0599001	PA1188	hypothetical protein
268.981	0.546592	0.171851	3.18061	0.00146964	0.00341957	PA1189	conserved hypothetical protein
405.961	0.179884	0.125026	1.43877	0.150215	0.211577	PA1190	conserved hypothetical protein
889.829	0.106971	0.108996	0.98142	0.326386	0.408287	PA1191	hypothetical protein
3130.45	0.743773	0.116068	6.40809	1.47356420193645e-10	8.94014536557825e-10	PA1192	conserved hypothetical protein
1283.66	0.33283	0.103417	3.21834	0.00128936	0.00303608	PA1193	hypothetical protein
189.721	0.423506	0.184946	2.28989	0.0220278	0.0396542	PA1194	probable amino acid permease
305.533	0.420379	0.174784	2.40514	0.0161664	0.0299828	PA1195	dimethylarginine dimethylaminohydrolase DdaH
4913.78	-3.92731	0.189702	-20.7025	3.28634064325639e-95	5.51235314367388e-93	PA1196	transcriptional regulator DdaR
2588.93	-2.2071	0.121214	-18.2084	4.4307216119724e-74	4.07554925049655e-72	PA1197	hypothetical protein
10436.7	0.820917	0.116262	7.06091	1.65421512723914e-12	1.19417580641074e-11	PA1198	conserved hypothetical protein
4373.93	-0.711203	0.174495	-4.07579	4.58593758724002e-05	0.000139337	PA1199	probable lipoprotein
1357.04	-1.18313	0.12575	-9.40857	5.02945163191001e-21	6.23542666451799e-20	PA1200	conserved hypothetical protein
727.386	0.207615	0.114692	1.8102	0.0702648	0.110696	PA1201	probable transcriptional regulator
10609.5	-0.372553	0.182261	-2.04406	0.0409473	0.0684817	PA1202	probable hydrolase
1608.27	-0.0162163	0.148686	-0.109064	0.913151	0.936974	PA1203	hypothetical protein
3121.61	-0.0896721	0.11332	-0.791315	0.42876	0.513486	PA1204	NAD(P)H quinone oxidoreductase
2682.9	-0.129815	0.145805	-0.890329	0.373289	0.457035	PA1205	conserved hypothetical protein
1076.25	0.127719	0.12115	1.05422	0.29178	0.372265	PA1206	hypothetical protein
3509.24	-0.539277	0.147648	-3.65245	0.000259754	0.000697447	PA1207	glutathione-regulated potassium-efflux system protein KefB
486.036	0.0527562	0.160105	0.32951	0.74177	0.800802	PA1208	conserved hypothetical protein
550.657	-0.288458	0.137359	-2.10003	0.0357261	0.0612586	PA1209	hypothetical protein
370.04	-0.263789	0.154061	-1.71224	0.086853	0.132866	PA1210	conserved hypothetical protein
106.16	-0.0362829	0.250562	-0.144806	0.884864	0.915692	PA1211	hypothetical protein
44.46	-0.0567413	0.371233	-0.152846	0.87852	0.911111	PA1212	probable major facilitator superfamily (MFS) transporter
56.2017	-0.436771	0.289073	-1.51094	0.130804	0.187998	PA1213	hypothetical protein
72.0409	-0.473056	0.27205	-1.73886	0.0820595	0.12638	PA1214	hypothetical protein
106.33	-0.0433754	0.227491	-0.190669	0.848785	0.88835	PA1215	hypothetical protein
105.953	-0.556496	0.240541	-2.31352	0.0206943	0.0374666	PA1216	hypothetical protein
276.597	0.0752925	0.194517	0.387074	0.698701	0.76379	PA1217	probable 2-isopropylmalate synthase
101.742	-0.121273	0.294417	-0.41191	0.680405	0.747803	PA1218	hypothetical protein
27.3184	-0.118709	0.373951	-0.317446	0.750905	0.808596	PA1219	hypothetical protein
30.6866	-0.366833	0.393821	-0.931472	0.35161	0.434551	PA1220	hypothetical protein
48.1086	-0.285763	0.291004	-0.981991	0.326104	0.408114	PA1221	hypothetical protein
2883.24	0.120568	0.0944486	1.27655	0.201762	0.272795	PA1222	probable membrane-bound lytic murein transglycolase A
1064.11	-1.0303	0.123072	-8.37154	5.68682574651282e-17	5.6600291854036e-16	PA1223	probable transcriptional regulator
391.102	0.193599	0.121934	1.58774	0.112345	0.165471	PA1224	probable NAD(P)H dehydrogenase
494.013	-0.391247	0.132072	-2.96238	0.00305269	0.00667285	PA1225	FAD-dependent NADPH:quinone reductase
578.104	0.152434	0.133627	1.14074	0.253976	0.331644	PA1226	probable transcriptional regulator
516.809	0.134166	0.107558	1.24738	0.212258	0.28496	PA1227	hypothetical protein
774.479	-0.862503	0.139419	-6.1864	6.15546184714979e-10	3.48952275490013e-09	PA1228	hypothetical protein
424.692	-0.845055	0.149004	-5.67134	1.41684467744591e-08	6.98380742910462e-08	PA1229	probable transcriptional regulator
17.6194	0.242144	0.464079	0.521773	0.601828	0.678977	PA1230	hypothetical protein
47.3314	0.361967	0.410452	0.881873	0.377846	0.46182	PA1231	conserved hypothetical protein
235.748	0.0419711	0.148596	0.282451	0.777597	0.831079	PA1232	hypothetical protein
462.176	0.059938	0.138236	0.433592	0.664585	0.734236	PA1233	hypothetical protein
976.999	0.289858	0.0974906	2.97319	0.00294721	0.00647454	PA1234	hypothetical protein
780.061	0.438622	0.142263	3.08317	0.00204808	0.00463868	PA1235	probable transcriptional regulator
136.948	-0.260923	0.234729	-1.11159	0.266313	0.345414	PA1236	probable major facilitator superfamily (MFS) transporter
77.2058	0.704648	0.290632	2.42454	0.0153278	0.0285201	PA1237	probable multidrug resistance efflux pump
54.0113	-0.149912	0.284612	-0.526725	0.598385	0.676266	PA1238	probable outer membrane component of multidrug efflux pump
102.112	0.296086	0.236868	1.25	0.211298	0.283938	PA1239	hypothetical protein
265.362	-0.391605	0.217488	-1.80058	0.0717693	0.112631	PA1240	probable enoyl-CoA hydratase/isomerase
1009.45	-0.00149116	0.116908	-0.012755	0.989823	0.992868	PA1241	probable transcriptional regulator
691.731	0.150089	0.123616	1.21415	0.22469	0.298655	PA1242	SprP
1546.11	-0.028165	0.116501	-0.241757	0.808968	0.854835	PA1243	probable sensor/response regulator hybrid
4041.6	0.855496	0.122719	6.97119	3.14281206329471e-12	2.22651642198382e-11	PA1244	QslA
204.51	0.554684	0.258925	2.14226	0.0321724	0.0556504	PA1245	AprX
201.306	0.0685607	0.210013	0.326459	0.744077	0.803079	PA1246	alkaline protease secretion protein AprD
171.096	-0.012825	0.262071	-0.048937	0.960969	0.972393	PA1247	alkaline protease secretion protein AprE
136.68	0.143104	0.214577	0.666912	0.504828	0.584932	PA1248	Alkaline protease secretion outer membrane protein AprF precursor
294.132	0.395031	0.2389	1.65354	0.0982217	0.147643	PA1249	alkaline metalloproteinase precursor
337.645	-0.809182	0.163509	-4.94885	7.46529652285464e-07	2.96274085385108e-06	PA1250	alkaline proteinase inhibitor AprI
203.332	-0.707885	0.162964	-4.34381	1.40033009122519e-05	4.68117380437121e-05	PA1251	probable chemotaxis transducer
670.285	-0.389511	0.142841	-2.72688	0.00639359	0.0130503	PA1252	DpkA
164.927	-0.100484	0.223337	-0.449923	0.652766	0.724266	PA1253	alpha-ketoglutaric semialdehyde dehydrogenase, LhpG
62.3909	0.250509	0.34691	0.722115	0.470224	0.552925	PA1254	delta1-pyrroline-4-hydroxy-2-carboxylate deaminase, LphC
72.4287	-0.192873	0.317138	-0.608168	0.543076	0.622045	PA1255	D-hydroxyproline epimerase, LhpK
77.0103	0.139276	0.314472	0.442888	0.657847	0.728486	PA1256	ABC transporter ATP-binding protein, LhpO
95.0094	-0.0109187	0.249782	-0.043713	0.965133	0.975914	PA1257	amino acid ABC transporter membrane protein, LhpN
22.8251	0.847521	0.428942	1.97584	0.0481727	0.079036	PA1258	Permease of ABC transporter, LhpM
103.43	0.810152	0.200492	4.04082	5.32655129109402e-05	0.000159713	PA1259	LhpH
55.299	1.04232	0.342674	3.04173	0.00235224	0.00526278	PA1260	ABC transporter periplasmic-binding protein, LhpP
385.87	0.332957	0.203512	1.63606	0.101827	0.152025	PA1261	Transcriptional regulator, LhpR
350.871	1.02291	0.167894	6.09259	1.11101203560393e-09	6.13963337117173e-09	PA1262	probable major facilitator superfamily (MFS) transporter
467.835	-0.326277	0.158814	-2.05446	0.0399313	0.0670184	PA1263	hypothetical protein
397.104	-0.323159	0.156997	-2.05838	0.039554	0.0665417	PA1264	probable transcriptional regulator
53.8259	0.0820295	0.329174	0.249198	0.803208	0.850711	PA1265	hypothetical protein
109.297	0.0905656	0.346339	0.261494	0.793712	0.84356	PA1266	D-hydroxyproline dehydrogenase alpha-subunit, LphE
11.7343	1.63543	0.84225	1.94174	0.0521682	0.0848106	PA1266.1	D-hydroxyproline dehydrogenase gamma-subunit, LphF
128.77	0.400315	0.224517	1.78301	0.0745854	0.11641	PA1267	D-hydroxyproline dehydrogenase beta-subunit, LphB
208.341	0.235126	0.229619	1.02398	0.305844	0.387004	PA1268	Hydroxyproline 2-epimerase, LhpA
427.468	0.459006	0.144794	3.17006	0.0015241	0.00353906	PA1269	probable transcriptional regulator
1099.65	-0.933243	0.214457	-4.35165	1.35119289411317e-05	4.52752824625583e-05	PA1270	hypothetical protein
1250.71	-0.125652	0.10019	-1.25413	0.209794	0.282183	PA1271	probable tonB-dependent receptor
658.358	-0.521132	0.148397	-3.51175	0.000445162	0.00114928	PA1272	cob(I)alamin adenosyltransferase
934.802	-0.513639	0.113811	-4.51309	6.38891130240697e-06	2.24359366734156e-05	PA1273	cobyrinic acid a,c-diamide synthase
278.543	-0.110682	0.164099	-0.674481	0.500005	0.579845	PA1274	conserved hypothetical protein
352.972	-0.23576	0.179674	-1.31216	0.189467	0.258191	PA1275	cobalamin biosynthetic protein CobD
488.844	-0.600249	0.221417	-2.71095	0.00670914	0.0136456	PA1276	cobalamin biosynthetic protein CobC
676.142	-0.872748	0.112343	-7.76862	7.93466614131542e-15	6.75394044834654e-14	PA1277	cobyric acid synthase
338.73	-1.15614	0.166991	-6.92337	4.41028909673152e-12	3.07104746259583e-11	PA1278	cobinamide kinase
666.059	-0.773312	0.209992	-3.68258	0.000230884	0.000625525	PA1279	nicotinate-nucleotide--dimethylbenzimidazole phosphoribosyltransferase
216.506	-0.829212	0.226881	-3.65484	0.000257344	0.000691626	PA1280	hypothetical protein
260.286	-0.907933	0.167475	-5.42129	5.91688478883741e-08	2.69305618122424e-07	PA1281	cobalamin (5'-phosphate) synthase
471.749	-1.28137	0.164538	-7.78772	6.82287983418201e-15	5.85126070591579e-14	PA1282	probable major facilitator superfamily (MFS) transporter
494.523	-0.586126	0.151673	-3.86441	0.00011136	0.000317701	PA1283	probable transcriptional regulator
368.918	-0.495994	0.134252	-3.69451	0.000220312	0.000598303	PA1284	probable acyl-CoA dehydrogenase
241.768	0.627813	0.154801	4.05562	5.00021272648786e-05	0.000150959	PA1285	probable transcriptional regulator
106.99	0.192603	0.249312	0.772538	0.439796	0.523405	PA1286	probable major facilitator superfamily (MFS) transporter
2740.94	-0.518144	0.115275	-4.49486	6.9614241575907e-06	2.43116974713654e-05	PA1287	probable glutathione peroxidase
34041.1	-0.02749	0.110725	-0.248274	0.803923	0.851236	PA1288	probable outer membrane protein precursor
413.549	-0.428989	0.129432	-3.31439	0.000918441	0.00223363	PA1289	hypothetical protein
441.994	-0.505337	0.144276	-3.50258	0.000460779	0.00118584	PA1290	probable transcriptional regulator
257.451	-0.113806	0.145835	-0.78037	0.435173	0.519421	PA1291	hypothetical protein
3365.4	0.0932121	0.091458	1.01918	0.308118	0.389363	PA1292	probable 3-mercaptopyruvate sulfurtransferase
3544.2	0.434368	0.123115	3.52815	0.00041848	0.00108531	PA1293	hypothetical protein
1789.94	0.14492	0.0996764	1.4539	0.145974	0.206727	PA1294	ribonuclease D
538.548	0.347131	0.120514	2.88043	0.00397138	0.00847607	PA1295	conserved hypothetical protein
3425.54	0.00839694	0.132629	0.0633114	0.949519	0.962856	PA1296	probable 2-hydroxyacid dehydrogenase
527.286	-0.0148262	0.159547	-0.0929274	0.925961	0.945071	PA1297	probable metal transporter
53.0307	1.02616	0.467741	2.19387	0.0282445	0.0496696	PA1298	conserved hypothetical protein
480.234	1.07721	0.207372	5.19456	2.05205557688673e-07	8.70749475817337e-07	PA1299	conserved hypothetical protein
424.685	3.70116	0.298868	12.3839	3.19297395077777e-35	7.55582175986956e-34	PA1300	HxuI
320.462	3.31242	0.284561	11.6405	2.5654539680264e-31	5.24400859485826e-30	PA1301	HxuR
611.06	1.37075	0.153119	8.95217	3.485589171382e-19	3.92852075976117e-18	PA1302	HxuA
402.195	-0.417274	0.169245	-2.46551	0.013682	0.025735	PA1303	signal peptidase
2712.48	-0.00334664	0.143803	-0.0232724	0.981433	0.987217	PA1304	probable oligopeptidase
3225.9	0.428169	0.135854	3.15167	0.00162337	0.00374248	PA1305	hypothetical protein
3032.12	-0.113488	0.113469	-1.00017	0.317229	0.398757	PA1306	probable HIT family protein
3917.49	-0.0504339	0.0728974	-0.691848	0.489033	0.570572	PA1307	conserved hypothetical protein
2802.35	0.179431	0.0719192	2.49489	0.0125995	0.0239756	PA1308	hypothetical protein
1357.56	-0.0648844	0.0960704	-0.675385	0.499431	0.579503	PA1309	probable transcriptional regulator
328.465	-0.216864	0.153294	-1.41469	0.15716	0.219839	PA1310	2-aminoethylphosphonate:pyruvate aminotransferase
338.571	-0.252913	0.140107	-1.80514	0.0710526	0.111814	PA1311	2-phosphonoacetaldehyde hydrolase
834.408	-0.00887907	0.12161	-0.0730128	0.941796	0.957238	PA1312	probable transcriptional regulator
390.401	2.05206	0.847135	2.42235	0.0154203	0.0286643	PA1313	probable major facilitator superfamily (MFS) transporter
445.455	1.23873	0.732696	1.69065	0.0909038	0.137989	PA1314	hypothetical protein
836.651	0.626198	0.169427	3.69597	0.000219052	0.000595167	PA1315	probable transcriptional regulator
661.832	1.45569	0.159194	9.14415	6.00988114838136e-20	7.05233584140306e-19	PA1316	probable major facilitator superfamily (MFS) transporter
1703.79	0.366311	0.116358	3.14814	0.00164314	0.00378161	PA1317	cytochrome o ubiquinol oxidase subunit II
3942.3	-0.449201	0.114457	-3.92464	8.68584302623074e-05	0.000252474	PA1318	cytochrome o ubiquinol oxidase subunit I
1263.67	-0.609136	0.140888	-4.32355	1.53536263052946e-05	5.10266496614774e-05	PA1319	cytochrome o ubiquinol oxidase subunit III
365.982	-0.706227	0.18189	-3.88272	0.000103294	0.000296321	PA1320	cytochrome o ubiquinol oxidase subunit IV
988.337	-0.786267	0.124748	-6.30284	2.92232346743672e-10	1.71461015790037e-09	PA1321	cytochrome o ubiquinol oxidase protein CyoE
327.986	0.779443	0.139085	5.60406	2.09386818359356e-08	1.00941084116941e-07	PA1322	probable TonB-dependent receptor
18414.1	0.153076	0.152621	1.00298	0.315869	0.397279	PA1323	hypothetical protein
15789.4	0.0236498	0.191361	0.123587	0.901642	0.928841	PA1324	hypothetical protein
700.367	0.0960199	0.0957433	1.00289	0.315915	0.397279	PA1324.1	P9
839.729	-0.29482	0.141151	-2.08869	0.0367358	0.062632	PA1325	conserved hypothetical protein
1485.38	-0.498343	0.144138	-3.4574	0.000545409	0.00138305	PA1326	threonine dehydratase, biosynthetic
797.713	0.14887	0.12886	1.15528	0.247975	0.325178	PA1327	probable protease
671.09	-0.0871592	0.115934	-0.751799	0.452172	0.535897	PA1328	probable transcriptional regulator
55.0292	2.287	0.78163	2.92594	0.0034342	0.00742146	PA1329	conserved hypothetical protein
524.957	0.702372	0.124765	5.62958	1.80652729232355e-08	8.79814273964238e-08	PA1330	probable short-chain dehydrogenase
1203.88	-0.748072	0.149272	-5.01148	5.40137179975315e-07	2.18468250879377e-06	PA1331	conserved hypothetical protein
3632.05	0.187371	0.121548	1.54154	0.123187	0.178762	PA1332	hypothetical protein
9390.55	0.391134	0.103858	3.76605	0.000165854	0.000460498	PA1333	hypothetical protein
186.991	-0.147214	0.167243	-0.880236	0.378731	0.462506	PA1334	probable oxidoreductase
965.826	-0.452894	0.119583	-3.78727	0.000152311	0.000425381	PA1335	AauR
1183.38	0.0876679	0.106913	0.819994	0.412219	0.496806	PA1336	AauS
2300.05	-0.310244	0.142737	-2.17353	0.0297405	0.0519639	PA1337	glutaminase-asparaginase
1029.12	-0.355421	0.103325	-3.43983	0.000582085	0.00146627	PA1338	gamma-glutamyltranspeptidase precursor
1277.91	-0.0124483	0.118867	-0.104725	0.916594	0.939324	PA1339	AatP
618.636	0.140185	0.131777	1.0638	0.28742	0.367688	PA1340	AatM
463.98	0.236932	0.152393	1.55474	0.120009	0.175131	PA1341	AatQ
3479.62	0.285244	0.125571	2.27157	0.0231125	0.0413719	PA1342	putative acidic amino acid ABC transporter substrate-binding protein
499.59	-0.570455	0.131206	-4.34779	1.37514981714354e-05	4.60509653973554e-05	PA1343	hypothetical protein
1451.65	-0.486057	0.13871	-3.50413	0.000458099	0.00118054	PA1344	probable short-chain dehydrogenase
347.365	-0.046243	0.168644	-0.274205	0.783927	0.836277	PA1345	hypothetical protein
90.8425	-0.21745	0.218358	-0.995841	0.319327	0.400952	PA1346	hypothetical protein
140.879	0.744794	0.172476	4.31826	1.57266975251806e-05	5.21449744105263e-05	PA1347	probable transcriptional regulator
208.422	0.97681	0.210089	4.6495	3.32744125325765e-06	1.20638254719189e-05	PA1348	hypothetical protein
35.4503	0.441333	0.415071	1.06327	0.287659	0.367808	PA1349	conserved hypothetical protein
142.321	0.0848532	0.213938	0.396625	0.691644	0.757092	PA1350	hypothetical protein
73.0066	0.386507	0.252175	1.53269	0.125352	0.181396	PA1351	probable sigma-70 factor, ECF subfamily
20.4281	0.175522	0.478281	0.366984	0.713631	0.777726	PA1352	conserved hypothetical protein
111.892	0.0287888	0.219303	0.131274	0.895559	0.924578	PA1353	hypothetical protein
102.66	-0.246863	0.282422	-0.874093	0.382068	0.465783	PA1354	hypothetical protein
20.8562	1.00943	0.487208	2.07188	0.0382769	0.0647498	PA1355	hypothetical protein
62.4788	0.250959	0.327332	0.766679	0.443273	0.526663	PA1356	hypothetical protein
754.71	0.178803	0.118363	1.51063	0.130883	0.188064	PA1357	conserved hypothetical protein
641.052	0.176861	0.102355	1.72792	0.0840024	0.129059	PA1358	hypothetical protein
488.68	0.211842	0.127956	1.65558	0.0978061	0.147096	PA1359	probable transcriptional regulator
621.472	-0.152881	0.135134	-1.13132	0.257919	0.336055	PA1360	conserved hypothetical protein
1979.85	-0.0250745	0.124848	-0.20084	0.840824	0.881474	PA1361	NorM
352.479	0.19249	0.163957	1.17403	0.240383	0.316167	PA1362	hypothetical protein
966.211	3.34107	0.221265	15.0998	1.6230509905628e-51	7.58709819604889e-50	PA1363	ECF sigma factor
487.8	2.62522	0.210086	12.4959	7.85646737120354e-36	1.93126868180921e-34	PA1364	probable transmembrane sensor
814.525	2.13036	0.152876	13.9352	3.87028707178434e-44	1.31382423633251e-42	PA1365	probable siderophore receptor
3794.74	-0.000687487	0.177975	-0.00386283	0.996918	0.997793	PA1366	hypothetical protein
239.481	0.264721	0.169411	1.5626	0.118148	0.172768	PA1367	hypothetical protein
764.709	0.378375	0.148435	2.5491	0.0108001	0.0208368	PA1368	hypothetical protein
1826.35	0.244896	0.169604	1.44393	0.148758	0.209784	PA1369	hypothetical protein
2689	0.514639	0.128491	4.00524	6.19548955971146e-05	0.000184121	PA1370	hypothetical protein
2900.06	1.27733	0.168457	7.58251	3.38943022893512e-14	2.76141722794528e-13	PA1371	hypothetical protein
20873	0.463791	0.137598	3.37063	0.000749958	0.00185876	PA1372	hypothetical protein
870.904	-0.410287	0.135132	-3.0362	0.0023958	0.00535393	PA1373	3-oxoacyl-acyl carrier protein synthase II
168.119	0.496368	0.199673	2.4859	0.0129223	0.0245326	PA1374	hypothetical protein
3217.14	0.429273	0.190883	2.24888	0.0245198	0.0436444	PA1375	erythronate-4-phosphate dehydrogenase
2501	-0.198315	0.109357	-1.81346	0.0697603	0.110077	PA1376	isocitrate dehydrogenase kinase/phosphatase
1575.02	0.203813	0.11996	1.69901	0.0893172	0.135979	PA1377	conserved hypothetical protein
316.084	0.504209	0.168006	3.00113	0.00268977	0.00596182	PA1378	hypothetical protein
154.939	-0.239558	0.163636	-1.46397	0.143202	0.203256	PA1379	probable short-chain dehydrogenase
497.161	-0.282868	0.161712	-1.74921	0.0802556	0.124172	PA1380	probable transcriptional regulator
59.521	0.68651	0.401028	1.71187	0.0869199	0.132932	PA1381	hypothetical protein
1586.49	0.232813	0.158537	1.46851	0.141966	0.201848	PA1382	probable type II secretion system protein
1500.43	0.287938	0.101823	2.82783	0.00468653	0.00985156	PA1383	hypothetical protein
218.981	1.11286	0.218018	5.10443	3.31798119865971e-07	1.37617794734228e-06	PA1384	UDP-glucose 4-epimerase
140.215	1.08736	0.235423	4.61877	3.86022775813842e-06	1.38720093917224e-05	PA1385	probable glycosyl transferase
195.636	1.04675	0.252096	4.15221	3.29275994621928e-05	0.00010284	PA1386	probable ATP-binding component of ABC transporter
646.266	0.312365	0.202334	1.54381	0.122634	0.178187	PA1387	hypothetical protein
159.082	0.58582	0.17924	3.26836	0.00108174	0.00259209	PA1388	hypothetical protein
375.715	0.653039	0.167807	3.89161	9.95819147909673e-05	0.000286826	PA1389	probable glycosyl transferase
251.547	0.932377	0.151025	6.17364	6.67346932542888e-10	3.76075054969574e-09	PA1390	probable glycosyl transferase
251.881	0.378315	0.188366	2.0084	0.0446006	0.0737053	PA1391	probable glycosyl transferase
447.587	0.270278	0.153533	1.76039	0.0783414	0.121606	PA1392	hypothetical protein
207.965	0.585101	0.235326	2.48634	0.0129064	0.0245106	PA1393	adenosine 5'-phosphosulfate (APS) kinase
123.597	0.652528	0.233622	2.79309	0.00522065	0.0108662	PA1394	hypothetical protein
218.854	-0.514054	0.157392	-3.26608	0.00109047	0.00260862	PA1395	hypothetical protein
1438.93	-0.848797	0.183319	-4.63017	3.65370834250455e-06	1.31630440159845e-05	PA1396	probable two-component sensor
804.51	0.395213	0.14674	2.69329	0.00707512	0.0143185	PA1397	probable two-component response regulator
939.085	0.140393	0.10674	1.31527	0.188418	0.257007	PA1398	hypothetical protein
722.574	0.265103	0.114262	2.32013	0.0203338	0.0368841	PA1399	probable transcriptional regulator
419.194	0.0154743	0.163613	0.0945785	0.92465	0.944355	PA1400	probable pyruvate carboxylase
719.184	0.116148	0.131739	0.881652	0.377965	0.461867	PA1401	hypothetical protein
508.54	-0.521212	0.135962	-3.83351	0.000126327	0.000356832	PA1402	hypothetical protein
187.336	-0.298863	0.161546	-1.85002	0.0643101	0.102304	PA1403	probable transcriptional regulator
247.224	-0.0470358	0.165008	-0.285051	0.775605	0.829416	PA1404	hypothetical protein
2340.56	-0.282104	0.105192	-2.68179	0.00732287	0.0147362	PA1405	probable helicase
667.721	0.10812	0.107193	1.00864	0.313147	0.394349	PA1406	hypothetical protein
464.084	0.350279	0.155836	2.24774	0.0245931	0.0437611	PA1407	hypothetical protein
1995.55	-0.199438	0.16177	-1.23285	0.217633	0.291414	PA1408	hypothetical protein
81.7002	-0.373466	0.214505	-1.74106	0.0816735	0.125854	PA1409	acetylpolyamine aminohydrolase
90.1746	-0.325242	0.303398	-1.072	0.28372	0.363771	PA1410	probable periplasmic spermidine/putrescine-binding protein
313.339	0.189657	0.141808	1.33742	0.181087	0.248076	PA1411	hypothetical protein
100.793	-0.0579739	0.232724	-0.24911	0.803275	0.850711	PA1412	hypothetical protein
424.453	-0.154133	0.19125	-0.805925	0.420286	0.504821	PA1413	probable transcriptional regulator
12777.6	-0.940201	0.162314	-5.79247	6.93594716979555e-09	3.5507815717544e-08	PA1414	hypothetical protein
1459.74	-0.801315	0.225621	-3.5516	0.000382897	0.000998474	PA1415	hypothetical protein
220.712	-0.119808	0.140259	-0.854189	0.393	0.477376	PA1416	conserved hypothetical protein
94.8083	-0.212067	0.205964	-1.02963	0.303183	0.383978	PA1417	probable decarboxylase
121.032	-0.0649327	0.229146	-0.283368	0.776894	0.830639	PA1418	probable sodium:solute symport protein
110.541	0.442182	0.218656	2.02228	0.0431478	0.0717411	PA1419	probable transporter
112.417	0.420384	0.241247	1.74255	0.081413	0.125554	PA1420	hypothetical protein
263.226	-0.355984	0.205353	-1.73352	0.0830028	0.127661	PA1421	guanidinobutyrase
507.547	0.347942	0.156611	2.2217	0.0263038	0.0465438	PA1422	GbuR
1432.74	-0.697723	0.12513	-5.57599	2.46120185703917e-08	1.17657300743927e-07	PA1423	BdlA
801.445	0.0844709	0.127809	0.660913	0.508668	0.588471	PA1424	hypothetical protein
857.195	1.00071	0.111208	8.99853	2.28752046588922e-19	2.6143745925784e-18	PA1425	probable ATP-binding component of ABC transporter
214.34	-0.124623	0.182782	-0.681811	0.495358	0.576287	PA1426	hypothetical protein
318.533	0.375097	0.179005	2.09545	0.0361312	0.061786	PA1427	hypothetical protein
3372.14	1.4018	0.11035	12.7031	5.68164304054907e-37	1.49319862950467e-35	PA1428	conserved hypothetical protein
22703.9	-3.45292	0.362098	-9.53587	1.48637709980859e-21	1.90062973098843e-20	PA1429	probable cation-transporting P-type ATPase
7103.54	0.557848	0.119181	4.68068	2.85921311349969e-06	1.04392396839237e-05	PA1430	transcriptional regulator LasR
2118.09	-0.619498	0.145296	-4.2637	2.010727143457e-05	6.54519229402698e-05	PA1431	regulatory protein RsaL
8859.06	-3.97136	0.246687	-16.0988	2.60161577267441e-58	1.46901136154081e-56	PA1432	autoinducer synthesis protein LasI
1345.79	-1.15077	0.15846	-7.26218	3.80900651320845e-13	2.8848292357009e-12	PA1433	conserved hypothetical protein
395.486	0.528977	0.128222	4.12548	3.69969204767616e-05	0.000114171	PA1434	hypothetical protein
154.756	-0.214422	0.227212	-0.943708	0.345319	0.4284	PA1435	probable Resistance-Nodulation-Cell Division (RND) efflux membrane fusion protein precursor
375.514	-0.227167	0.141485	-1.60558	0.108365	0.160438	PA1436	probable Resistance-Nodulation-Cell Division (RND) efflux transporter
658.339	0.101519	0.105881	0.958795	0.337662	0.420823	PA1437	probable two-component response regulator
850.355	0.454027	0.126389	3.59229	0.000327789	0.000861864	PA1438	probable two-component sensor
825.049	0.143902	0.130041	1.10659	0.268473	0.347425	PA1439	conserved hypothetical protein
8093.58	0.439083	0.0935398	4.69408	2.67811631171945e-06	9.82837665748779e-06	PA1440	hypothetical protein
7372.19	-0.190167	0.0984359	-1.93188	0.053374	0.0865487	PA1441	putative flagellar hook-length control protein FliK
1461.45	0.175298	0.115936	1.51202	0.130528	0.187648	PA1442	conserved hypothetical protein
4693.82	-0.151279	0.0950328	-1.59186	0.111416	0.164357	PA1443	flagellar motor switch protein FliM
2319.56	-0.554915	0.116438	-4.76573	1.88168100606381e-06	7.01387371083784e-06	PA1444	flagellar motor switch protein FliN
1788.68	-0.0525441	0.170282	-0.308572	0.757647	0.814028	PA1445	flagellar protein FliO
2017.96	0.0852735	0.112291	0.759397	0.447615	0.531269	PA1446	flagellar biosynthetic protein FliP
505.102	-0.199248	0.125642	-1.58584	0.112776	0.166063	PA1447	flagellar biosynthetic protein FliQ
518.392	0.176452	0.12781	1.38058	0.167408	0.231956	PA1448	flagellar biosynthetic protein FliR
509.862	0.424625	0.129664	3.27481	0.00105734	0.00254375	PA1449	flagellar biosynthetic protein FlhB
352.452	0.156045	0.236548	0.659675	0.509462	0.589224	PA1450	conserved hypothetical protein
382.018	-0.392958	0.165177	-2.37901	0.0173591	0.0319661	PA1451	conserved hypothetical protein
3882.95	-0.291462	0.0978016	-2.98013	0.00288126	0.00634678	PA1452	flagellar biosynthesis protein FlhA
6841.21	-0.86968	0.103175	-8.42915	3.48180015070068e-17	3.52069259919255e-16	PA1453	flagellar biosynthesis protein FlhF
11543	-0.861145	0.0794958	-10.8326	2.41248852832069e-27	4.18189120881852e-26	PA1454	flagellar synthesis regulator FleN
10284.1	-1.15216	0.0879118	-13.1058	3.04879625191484e-39	8.69364251233515e-38	PA1455	sigma factor FliA
8850.54	-0.796443	0.108864	-7.31596	2.55555284820249e-13	1.9536619159918e-12	PA1456	two-component response regulator CheY
6106.16	-0.641614	0.10047	-6.38611	1.70160215925772e-10	1.02473464775573e-09	PA1457	chemotaxis protein CheZ
12368.8	-0.306617	0.118519	-2.58707	0.0096796	0.0189115	PA1458	probable two-component sensor
6001.83	-0.610979	0.110832	-5.51266	3.53454564191587e-08	1.65090203078184e-07	PA1459	probable methyltransferase
2486.8	-0.0222408	0.0928834	-0.239449	0.810757	0.85625	PA1460	MotC
2291.3	0.196574	0.0839748	2.34086	0.0192391	0.0351219	PA1461	MotD
4132.28	-0.152905	0.0697767	-2.19134	0.0284272	0.0499446	PA1462	probable plasmid partitioning protein
3710.78	0.0239672	0.13175	0.181914	0.85565	0.893241	PA1463	hypothetical protein
6934.45	-0.0378088	0.0988496	-0.382488	0.702099	0.766623	PA1464	probable purine-binding chemotaxis protein
1748.98	0.127747	0.185656	0.688085	0.491399	0.572513	PA1465	hypothetical protein
810.571	-0.0281844	0.135768	-0.207592	0.835548	0.87691	PA1466	hypothetical protein
299.94	0.00448988	0.151922	0.0295538	0.976423	0.983667	PA1467	hypothetical protein
91.2947	0.441993	0.247357	1.78687	0.073959	0.11559	PA1468	hypothetical protein
459.833	0.741036	0.151118	4.90368	9.40582277604391e-07	3.65404681824103e-06	PA1469	hypothetical protein
317.898	0.215996	0.157695	1.36971	0.170778	0.235937	PA1470	probable short-chain dehydrogenase
4538.23	0.207036	0.178057	1.16276	0.244929	0.321702	PA1471	hypothetical protein
358.952	0.771051	0.136068	5.66665	1.45617132610121e-08	7.16148423315451e-08	PA1472	conserved hypothetical protein
687.362	0.533471	0.135262	3.94399	8.01372251207141e-05	0.000234011	PA1473	hypothetical protein
4230.61	0.141405	0.113191	1.24925	0.211573	0.284106	PA1474	hypothetical protein
1347.79	0.546613	0.131419	4.1593	3.19219225410373e-05	9.99180703905244e-05	PA1475	heme exporter protein CcmA
1737.12	0.380245	0.101516	3.74566	0.000179923	0.000495941	PA1476	heme exporter protein CcmB
2992.54	0.338735	0.0967495	3.50116	0.000463238	0.00119163	PA1477	heme exporter protein CcmC
868.449	-0.0417698	0.120572	-0.346429	0.72902	0.789709	PA1478	hypothetical protein
2902.32	-0.042416	0.101258	-0.418892	0.675295	0.743189	PA1479	cytochrome C-type biogenesis protein CcmE
7081.63	-0.214016	0.0720027	-2.97234	0.0029554	0.00649004	PA1480	cytochrome C-type biogenesis protein CcmF
2603.31	-0.129711	0.0964515	-1.34483	0.178679	0.245544	PA1481	cytochrome C biogenesis protein CcmG
2376.65	-0.0392342	0.101215	-0.387633	0.698288	0.763484	PA1482	cytochrome C-type biogenesis protein CcmH
3163.48	0.186521	0.120148	1.55243	0.120561	0.175666	PA1483	cytochrome c-type biogenesis protein
455.093	0.76103	0.126758	6.0038	1.92754355028021e-09	1.03999818990047e-08	PA1484	probable transcriptional regulator
106.61	0.0574082	0.243732	0.235538	0.813791	0.858977	PA1485	probable amino acid permease
266.467	-0.440807	0.168121	-2.62197	0.00874236	0.0172697	PA1486	beta-peptidyl aminopeptidase
472.525	-0.459911	0.200649	-2.29211	0.0218993	0.0394478	PA1487	probable carbohydrate kinase
391.567	-0.221217	0.155721	-1.4206	0.155434	0.217745	PA1488	hypothetical protein
657.244	-0.247265	0.184633	-1.33923	0.180497	0.247744	PA1489	hypothetical protein
399.997	0.00122285	0.181266	0.00674617	0.994617	0.996715	PA1490	probable transcriptional regulator
512.987	1.02651	0.224999	4.56228	5.06016499752189e-06	1.79913472449298e-05	PA1491	probable transporter
364.915	0.496181	0.185455	2.67548	0.0074623	0.014985	PA1492	hypothetical protein
15160.3	0.441322	0.13757	3.20797	0.00133675	0.0031308	PA1493	sulfate-binding protein of ABC transporter
1433.25	-0.704561	0.143198	-4.92018	8.64660521221093e-07	3.38911268214701e-06	PA1494	mucoidy inhibitor gene A
458.925	0.466069	0.168286	2.7695	0.0056143	0.0116093	PA1495	hypothetical protein
807.745	0.661379	0.141881	4.6615	3.1391590742677e-06	1.14102130022618e-05	PA1496	probable potassium channel
48.2054	0.986227	0.366904	2.68797	0.00718878	0.014497	PA1497	probable transporter
110.369	0.213351	0.251796	0.847319	0.396817	0.481068	PA1498	pyruvate kinase I
58.5622	-0.398186	0.320154	-1.24373	0.213599	0.286624	PA1499	conserved hypothetical protein
218.309	-1.45637	0.190605	-7.64078	2.15905138150411e-14	1.77677778192178e-13	PA1500	probable oxidoreductase
507.258	-0.201807	0.152382	-1.32435	0.185388	0.253177	PA1501	conserved hypothetical protein
317.765	-0.187766	0.167128	-1.12349	0.26123	0.339826	PA1502	glyoxylate carboligase
111.646	-0.720249	0.252743	-2.84973	0.0043756	0.00925596	PA1503	hypothetical protein
1837.75	0.969456	0.13404	7.2326	4.73842141958308e-13	3.56037119313337e-12	PA1504	probable transcriptional regulator
7012.32	-0.670338	0.0919136	-7.29313	3.02841927873031e-13	2.3058845322562e-12	PA1505	molybdopterin biosynthetic protein A2
381.305	-0.364311	0.124666	-2.92229	0.00347464	0.00749466	PA1506	hypothetical protein
437.154	1.00812	0.157468	6.40207	1.53284652111769e-10	9.28992955359638e-10	PA1507	probable transporter
517.927	0.122457	0.185302	0.660851	0.508708	0.588471	PA1508	hypothetical protein
2196.3	0.218516	0.13304	1.64248	0.100491	0.150381	PA1509	immunity protein, TplEi
1108.68	0.287971	0.161571	1.78231	0.0746984	0.116554	PA1510	type 6 PGAP1-like effector, TplE
1262.41	-0.0337073	0.150056	-0.224632	0.822266	0.866594	PA1511	VgrG2a
47.2404	0.748764	0.377234	1.98488	0.0471581	0.0776393	PA1512	secreted protein Hcp
1280.01	-0.358648	0.111564	-3.21474	0.00130561	0.00306795	PA1513	hypothetical protein
580.279	0.0164581	0.137691	0.119529	0.904856	0.931051	PA1514	ureidoglycolate hydrolaseYbbT
1094.15	-0.614268	0.115421	-5.32198	1.02641443126543e-07	4.53419171301838e-07	PA1515	allantoicase
840	-0.947047	0.133118	-7.11437	1.12423705247908e-12	8.2093776060028e-12	PA1516	hypothetical protein
1395.98	-1.11379	0.102526	-10.8635	1.72100348692231e-27	2.99234234326766e-26	PA1517	conserved hypothetical protein
1017.37	-0.253816	0.114064	-2.22521	0.0260669	0.0461532	PA1518	conserved hypothetical protein
270.936	0.144912	0.197862	0.73239	0.463931	0.547218	PA1519	probable transporter
5757.87	0.0859821	0.0903023	0.952158	0.341017	0.4238	PA1520	probable transcriptional regulator
1313.05	-1.34416	0.130739	-10.2812	8.5611705913843e-25	1.30546406103381e-23	PA1521	probable guanine deaminase
829.713	-0.211702	0.128227	-1.65099	0.0987402	0.148227	PA1522	hypothetical protein
1458.81	-0.799422	0.101817	-7.85156	4.10882968529009e-15	3.58297487694333e-14	PA1523	xanthine dehydrogenase
1146.08	-0.801465	0.144257	-5.55582	2.76308654921967e-08	1.31206349626975e-07	PA1524	xanthine dehydrogenase
277.645	0.517687	0.160808	3.2193	0.00128506	0.00302839	PA1525	alkane-1-monooxygenase 2
2933.08	-0.0903629	0.166295	-0.54339	0.586861	0.665117	PA1526	probable transcriptional regulator
6664.8	0.0160113	0.0830834	0.192714	0.847183	0.887	PA1527	conserved hypothetical protein
6206.03	0.390552	0.123827	3.15402	0.0016104	0.00371828	PA1528	cell division protein ZipA
5449.78	-0.854481	0.0868756	-9.83569	7.90248608996921e-23	1.07049591855331e-21	PA1529	DNA ligase
984.701	-0.479633	0.116906	-4.10273	4.08295456998912e-05	0.000125189	PA1530	hypothetical protein
1034.69	0.195926	0.114533	1.71064	0.0871467	0.133208	PA1530.1	4.5S RNA
649.643	0.518406	0.129474	4.00396	6.22917314230997e-05	0.000184833	PA1531	hypothetical protein
9839.87	0.272991	0.102669	2.65894	0.00783873	0.0156582	PA1532	DNA polymerase subunits gamma and tau
12951.9	-0.104106	0.095406	-1.09119	0.27519	0.354669	PA1533	conserved hypothetical protein
4317.78	0.170914	0.0983446	1.73791	0.0822275	0.126536	PA1534	recombination protein RecR
590.141	0.441475	0.120518	3.66316	0.000249126	0.000670805	PA1535	citronellyl-CoA dehydrogenase
704.809	0.849154	0.103325	8.21824	2.06504095035463e-16	1.99608958302923e-15	PA1536	conserved hypothetical protein
116.31	-0.782589	0.188734	-4.14652	3.37571231989315e-05	0.000105086	PA1537	probable short-chain dehydrogenase
274.847	-0.201095	0.204901	-0.981423	0.326384	0.408287	PA1538	probable flavin-containing monooxygenase
928.258	-0.50723	0.0939969	-5.39624	6.80525180614285e-08	3.07043916538233e-07	PA1539	hypothetical protein
362.551	-0.879047	0.15763	-5.57663	2.45220177508812e-08	1.17421550993514e-07	PA1540	conserved hypothetical protein
206.296	-0.792489	0.242012	-3.27459	0.00105817	0.00254415	PA1541	probable drug efflux transporter
379.093	0.37343	0.150707	2.47786	0.0132174	0.024993	PA1542	hypothetical protein
3536.77	0.282066	0.135374	2.08361	0.0371957	0.0632461	PA1543	adenine phosphoribosyltransferase
11180.9	-0.0512336	0.0992869	-0.516016	0.605843	0.681753	PA1544	transcriptional regulator Anr
3136.67	0.687303	0.155392	4.42303	9.73245209532284e-06	3.33358404201959e-05	PA1545	hypothetical protein
46894.1	-1.63856	0.209667	-7.81506	5.49363721776244e-15	4.73266058200894e-14	PA1546	oxygen-independent coproporphyrinogen III oxidase
728.785	0.209422	0.144751	1.44678	0.147959	0.209071	PA1547	hypothetical protein
1112.09	0.021674	0.106366	0.203768	0.838535	0.87956	PA1548	conserved hypothetical protein
7141.33	-0.0615334	0.097318	-0.632292	0.527196	0.606342	PA1549	CopA2
7182.02	-0.230374	0.11652	-1.97712	0.0480281	0.078844	PA1550	hypothetical protein
23802.5	-0.199541	0.0907119	-2.19972	0.0278267	0.049054	PA1551	probable ferredoxin
12576.1	-0.000632712	0.110697	-0.0057157	0.99544	0.9973	PA1552	Cytochrome c oxidase, cbb3-type, CcoP subunit
2897.23	0.101433	0.126809	0.799895	0.423772	0.508794	PA1552.1	Cytochrome c oxidase, cbb3-type, CcoQ subunit
6338.9	0.124772	0.125231	0.996335	0.319087	0.400739	PA1553	Cytochrome c oxidase, cbb3-type, CcoO subunit
14569.2	0.587667	0.156726	3.74964	0.000177091	0.000489317	PA1554	Cytochrome c oxidase, cbb3-type, CcoN subunit
19414.7	-3.46018	0.160005	-21.6255	1.03329980696184e-103	2.9464543995517e-101	PA1555	Cytochrome c oxidase, cbb3-type, CcoP subunit
5372.97	-3.18908	0.150463	-21.1951	1.0608270005458e-99	2.52079016004696e-97	PA1555.1	Cytochrome c oxidase, cbb3-type, CcoQ subunit
13639.8	-3.68127	0.167078	-22.0332	1.38527987409737e-107	4.38902840109849e-105	PA1556	Cytochrome c oxidase, cbb3-type, CcoO subunit
36210.2	-4.00782	0.186103	-21.5355	7.24284690000663e-103	1.8775434486699e-100	PA1557	Cytochrome c oxidase, cbb3-type, CcoN subunit
396.556	0.268829	0.123793	2.1716	0.0298855	0.0521534	PA1558	hypothetical protein
2067.3	0.414916	0.0896408	4.62865	3.6804843157786e-06	1.32511376596499e-05	PA1559	hypothetical protein
2861.65	-0.337863	0.156087	-2.16458	0.0304195	0.0529717	PA1560	hypothetical protein
50486	-1.4075	0.186928	-7.52967	5.08690582725146e-14	4.10334143321288e-13	PA1561	aerotaxis receptor Aer
55760.7	0.252842	0.184122	1.37323	0.169682	0.234644	PA1562	aconitate hydratase 1
1616.37	0.368859	0.108174	3.40988	0.000649924	0.00162424	PA1563	conserved hypothetical protein
2421.25	0.266331	0.127706	2.0855	0.0370241	0.0630105	PA1564	conserved hypothetical protein
1593.4	0.189757	0.119224	1.5916	0.111473	0.164357	PA1565	FAD-dependent oxidoreductase
411.347	1.06327	0.270308	3.93356	8.36965661099167e-05	0.000243656	PA1566	Glutamylpolyamine synthetase
1043.2	-1.80412	0.158035	-11.416	3.4803395018898e-30	6.70553249299916e-29	PA1567	conserved hypothetical protein
40.6497	0.330799	0.353951	0.93459	0.35	0.433076	PA1568	conserved hypothetical protein
99.7497	0.936572	0.202233	4.63116	3.63625345920082e-06	1.31084408835792e-05	PA1569	probable major facilitator superfamily (MFS) transporter
831.827	0.0639513	0.146702	0.435926	0.662891	0.732948	PA1570	probable transcriptional regulator
2184.49	1.40853	0.133964	10.5142	7.43040781514358e-26	1.19367931745814e-24	PA1571	hypothetical protein
2302.11	0.0619838	0.116124	0.533773	0.593499	0.671705	PA1572	conserved hypothetical protein
1794.78	-0.325198	0.101616	-3.20026	0.00137304	0.00320919	PA1573	conserved hypothetical protein
1941.63	0.325029	0.123112	2.64011	0.00828796	0.016466	PA1574	conserved hypothetical protein
849.818	0.547202	0.133876	4.08737	4.36287171046537e-05	0.000133127	PA1575	hypothetical protein
2587.14	0.1914	0.112626	1.69943	0.0892381	0.135894	PA1576	probable 3-hydroxyisobutyrate dehydrogenase
531.626	0.598489	0.145257	4.12022	3.78518891130577e-05	0.000116623	PA1577	hypothetical protein
176.996	0.718164	0.246696	2.91113	0.00360121	0.00774715	PA1578	hypothetical protein
6244.16	0.158535	0.107325	1.47715	0.139635	0.198985	PA1579	putative lipid binding protein
40723	0.556072	0.118745	4.68291	2.82834972505898e-06	1.03464262232273e-05	PA1580	citrate synthase
26727.4	1.08082	0.111898	9.65895	4.50466662788818e-22	5.89222793092804e-21	PA1581	succinate dehydrogenase (C subunit)
19002.4	0.218673	0.124372	1.75821	0.0787109	0.12208	PA1582	succinate dehydrogenase (D subunit)
76913.4	-0.43408	0.0991411	-4.37841	1.19547099617423e-05	4.0389639165768e-05	PA1583	succinate dehydrogenase (A subunit)
28464.9	-0.21835	0.0980335	-2.2273	0.0259273	0.0459346	PA1584	succinate dehydrogenase (B subunit)
89697.1	-0.608203	0.0921619	-6.59929	4.13143149826822e-11	2.62378105062625e-10	PA1585	2-oxoglutarate dehydrogenase (E1 subunit)
42876	-0.597121	0.0926753	-6.44315	1.1701754347612e-10	7.15274437775254e-10	PA1586	dihydrolipoamide succinyltransferase (E2 subunit)
85084.3	-1.08031	0.102168	-10.5739	3.93874312103324e-26	6.39961595990101e-25	PA1587	dihydrolipoamide dehydrogenase Lpd
104986	-1.25109	0.097632	-12.8144	1.36201706906677e-37	3.66395440796593e-36	PA1588	succinyl-CoA synthetase beta chain
84905.9	-1.27482	0.0900497	-14.1569	1.69378309529827e-45	6.07524842294718e-44	PA1589	succinyl-CoA synthetase alpha chain
3028.98	0.445254	0.120193	3.70449	0.000211821	0.00057772	PA1590	branched chain amino acid transporter
701.255	0.499623	0.137957	3.6216	0.000292786	0.00077808	PA1591	hypothetical protein
120917	0.609394	0.127361	4.7848	1.71159373994531e-06	6.43455444885177e-06	PA1592	hypothetical protein
411.085	0.471254	0.162791	2.89484	0.00379357	0.0081303	PA1593	hypothetical protein
354.774	0.450742	0.145671	3.09424	0.00197316	0.00447788	PA1594	hypothetical protein
321.627	0.569	0.190584	2.98556	0.00283064	0.0062401	PA1595	hypothetical protein
18897.2	-1.89144	0.103206	-18.3268	5.05949382993089e-75	4.89055818849083e-73	PA1596	heat shock protein HtpG
4425.58	-1.54558	0.134632	-11.48	1.66281345758365e-30	3.27000867193089e-29	PA1597	hypothetical protein
1448.64	-0.849791	0.109718	-7.7452	9.54351439798217e-15	8.09920574578755e-14	PA1598	conserved hypothetical protein
1432.05	0.234843	0.114482	2.05136	0.0402321	0.0674239	PA1599	probable transcriptional regulator
5637.15	-0.0544129	0.142191	-0.382674	0.701961	0.766619	PA1600	probable cytochrome c
16637.2	0.0307738	0.117415	0.262095	0.793248	0.843381	PA1601	probable aldehyde dehydrogenase
7926.93	0.185377	0.089968	2.06047	0.0393534	0.0663052	PA1602	probable oxidoreductase
673.31	-0.134803	0.143903	-0.936761	0.348882	0.431974	PA1603	probable transcriptional regulator
2343.13	-1.78022	0.111238	-16.0037	1.20406034070888e-57	6.73211384613994e-56	PA1604	hypothetical protein
963.087	0.327473	0.091298	3.58685	0.000334694	0.000878802	PA1605	hypothetical protein
236.247	0.500782	0.179069	2.79658	0.00516468	0.0107615	PA1606	hypothetical protein
2711.77	0.496474	0.0784524	6.32835	2.47797717171009e-10	1.46748741539591e-09	PA1607	conserved hypothetical protein
2992.33	-0.220771	0.116832	-1.88965	0.0588043	0.0945477	PA1608	probable chemotaxis transducer
19704.1	-0.824977	0.103877	-7.94188	1.99139432699241e-15	1.78797254060019e-14	PA1609	beta-ketoacyl-ACP synthase I
8647.22	-0.337446	0.116668	-2.89236	0.00382356	0.00818536	PA1610	beta-hydroxydecanoyl-ACP dehydrase
2716.14	0.253724	0.102795	2.46825	0.0135777	0.0255641	PA1611	hybrid sensor kinase
485.86	-0.452307	0.117261	-3.85728	0.000114653	0.000326282	PA1612	hypothetical protein
2480.88	0.187029	0.0785575	2.38079	0.0172756	0.0318534	PA1613	hypothetical protein
4078.86	-0.16516	0.084631	-1.95153	0.0509935	0.083233	PA1614	glycerol-3-phosphate dehydrogenase, biosynthetic
1501.03	0.321519	0.186194	1.72679	0.0842048	0.1293	PA1615	probable lipase
1392.95	0.450996	0.182327	2.47356	0.0133775	0.0252288	PA1616	conserved hypothetical protein
1592.66	-0.00449496	0.111229	-0.0404117	0.967765	0.97744	PA1617	probable AMP-binding enzyme
3469.03	-0.490319	0.0904464	-5.4211	5.92343566784232e-08	2.69388784798283e-07	PA1618	conserved hypothetical protein
1158.43	-0.218016	0.128633	-1.69486	0.0901015	0.136844	PA1619	probable transcriptional regulator
239.353	-0.350728	0.188836	-1.85732	0.0632661	0.100981	PA1620	hypothetical protein
1014.52	-0.317274	0.0908391	-3.4927	0.000478158	0.00122614	PA1621	probable hydrolase
530.863	-0.289577	0.149444	-1.93769	0.0526609	0.085514	PA1622	probable hydrolase
9844.4	-0.518778	0.074609	-6.95328	3.56889362826325e-12	2.50966712231632e-11	PA1623	conserved hypothetical protein
2959.25	-0.337174	0.0987419	-3.4147	0.000638518	0.00159714	PA1624	hypothetical protein
552.913	0.300665	0.138621	2.16897	0.030085	0.0524212	PA1625	conserved hypothetical protein
350.647	-0.275326	0.159023	-1.73135	0.0833887	0.128219	PA1626	probable major facilitator superfamily (MFS) transporter
322.693	0.319721	0.162304	1.9699	0.0488504	0.0801017	PA1627	probable transcriptional regulator
320.12	-0.361112	0.152147	-2.37345	0.0176228	0.0323784	PA1628	probable 3-hydroxyacyl-CoA dehydrogenase
271.609	-0.431883	0.211923	-2.03793	0.0415573	0.0693595	PA1629	probable enoyl-CoA hydratase/isomerase
614.471	-0.0151435	0.119325	-0.12691	0.899012	0.927137	PA1630	probable transcriptional regulator
371.643	0.0361665	0.141278	0.255994	0.797955	0.847122	PA1631	probable acyl-CoA dehydrogenase
20.3085	0.162539	0.533769	0.304513	0.760737	0.816876	PA1632	KdpF protein
515.894	0.308929	0.139214	2.2191	0.0264802	0.0468269	PA1633	potassium-transporting ATPase, A chain
277.989	-0.274473	0.208938	-1.31366	0.18896	0.257624	PA1634	potassium-transporting ATPase, B chain
69.9565	-0.301717	0.321581	-0.938232	0.348125	0.431131	PA1635	potassium-transporting ATPase, C chain
669.92	0.194803	0.131367	1.4829	0.138102	0.197243	PA1636	two-component sensor KdpD
386.903	0.313278	0.141726	2.21045	0.0270738	0.047847	PA1637	two-component response regulator KdpE
390.529	0.785542	0.169112	4.64509	3.39921445424859e-06	1.23083936714792e-05	PA1638	conserved hypothetical protein
1270.19	-0.507188	0.141171	-3.59273	0.000327228	0.000860785	PA1639	hypothetical protein
3066.79	0.203394	0.129432	1.57144	0.116082	0.170401	PA1640	conserved hypothetical protein
715.437	0.21241	0.12405	1.71229	0.0868425	0.132866	PA1641	hypothetical protein
6475.29	-0.286157	0.110938	-2.57943	0.00989621	0.0192819	PA1642	selenophosphate synthetase
3051.81	0.0619267	0.100509	0.616128	0.53781	0.616509	PA1643	conserved hypothetical protein
1172.3	0.096692	0.101434	0.953252	0.340463	0.423481	PA1644	conserved hypothetical protein
974.251	-0.151191	0.0997789	-1.51526	0.129707	0.186701	PA1645	hypothetical protein
1046.33	-1.7868	0.171386	-10.4256	1.89481953118679e-25	2.95250158097221e-24	PA1646	probable chemotaxis transducer
3471.08	-2.2547	0.163494	-13.7907	2.8974573066671e-43	9.55156012712283e-42	PA1647	probable sulfate transporter
1260.64	-0.52321	0.173306	-3.019	0.00253611	0.00564537	PA1648	probable oxidoreductase
511.284	-0.753192	0.150475	-5.00543	5.57369704671281e-07	2.25278485169406e-06	PA1649	probable short-chain dehydrogenase
754.27	-0.191887	0.107186	-1.79023	0.0734171	0.114869	PA1650	probable transporter
1918.64	-0.194442	0.113891	-1.70727	0.0877727	0.134093	PA1651	probable transporter
526.905	-0.248714	0.141538	-1.75723	0.0788783	0.122228	PA1652	hypothetical protein
1159.41	-0.157498	0.115212	-1.36703	0.171617	0.236924	PA1653	probable transcriptional regulator
5023.8	-0.491861	0.125935	-3.90568	9.39623505370994e-05	0.000271463	PA1654	probable aminotransferase
4721.93	-0.88785	0.159227	-5.57599	2.46125126753472e-08	1.17657300743927e-07	PA1655	probable glutathione S-transferase
3444.05	-2.73119	0.211125	-12.9364	2.80616586885872e-38	7.6572076316274e-37	PA1656	HsiA2
1812.94	-3.47808	0.207616	-16.7525	5.43332425323381e-63	3.48160092316769e-61	PA1657	HsiB2
3522.45	-2.88133	0.159154	-18.104	2.96321551114049e-73	2.64050282188034e-71	PA1658	HsiC2
438.406	-2.89205	0.203242	-14.2296	6.00629404437806e-46	2.23881666242406e-44	PA1659	HsiF2
619.423	-1.82317	0.148889	-12.2451	1.78406065403126e-34	4.15285628977155e-33	PA1660	HsiG2
296.063	-1.45315	0.21498	-6.75947	1.38497883567641e-11	9.20575093224078e-11	PA1661	HsiH2
948.333	-1.80321	0.138797	-12.9917	1.36328614832653e-38	3.81118671760109e-37	PA1662	clpV2
281.261	-0.815209	0.155089	-5.25641	1.46894360712344e-07	6.38033921662222e-07	PA1663	Sfa2
62.1023	-0.601371	0.292092	-2.05884	0.0395098	0.066487	PA1664	OrfX
307.291	-1.41235	0.203546	-6.93871	3.95707470970261e-12	2.76558787615612e-11	PA1665	Fha2
146.563	-0.91124	0.175912	-5.18008	2.21793152005715e-07	9.37647402437801e-07	PA1666	Lip2
649.642	-0.308838	0.133313	-2.31664	0.0205232	0.0371922	PA1667	HsiJ2
161.919	-0.687252	0.225465	-3.04816	0.00230247	0.00516562	PA1668	DotU2
974.993	-0.615877	0.106867	-5.76301	8.26286045381348e-09	4.19617926697224e-08	PA1669	IcmF2
118.524	0.0540135	0.197605	0.27334	0.784592	0.836665	PA1670	Stp1
273.017	0.23719	0.196613	1.20638	0.227671	0.301955	PA1671	Stk1
357.958	0.554256	0.169078	3.27811	0.00104504	0.0025179	PA1672	hypothetical protein
21680.7	-1.99347	0.181929	-10.9574	6.12240615670395e-28	1.07434099420562e-26	PA1673	hypothetical protein
8553.07	0.170185	0.12091	1.40753	0.159269	0.22219	PA1674	GTP cyclohydrolase I precursor
1217.44	0.348728	0.110185	3.16494	0.00155117	0.00359605	PA1675	conserved hypothetical protein
774.271	0.845564	0.226065	3.74035	0.000183764	0.000506282	PA1676	hypothetical protein
6789.39	0.0825137	0.0793422	1.03997	0.298353	0.378869	PA1677	conserved hypothetical protein
2821.51	0.308413	0.109988	2.80405	0.00504655	0.0105346	PA1678	probable DNA methylase
3652.17	0.138371	0.116296	1.18982	0.234118	0.30914	PA1679	hypothetical protein
1162.4	0.201963	0.125958	1.60341	0.108844	0.161022	PA1680	hypothetical protein
5488.54	-0.0292856	0.111367	-0.262966	0.792577	0.842824	PA1681	chorismate synthase
1462.77	-0.248944	0.146266	-1.702	0.0887553	0.13534	PA1682	probable MFS metabolite transporter
2258.8	-0.153698	0.0732964	-2.09693	0.0359995	0.0616161	PA1683	probable sugar aldolase
2949.41	0.139437	0.0826872	1.68632	0.0917351	0.138992	PA1684	1,2-dihydroxy-3-keto-5-methylthiopentene dioxygenase MtnD
1761.08	-0.355855	0.0920648	-3.86526	0.00011097	0.000316824	PA1685	enolase-phosphatase E-1
1649.4	0.32185	0.0967715	3.32587	0.000881421	0.00215002	PA1686	DNA-3-methyladenine glycosidase II
3045.04	-0.189061	0.0960539	-1.96828	0.0490358	0.0803595	PA1687	spermidine synthase
778.94	0.415821	0.117156	3.5493	0.000386257	0.00100677	PA1688	hypothetical protein
2583.08	-0.334432	0.103354	-3.2358	0.00121304	0.00287172	PA1689	conserved hypothetical protein
155.51	0.628981	0.188236	3.34145	0.000833407	0.00204163	PA1690	translocation protein in type III secretion
74.1565	0.282218	0.265366	1.0635	0.287554	0.367778	PA1691	translocation protein in type III secretion
74.5882	0.226974	0.322695	0.70337	0.481825	0.563545	PA1692	probable translocation protein in type III secretion
453.488	0.55327	0.211666	2.61388	0.00895193	0.0176409	PA1693	translocation protein in type III secretion
58.0302	-0.403486	0.286631	-1.40768	0.159225	0.222183	PA1694	translocation protein in type III secretion
46.5329	-0.0761848	0.34044	-0.223783	0.822926	0.866848	PA1695	translocation protein in type III secretion
22.6323	-0.431001	0.406489	-1.0603	0.289008	0.369223	PA1696	translocation protein in type III secretion
101.17	0.29804	0.230321	1.29402	0.195658	0.265485	PA1697	ATP synthase in type III secretion system
76.9328	0.644028	0.343439	1.87523	0.0607609	0.097419	PA1698	Type III secretion outer membrane protein PopN precursor
30.5706	1.2371	0.4588	2.69638	0.00700967	0.0142011	PA1699	Pcr1
41.067	0.570647	0.387576	1.47235	0.140927	0.200576	PA1700	Pcr2
28.6775	0.767517	0.42744	1.79561	0.0725559	0.113646	PA1701	Pcr3
27.1951	0.345022	0.380722	0.90623	0.364814	0.447812	PA1702	Pcr4
450.087	0.195556	0.170932	1.14405	0.252601	0.330106	PA1703	type III secretory apparatus protein PcrD
79.5999	0.0863968	0.256218	0.3372	0.735966	0.795379	PA1704	transcriptional regulator protein PcrR
26.3995	0.413713	0.410071	1.00888	0.313031	0.394349	PA1705	regulator in type III secretion
144.383	0.295226	0.301734	0.978433	0.32786	0.409861	PA1706	type III secretion protein PcrV
120.868	-0.0462813	0.285884	-0.161888	0.871394	0.905862	PA1707	regulatory protein PcrH
315.627	0.0285202	0.174472	0.163465	0.870152	0.904887	PA1708	translocator protein PopB
247.615	-0.0087755	0.204333	-0.0429471	0.965744	0.976185	PA1709	Translocator outer membrane protein PopD precursor
621.223	0.274332	0.129541	2.11773	0.034198	0.0588684	PA1710	ExsC, exoenzyme S synthesis protein C precursor.
204.876	0.0475391	0.161832	0.293756	0.768945	0.824148	PA1711	ExsE
296.14	0.266424	0.162847	1.63605	0.10183	0.152025	PA1712	exoenzyme S synthesis protein B
349.16	1.75558	0.225275	7.79302	6.5426924637269e-15	5.61942396395098e-14	PA1713	transcriptional regulator ExsA
345.456	0.360235	0.167362	2.15243	0.0313635	0.0544328	PA1714	ExsD
58.7914	0.15915	0.352842	0.451052	0.651952	0.723503	PA1715	type III export apparatus protein
247.731	0.124875	0.161333	0.774023	0.438917	0.522865	PA1716	Type III secretion outer membrane protein PscC precursor
256.25	-0.272848	0.159298	-1.71281	0.086747	0.132775	PA1717	type III export protein PscD
150.909	-0.266672	0.183238	-1.45533	0.145577	0.206267	PA1718	type III export protein PscE
129.689	-0.4384	0.264644	-1.65656	0.0976077	0.146836	PA1719	type III export protein PscF
111.983	-0.544905	0.226669	-2.40397	0.0162182	0.0300593	PA1720	type III export protein PscG
183.058	-0.91048	0.208503	-4.36675	1.26109166424451e-05	4.24557601014548e-05	PA1721	type III export protein PscH
122.004	0.258434	0.27441	0.941781	0.346305	0.429342	PA1722	type III export protein PscI
168.044	0.0684656	0.21741	0.314915	0.752826	0.809611	PA1723	type III export protein PscJ
77.5571	-0.10078	0.224455	-0.448998	0.653433	0.724723	PA1724	type III export protein PscK
53.5639	0.364849	0.348874	1.04579	0.295657	0.375865	PA1725	type III export protein PscL
1231.68	-0.247932	0.102717	-2.41375	0.0157894	0.0293408	PA1726	BglX
2217.98	0.237412	0.126867	1.87135	0.0612973	0.098141	PA1727	MucR
3534.7	0.192302	0.0911548	2.10962	0.0348908	0.0599164	PA1728	hypothetical protein
2526.6	-0.527277	0.113534	-4.64421	3.41388169976982e-06	1.23536594757533e-05	PA1729	conserved hypothetical protein
622.604	-0.0871255	0.111773	-0.779484	0.435695	0.519862	PA1730	conserved hypothetical protein
315.622	0.122766	0.160338	0.765666	0.443875	0.52727	PA1731	conserved hypothetical protein
421.455	-0.415472	0.159338	-2.60748	0.00912102	0.0179493	PA1732	conserved hypothetical protein
759.866	-0.195555	0.114121	-1.71357	0.0866077	0.132633	PA1733	conserved hypothetical protein
687.362	0.226841	0.165919	1.36718	0.171568	0.236913	PA1734	hypothetical protein
704.761	0.434564	0.145849	2.97955	0.00288674	0.0063564	PA1735	hypothetical protein
810.616	-1.85429	0.138863	-13.3534	1.13203896020402e-40	3.34508714510028e-39	PA1736	probable acyl-CoA thiolase
1144.71	-1.63033	0.119346	-13.6606	1.74524606813328e-42	5.56041247294085e-41	PA1737	probable 3-hydroxyacyl-CoA dehydrogenase
1028.9	0.369773	0.0979891	3.77362	0.000160898	0.000447829	PA1738	probable transcriptional regulator
137.956	-0.078728	0.219262	-0.359059	0.719551	0.782234	PA1739	probable oxidoreductase
646.546	0.238947	0.145279	1.64474	0.100023	0.149855	PA1740	hypothetical protein
1325.36	0.229358	0.11088	2.06853	0.0385907	0.0652096	PA1741	hypothetical protein
11725	-0.914508	0.102811	-8.89508	5.83792834088888e-19	6.45226847443591e-18	PA1742	Glutamine amidotransferase class I
638.285	-0.263275	0.108398	-2.42879	0.0151491	0.0282246	PA1743	hypothetical protein
784.708	-0.138608	0.132092	-1.04933	0.294025	0.374291	PA1744	hypothetical protein
358.619	0.333848	0.171646	1.94497	0.0517781	0.0843357	PA1745	hypothetical protein
28548.3	-2.31069	0.158123	-14.6132	2.31351772240399e-48	9.56086345715215e-47	PA1746	hypothetical protein
4860.58	-2.14738	0.150144	-14.3021	2.12165891888791e-46	8.06654720961185e-45	PA1747	hypothetical protein
3671.18	-0.75373	0.103435	-7.287	3.16944026662254e-13	2.41004237873978e-12	PA1748	probable enoyl-CoA hydratase/isomerase
3799.7	0.340787	0.13113	2.59885	0.00935376	0.0183504	PA1749	hypothetical protein
10291.6	0.500784	0.125418	3.99293	6.52625062077529e-05	0.00019324	PA1750	phospho-2-dehydro-3-deoxyheptonate aldolase
968.445	0.524926	0.139188	3.77136	0.000162363	0.000451246	PA1751	hypothetical protein
1222.76	0.333369	0.102623	3.24848	0.00116025	0.00275705	PA1752	hypothetical protein
1435.37	-0.00637727	0.0968185	-0.0658683	0.947483	0.961305	PA1753	conserved hypothetical protein
11519.5	-0.255925	0.0973746	-2.62825	0.00858247	0.0169833	PA1754	transcriptional regulator CysB
1319.09	0.456584	0.129846	3.51636	0.000437511	0.00113158	PA1755	hypothetical protein
2251.62	0.635789	0.133326	4.76867	1.85442376801913e-06	6.93039236501513e-06	PA1756	3'-phosphoadenosine-5'-phosphosulfate reductase
1425.74	0.739582	0.153683	4.81239	1.49137241997427e-06	5.65136007382942e-06	PA1757	homoserine kinase
1303.36	0.244815	0.107686	2.27341	0.0230014	0.0411988	PA1758	para-aminobenzoate synthase component I
5423.38	0.0685356	0.0932691	0.734815	0.462452	0.546038	PA1759	probable transcriptional regulator
1499.16	-0.141778	0.108573	-1.30583	0.191611	0.260739	PA1760	probable transcriptional regulator
579.644	-0.59507	0.141565	-4.20351	2.62810884842639e-05	8.33598707595979e-05	PA1761	hypothetical protein
323.933	0.0995073	0.153533	0.648119	0.516908	0.596988	PA1762	hypothetical protein
155.376	0.317121	0.293171	1.08169	0.279389	0.359025	PA1763	hypothetical protein
231.13	0.586582	0.212547	2.75978	0.00578408	0.0119128	PA1764	hypothetical protein
321.045	0.291522	0.133986	2.17577	0.0295726	0.0517022	PA1765	hypothetical protein
5150.74	0.202306	0.121455	1.66569	0.0957748	0.144554	PA1766	hypothetical protein
8452.11	0.189351	0.125798	1.5052	0.132272	0.189916	PA1767	hypothetical protein
3496.38	0.867026	0.152185	5.69719	1.21800330457784e-08	6.06132010995412e-08	PA1768	hypothetical protein
7003.3	0.36945	0.123459	2.99248	0.00276722	0.00610975	PA1769	conserved hypothetical protein
24225.3	-0.0987167	0.084978	-1.16167	0.245368	0.32213	PA1770	phosphoenolpyruvate synthase
412.792	0.0919	0.17197	0.534395	0.593069	0.671352	PA1771	EstX
5888.76	-0.268405	0.0964502	-2.78284	0.00538862	0.0111782	PA1772	probable methyltransferase
1492.33	-0.582872	0.117015	-4.98119	6.31953604387261e-07	2.53626418425092e-06	PA1773	CmaX protein
1373.09	0.740394	0.119918	6.17419	6.65032189753902e-10	3.75141303478388e-09	PA1774	CrfX protein
4132.03	0.318256	0.0981542	3.24241	0.00118522	0.00281053	PA1775	conserved cytoplasmic membrane protein, CmpX protein
11687	-0.094557	0.123287	-0.766968	0.443101	0.526569	PA1776	ECF sigma factor SigX
765105	-0.489159	0.119744	-4.08505	4.40677368401824e-05	0.000134323	PA1777	Major porin and structural outer membrane porin OprF precursor
591.147	-0.50774	0.135905	-3.736	0.000186973	0.000513637	PA1778	uroporphyrin-III C-methyltransferase
439.916	-0.134267	0.142358	-0.943161	0.345598	0.42856	PA1779	assimilatory nitrate reductase
74.8809	-0.167813	0.248721	-0.674701	0.499866	0.579845	PA1780	assimilatory nitrite reductase small subunit
176.825	0.136766	0.171086	0.7994	0.424059	0.508963	PA1781	assimilatory nitrite reductase large subunit
20.0108	0.442827	0.47802	0.926378	0.35425	0.437386	PA1781.1	nitrogen assimilation leader A (NalA)
63.9055	0.00460203	0.321262	0.0143248	0.988571	0.992133	PA1782	probable serine/threonine-protein kinase
32.6325	-0.0308997	0.352633	-0.0876257	0.930174	0.948808	PA1783	nitrate transporter
80.3221	0.202624	0.293584	0.690174	0.490084	0.571565	PA1784	hypothetical protein
99.8288	0.0726324	0.203437	0.357027	0.721072	0.783588	PA1785	NasT
170.452	-0.995694	0.241089	-4.12998	3.62800898677538e-05	0.000112205	PA1786	NasS
71335.8	-0.675642	0.109286	-6.18234	6.3157790851367e-10	3.5662265467856e-09	PA1787	aconitate hydratase 2
906.363	-0.233375	0.177746	-1.31297	0.189193	0.257879	PA1788	hypothetical protein
32760.1	-3.68964	0.214114	-17.2321	1.52489878654856e-66	1.04777081682969e-64	PA1789	hypothetical protein
638.958	-0.389765	0.139587	-2.79227	0.00523393	0.0108819	PA1790	hypothetical protein
2022.85	-1.55091	0.16763	-9.25198	2.20381064681807e-20	2.6459646565902e-19	PA1791	hypothetical protein
3520	0.0341154	0.0804832	0.423882	0.671652	0.740466	PA1792	conserved hypothetical protein
25015.6	0.19741	0.0896048	2.20312	0.0275864	0.0486774	PA1793	peptidyl-prolyl cis-trans isomerase B
12260.2	0.0467455	0.0961005	0.486423	0.626667	0.701036	PA1794	glutaminyl-tRNA synthetase
4277.63	-0.179206	0.0820365	-2.18447	0.0289276	0.0507145	PA1795	cysteinyl-tRNA synthetase
3840.52	0.332051	0.121848	2.72514	0.00642747	0.0131101	PA1796	5,10-methylene-tetrahydrofolate dehydrogenase / cyclohydrolase
1816.81	1.56998	0.209367	7.4987	6.44533862391505e-14	5.16260760845331e-13	PA1796.1	tRNA-Arg
706.589	1.30251	0.22063	5.90358	3.55686658339606e-09	1.87475139788427e-08	PA1796.2	tRNA-His
340.766	1.00687	0.197689	5.0932	3.52074428839032e-07	1.45498584613696e-06	PA1796.3	tRNA-Leu
115.005	0.740706	0.27609	2.68284	0.00729995	0.0146952	PA1796.4	tRNA-His
403.716	0.0754329	0.160991	0.468555	0.639388	0.712611	PA1797	hypothetical protein
897.649	0.89864	0.136505	6.58318	4.60481771381581e-11	2.9050083431296e-10	PA1798	two-component sensor, ParS
592.052	1.49249	0.195155	7.64774	2.04549744635619e-14	1.68820143799846e-13	PA1799	two-component response regulator, ParR
43928.6	0.0540471	0.107669	0.501976	0.615684	0.691462	PA1800	trigger factor
32447.2	0.067275	0.0714528	0.94153	0.346433	0.429409	PA1801	ClpP
58614	0.145307	0.0941767	1.54292	0.122851	0.178349	PA1802	ClpX
72775.1	-0.108969	0.100248	-1.08699	0.277042	0.356733	PA1803	Lon protease
155952	-0.428706	0.107065	-4.00417	6.22364605246779e-05	0.000184766	PA1804	DNA-binding protein HU
10311.5	-0.223671	0.113137	-1.977	0.0480421	0.0788443	PA1804.1	tRNA-Asp
14138.8	-0.652736	0.0805971	-8.09875	5.55286353936701e-16	5.18297557528807e-15	PA1805	peptidyl-prolyl cis-trans isomerase D
4014.35	-1.00121	0.117406	-8.52775	1.49218583151035e-17	1.53332176524387e-16	PA1806	NADH-dependent enoyl-ACP reductase
3465.8	-0.525756	0.0949093	-5.53957	3.03220246848688e-08	1.42856020063989e-07	PA1807	NppD
1905.83	-0.105847	0.0921984	-1.14803	0.250955	0.328633	PA1808	NppC
3405.95	-0.32363	0.0899676	-3.59719	0.00032168	0.000847362	PA1809	NppB
8253.33	-0.254051	0.0819536	-3.09994	0.00193561	0.00439792	PA1810	NppA2
4033.63	0.288056	0.103318	2.78807	0.00530234	0.0110138	PA1811	NppA1
6522.14	0.359753	0.152416	2.36033	0.0182587	0.0334606	PA1812	membrane-bound lytic murein transglycosylase D precursor
1504.17	0.264869	0.0817411	3.24033	0.0011939	0.00282875	PA1813	probable hydroxyacylglutathione hydrolase
2086.06	0.364145	0.0934114	3.89829	9.6873978956609e-05	0.000279591	PA1814	KerV
1354.98	0.545364	0.122485	4.4525	8.48761517420523e-06	2.93007683647049e-05	PA1815	ribonuclease H
3816.82	0.415027	0.0896052	4.63173	3.62618697815997e-06	1.30804202001558e-05	PA1816	DNA polymerase III, epsilon chain
3267.67	0.315113	0.0796653	3.95545	7.63894307734848e-05	0.000223984	PA1817	hypothetical protein
8208.92	-0.0759544	0.0977675	-0.776889	0.437225	0.521382	PA1818	lysine decarboxylase
2721.75	0.178221	0.0833835	2.13737	0.0325682	0.0562816	PA1819	probable amino acid permease
2935.32	0.01688	0.113434	0.148809	0.881704	0.913251	PA1820	sodium/proton antiporter NhaB
4685.52	0.177026	0.0860276	2.05778	0.0396113	0.0665824	PA1821	probable enoyl-CoA hydratase/isomerase
5747.63	0.102114	0.0803305	1.27117	0.203668	0.274981	PA1822	hypothetical protein
1919.26	0.125647	0.0901666	1.39349	0.16347	0.226996	PA1823	NudC
451.517	0.384193	0.124931	3.07525	0.00210326	0.00475233	PA1824	conserved hypothetical protein
334.034	0.232301	0.169347	1.37175	0.170143	0.235116	PA1825	hypothetical protein
561.638	0.126725	0.13722	0.92352	0.355736	0.439032	PA1826	probable transcriptional regulator
140.678	-0.111483	0.213099	-0.523149	0.60087	0.678433	PA1827	probable short-chain dehydrogenase
4178.09	-0.178549	0.114573	-1.55839	0.11914	0.174041	PA1828	probable short-chain dehydrogenase
3450.58	-0.361352	0.108089	-3.34311	0.000828447	0.0020321	PA1829	hypothetical protein
40856.3	-0.473205	0.0841897	-5.6207	1.90183881769793e-08	9.19947987899179e-08	PA1830	hypothetical protein
14423.1	-0.538488	0.0857356	-6.28081	3.36821074602756e-10	1.95809438171204e-09	PA1831	hypothetical protein
4085.22	-0.570891	0.0785539	-7.26751	3.66181461011233e-13	2.7807361812877e-12	PA1832	probable protease
15452.3	-1.33166	0.131962	-10.0912	6.03993101944653e-24	8.80964874780142e-23	PA1833	probable oxidoreductase
837.438	-0.511436	0.139338	-3.67048	0.000242093	0.00065341	PA1834	hypothetical protein
869.303	-0.367071	0.175039	-2.09708	0.0359863	0.0616121	PA1835	hypothetical protein
618.567	-0.474914	0.158072	-3.00442	0.00266089	0.0059024	PA1836	probable transcriptional regulator
2096.28	0.408468	0.229843	1.77716	0.0755418	0.117711	PA1837	hypothetical protein
7001.78	0.739579	0.25662	2.882	0.00395164	0.00844369	PA1838	sulfite reductase
765.146	0.509938	0.133687	3.81442	0.000136506	0.000383682	PA1839	hypothetical protein
3566.96	0.905021	0.142984	6.32953	2.45903969618084e-10	1.45778621489806e-09	PA1840	hypothetical protein
2412.74	0.616291	0.113537	5.42813	5.69467968664397e-08	2.59606380918709e-07	PA1841	hypothetical protein
871.984	-0.342408	0.117918	-2.90379	0.00368672	0.00791319	PA1842	hypothetical protein
6524.34	-0.333597	0.0889879	-3.74879	0.00017769	0.000490688	PA1843	methionine synthase
143.866	-1.35628	0.202633	-6.6933	2.18199463335691e-11	1.42541986185961e-10	PA1844	Tse1
196.642	-2.29737	0.221463	-10.3736	3.26943892637905e-25	5.05301089353379e-24	PA1845	Tsi1
4001	0.242142	0.0945488	2.56103	0.0104363	0.0202304	PA1846	cis/trans isomerase
33761.8	1.53634	0.137683	11.1586	6.5041673413965e-29	1.17756401104712e-27	PA1847	NfuA
327.118	0.607141	0.165401	3.67073	0.000241859	0.000653087	PA1848	probable major facilitator superfamily (MFS) transporter
59.4461	-0.13886	0.339625	-0.408864	0.68264	0.749681	PA1849	conserved hypothetical protein
754.804	-0.656899	0.136634	-4.80771	1.52668917276928e-06	5.77367927871564e-06	PA1850	probable transcriptional regulator
552.109	-0.43074	0.111359	-3.86803	0.00010972	0.000313651	PA1851	hypothetical protein
1304.2	1.07109	0.168212	6.3675	1.92132873540186e-10	1.14856790125753e-09	PA1852	hypothetical protein
1058.63	0.738096	0.129463	5.70121	1.18958902766027e-08	5.92508840589217e-08	PA1853	probable transcriptional regulator
1135.54	2.66319	0.264499	10.0688	7.59039801491668e-24	1.09868121520482e-22	PA1854	conserved hypothetical protein
451.114	3.18684	0.513683	6.2039	5.50795168790848e-10	3.13804680081339e-09	PA1855	hypothetical protein
5836.09	2.91736	0.206807	14.1067	3.45505568657334e-45	1.22386227208247e-43	PA1856	probable cytochrome oxidase subunit
1665.9	-0.328448	0.118009	-2.78324	0.00538195	0.0111693	PA1857	conserved hypothetical protein
304.585	0.305487	0.134395	2.27306	0.0230226	0.0412239	PA1858	streptomycin 3''-phosphotransferase
754.116	-0.00355172	0.122292	-0.0290429	0.97683	0.98373	PA1859	probable transcriptional regulator
530.782	0.417171	0.110915	3.76117	0.000169122	0.000469115	PA1860	hypothetical protein
1318.8	0.758811	0.161131	4.70928	2.48589259416043e-06	9.17014583732012e-06	PA1861	molybdenum transport protein ModC
1840.32	1.09831	0.161242	6.81155	9.65514012724411e-12	6.52408342958213e-11	PA1862	molybdenum transport protein ModB
4122.76	0.996068	0.16781	5.93568	2.92634896807278e-09	1.55826033285892e-08	PA1863	molybdate-binding periplasmic protein precursor ModA
1061.12	-0.823272	0.180863	-4.55191	5.31616244137205e-06	1.88780039870142e-05	PA1864	probable transcriptional regulator
639.199	0.11116	0.121412	0.915556	0.3599	0.442979	PA1865	hypothetical protein
1288.81	-0.325191	0.114522	-2.83955	0.00451766	0.0095317	PA1866	hypothetical protein
38.3949	0.885598	0.397117	2.23007	0.0257431	0.0456507	PA1867	XphA
209.213	0.0507095	0.159375	0.318178	0.75035	0.808167	PA1868	secretion protein XqhA
57.4508	0.488138	0.383693	1.27221	0.203299	0.274548	PA1869	Acp1
224.016	-0.0228885	0.150665	-0.151917	0.879253	0.911208	PA1870	hypothetical protein
357.409	0.553052	0.134495	4.11206	3.92152635886897e-05	0.000120563	PA1871	LasA protease precursor
1986.58	0.312923	0.103269	3.03016	0.00244421	0.00545356	PA1872	hypothetical protein
103.859	0.0187349	0.250801	0.0747003	0.940453	0.956214	PA1873	hypothetical protein
1652.11	-0.550427	0.111995	-4.91475	8.88972678582341e-07	3.47723675305562e-06	PA1874	hypothetical protein
140.289	0.148299	0.2031	0.730175	0.465283	0.548586	PA1875	probable outer membrane protein precursor
294.362	-0.0910305	0.151654	-0.60025	0.54834	0.627318	PA1876	probable ATP-binding/permease fusion ABC transporter
176.66	-0.530177	0.175832	-3.01524	0.00256777	0.00570694	PA1877	probable secretion protein
609.254	-1.11951	0.145057	-7.71772	1.18428021284403e-14	9.91769464588768e-14	PA1878	hypothetical protein
281.812	0.735358	0.16156	4.55161	5.32372623607232e-06	1.88930993928565e-05	PA1879	hypothetical protein
783.101	1.31608	0.10834	12.1477	5.90000647557613e-34	1.35131473615304e-32	PA1880	probable oxidoreductase
411.511	1.56666	0.181381	8.63736	5.75292135520792e-18	6.00895796497267e-17	PA1881	probable oxidoreductase
287.728	1.40479	0.207514	6.7696	1.29139631059305e-11	8.63403652908815e-11	PA1882	probable transporter
115.504	0.11016	0.295831	0.372376	0.709613	0.774086	PA1883	probable NADH-ubiquinone/plastoquinone oxidoreductase
311.341	0.183479	0.230071	0.79749	0.425166	0.509824	PA1884	probable transcriptional regulator
270.157	-0.268842	0.185931	-1.44592	0.148198	0.209254	PA1885	conserved hypothetical protein
1897.94	0.0888035	0.121852	0.72878	0.466136	0.549236	PA1886	DNA polymerase II
209.135	0.426939	0.162495	2.62739	0.00860419	0.0170204	PA1887	hypothetical protein
198.425	1.07679	0.214362	5.02326	5.08028514616049e-07	2.06065904612754e-06	PA1888	hypothetical protein
4712.73	-0.341911	0.145554	-2.34903	0.0188221	0.0344268	PA1889	hypothetical protein
2598.91	-0.0953716	0.0811313	-1.17552	0.239786	0.315734	PA1890	probable glutathione S-transferase
114.077	-0.360589	0.267839	-1.34629	0.178208	0.244956	PA1891	hypothetical protein
64.6815	0.108069	0.26979	0.400568	0.688738	0.75478	PA1892	hypothetical protein
149.925	0.0345577	0.211646	0.16328	0.870298	0.904887	PA1893	hypothetical protein
80.6715	-0.284247	0.270276	-1.05169	0.292941	0.373105	PA1894	hypothetical protein
275.613	-0.502993	0.183301	-2.74408	0.00606805	0.0124348	PA1895	hypothetical protein
214.747	-1.02636	0.189777	-5.40824	6.36471282014171e-08	2.87850572666679e-07	PA1896	hypothetical protein
86.9239	0.0744725	0.324582	0.229441	0.818526	0.863495	PA1897	hypothetical protein
143.619	1.10339	0.226377	4.87411	1.09299130939468e-06	4.20886525150429e-06	PA1898	quorum-sensing control repressor
8.90032	1.03364	0.706114	1.46384	0.143238	0.203256	PA1899	probable phenazine biosynthesis protein
55.0177	0.63484	0.277591	2.28696	0.022198	0.0399102	PA1900	probable phenazine biosynthesis protein
18.8547	1.10456	0.506887	2.17911	0.0293238	0.0513144	PA1901	phenazine biosynthesis protein PhzC
0	NA	NA	NA	NA	NA	PA1902	phenazine biosynthesis protein PhzD
0	NA	NA	NA	NA	NA	PA1903	phenazine biosynthesis protein PhzE
0.201853	0	4.40736	0	1	1	PA1904	probable phenazine biosynthesis protein
68.2211	0.171081	0.242826	0.704543	0.481094	0.563153	PA1905	probable pyridoxamine 5'-phosphate oxidase
391.265	0.318271	0.144746	2.19883	0.0278902	0.0491374	PA1906	hypothetical protein
86.714	1.07129	0.251975	4.25157	2.12272821116174e-05	6.89010756303666e-05	PA1907	hypothetical protein
57.684	1.19551	0.343705	3.47831	0.000504583	0.00128753	PA1908	probable major facilitator superfamily (MFS) transporter
109.395	1.88346	0.243928	7.72138	1.15072841296426e-14	9.65088843990469e-14	PA1909	hypothetical protein
278.055	2.43885	0.203029	12.0123	3.06170822188882e-33	6.76779922071006e-32	PA1910	ferric-mycobactin receptor, FemA
481.376	3.82965	0.263868	14.5135	9.94733280522775e-48	4.0521170705867e-46	PA1911	sigma factor regulator, FemR
718.04	2.69018	0.200392	13.4246	4.34073456721151e-41	1.35274367414247e-39	PA1912	ECF sigma factor, FemI
1515.24	1.28342	0.135443	9.47571	2.64963124107223e-21	3.32838038939095e-20	PA1913	hypothetical protein
143.133	0.717805	0.234305	3.06355	0.00218725	0.00492649	PA1914	conserved hypothetical protein
1460.75	-0.506397	0.114562	-4.4203	9.85635461245001e-06	3.36995146012005e-05	PA1915	hypothetical protein
112.111	0.171503	0.250105	0.685724	0.492887	0.574012	PA1916	probable amino acid permease
23.8311	-1.40205	0.479662	-2.923	0.00346682	0.00748345	PA1917	hypothetical protein
108.443	-0.503653	0.249018	-2.02255	0.0431193	0.0717147	PA1918	hypothetical protein
768.05	-1.28546	0.189908	-6.76884	1.29816003971943e-11	8.66909450412167e-11	PA1919	class III (anaerobic) ribonucleoside-triphosphate reductase activating protein, 'activase', NrdG
2729.88	-2.88046	0.232213	-12.4044	2.47460923698182e-35	5.95472425253473e-34	PA1920	class III (anaerobic) ribonucleoside-triphosphate reductase subunit, NrdD
199.79	0.134313	0.191697	0.700652	0.48352	0.56518	PA1921	hypothetical protein
104.105	-0.0194093	0.25265	-0.0768227	0.938765	0.955337	PA1922	probable TonB-dependent receptor
138.989	-0.114053	0.198155	-0.575574	0.564903	0.643685	PA1923	hypothetical protein
76.6745	-0.354367	0.248008	-1.42885	0.153047	0.214929	PA1924	hypothetical protein
115.701	0.0981904	0.207373	0.473496	0.635859	0.709787	PA1925	hypothetical protein
3189.8	-0.17166	0.109026	-1.5745	0.115373	0.169449	PA1926	Uncharacterized protein
380.191	-0.149611	0.134908	-1.10899	0.267436	0.346319	PA1927	5-methyltetrahydropteroyltriglutamate-homocysteine S-methyltransferase
187.672	0.622626	0.245253	2.53871	0.0111262	0.0214077	PA1928	ribosomal protein alanine acetyltransferase
209.531	0.667017	0.18596	3.58688	0.000334661	0.000878802	PA1929	hypothetical protein
398.77	0.230504	0.154746	1.48956	0.136339	0.195069	PA1930	probable chemotaxis transducer
188.624	-0.234429	0.181532	-1.29139	0.196567	0.266403	PA1931	probable ferredoxin
272.056	-0.0816573	0.152622	-0.535031	0.592628	0.670987	PA1932	probable hydroxylase molybdopterin-containing subunit
2023.52	-0.013365	0.119544	-0.1118	0.910982	0.935355	PA1933	probable hydroxylase large subunit
1455.94	1.23523	0.138647	8.90914	5.14300333562389e-19	5.70633230020682e-18	PA1934	hypothetical protein
411.31	1.22733	0.197372	6.21838	5.0230804110922e-10	2.88485675573603e-09	PA1935	hypothetical protein
406.21	0.610247	0.207729	2.93771	0.00330645	0.00717103	PA1936	hypothetical protein
149.227	0.429945	0.195811	2.19572	0.0281123	0.0494676	PA1937	conserved hypothetical protein
239.349	0.0547004	0.183609	0.297918	0.765766	0.820895	PA1938	conserved hypothetical protein
5248.26	0.182353	0.109914	1.65904	0.097107	0.146237	PA1939	hypothetical protein
512.873	1.02274	0.150308	6.80429	1.01550900607375e-11	6.84568305158226e-11	PA1940	hypothetical protein
1546.29	0.551026	0.10456	5.26996	1.36451458747403e-07	5.94486378331885e-07	PA1941	hypothetical protein
19584.2	0.97622	0.0977391	9.98801	1.71997434621565e-23	2.4339984358481e-22	PA1942	hypothetical protein
1361.79	0.173738	0.120219	1.44519	0.148405	0.209442	PA1943	hypothetical protein
1549.49	0.341816	0.105036	3.25429	0.00113674	0.00270699	PA1944	hypothetical protein
708.037	0.0789824	0.122103	0.646852	0.517728	0.597693	PA1945	probable transcriptional regulator
3674.39	-0.859201	0.131904	-6.51382	7.32649201077484e-11	4.55648679797698e-10	PA1946	binding protein component precursor of ABC ribose transporter
601.993	-0.728025	0.218631	-3.32993	0.000868685	0.00212143	PA1947	ribose transport protein RbsA
278.226	-1.02095	0.150303	-6.7926	1.10126712731241e-11	7.40628116398902e-11	PA1948	membrane protein component of ABC ribose transporter
1258.58	-0.701441	0.113438	-6.18346	6.27108635245824e-10	3.54801641548307e-09	PA1949	ribose operon repressor RbsR
938.144	-0.24037	0.136774	-1.75742	0.0788455	0.122222	PA1950	ribokinase
335.96	0.207557	0.171341	1.21137	0.225753	0.29969	PA1951	FapF
27.7426	0.0136853	0.431185	0.0317389	0.97468	0.982259	PA1952	FapE
61.3943	-0.0750241	0.302414	-0.248084	0.80407	0.851236	PA1953	FapD
72.4368	0.113645	0.257803	0.440821	0.659343	0.729576	PA1954	FapC
18.626	0.142399	0.565352	0.251877	0.801136	0.849234	PA1955	FapB
[truncated: 3,708 more rows]
