# Supplementary material for: Widespread fungal–bacterial competition for magnesium lowers bacterial susceptibility to polymyxin antibiotics
Source: PLoS Biol. 2024 Jun 20;22(6):e3002694. doi: 10.1371/journal.pbio.3002694 (PMC11218974; doi:10.1371/journal.pbio.3002694)
Supplement: S4 Data — (XLSX) [file pbio.3002694.s028.xlsx]

## Sheet: S4Data-TableS1
	BHI.1	BHI.2	BHI.3	BHI.Mg.1	BHI.Mg.2	BHI.Mg.3	BHIY1.1	BHIY1.2	BHIY1.3	BHIY1.Mg.1	BHIY1.Mg.2	BHIY1.Mg.3
PA0001	17157	23174	22829	24859	23790	16304	26809	23285	17207	46611	39965	33955
PA0002	15107	21269	19926	25765	24915	17638	23016	20716	16809	45244	37943	34269
PA0003	10175	13814	13666	12371	11696	8186	15839	15932	12803	27936	25640	24269
PA0004	40854	55597	50971	64530	62772	44484	46766	45994	36260	100436	88597	76120
PA0005	1443	1950	1783	2141	1893	1379	3362	3541	2352	5126	5190	4682
PA0006	1271	1887	2084	1750	1439	984	2971	3067	2303	4423	4741	4319
PA0007	421	625	770	764	631	441	675	732	631	1262	1284	1111
PA0008	8855	13388	11388	14029	14716	9350	12826	10323	7804	23752	21937	17741
PA0009	3152	5077	4091	4874	5201	3430	6667	4969	3586	11457	10093	9269
PA0010	371	439	509	597	539	371	1193	1034	624	1583	1706	1623
PA0011	1407	1880	2290	2068	1886	1460	5026	5455	4032	7724	6782	6904
PA0012	280	420	662	623	432	493	974	1446	927	1512	1338	1533
PA0013	300	465	354	359	396	224	742	833	529	784	788	759
PA0014	127	178	136	153	174	106	323	443	236	421	466	465
PA0015	810	1100	1306	1374	1274	952	1393	1377	1102	2826	2782	2171
PA0016	6048	7554	6515	7659	7373	4842	6680	6329	4986	13561	13155	10035
PA0017	2515	4284	4331	5415	4576	3442	5364	4536	3128	9185	10244	7573
PA0018	2978	4578	4005	5476	5130	3551	5704	3908	2983	9740	9763	7403
PA0019	4771	8283	8174	7213	6754	4639	8605	10754	7438	13403	12974	15121
PA0020	7076	8845	8744	10862	10402	7039	15846	12887	9889	27437	27171	23138
PA0021	113	157	189	262	163	119	236	237	189	408	555	374
PA0022	1822	2324	2214	2600	2540	1746	3830	3392	2094	5244	5277	4305
PA0023	3152	3399	3525	4212	4430	2772	4535	3890	2866	7455	7500	5655
PA0024	8122	10697	12771	15469	15649	10997	30525	18557	15655	45671	43511	37480
PA0025	2036	3636	3934	4733	4395	3418	8435	5398	4411	12600	12433	10005
PA0026	846	1164	1165	1471	1309	1199	2215	1646	1399	4536	4435	3744
PA0027	398	570	429	841	683	506	858	711	507	1559	1885	1238
PA0028	141	248	162	350	243	198	350	286	258	673	591	374
PA0029	185	258	294	386	306	195	356	349	213	559	531	375
PA0030	168	191	169	278	186	210	160	183	126	296	308	246
PA0031	264	398	360	429	410	324	416	520	408	840	792	658
PA0032	692	873	953	965	1050	729	1101	1052	837	1852	1974	1459
PA0033	371	448	498	562	507	407	574	611	393	1066	1042	741
PA0034	144	230	239	197	215	165	413	466	297	609	563	538
PA0035	1131	1167	1209	1433	1662	1133	1326	1467	1088	2675	2859	1956
PA0036	2218	2410	2347	2506	2878	1671	2653	2846	2392	5162	5730	4123
PA0037	507	843	714	756	698	469	912	977	616	1131	1211	1126
PA0038	8864	10527	9301	9120	9136	5754	13287	11991	11366	20655	20354	19518
PA0039	3059	4412	4704	4793	4407	3076	7828	8473	7100	14890	13400	12876
PA0040	1064	1240	1125	1126	952	641	1355	1494	1029	1470	1379	1394
PA0041	3186	3516	3318	3240	2515	2128	2077	2241	1601	2699	2636	2097
PA0042	427	557	509	536	541	424	703	750	567	1054	986	854
PA0043	940	1219	1327	1362	1419	872	1740	1512	1234	2950	2949	2351
PA0044	402	618	633	707	732	485	763	727	607	1316	1429	1073
PA0045	3594	4469	3596	4155	3688	2426	3411	4552	2938	5651	4856	4458
PA0046	977	1169	886	1080	908	644	725	1017	705	1369	1174	954
PA0047	1436	1759	1221	1552	1399	836	1001	1309	896	1593	1404	1013
PA0048	281	326	302	381	354	259	236	351	261	386	423	292
PA0049	140	217	278	258	334	178	191	215	169	354	295	233
PA0050	113	96	132	101	68	79	95	145	96	172	132	182
PA0051	90	140	164	160	172	98	156	164	61	204	262	194
PA0052	37	94	57	110	73	59	99	138	60	114	153	136
PA0053	1535	1992	2225	2565	2434	1733	2893	3030	2388	4765	4241	4042
PA0054	1044	1321	1326	1455	1315	957	2090	1927	1380	3029	3043	2555
PA0055	2561	3030	2785	3248	3304	2036	5099	4151	2801	7810	7526	6737
PA0056	161	244	205	239	221	126	271	279	152	373	396	327
PA0057	89	188	137	152	117	174	149	181	115	274	266	233
PA0058	102	134	167	154	173	139	160	191	136	337	306	223
PA0059	4105	5065	4278	4715	5213	2948	6346	4379	4264	8532	9156	6699
PA0060	1402	1559	1436	1596	1668	1032	2433	2161	1811	3417	3408	3108
PA0061	1176	1825	1890	2229	1957	1298	2100	1876	1575	3384	3291	2841
PA0062	1248	1835	1134	1283	1442	782	1791	1560	1294	1772	1807	1725
PA0063	938	1782	2152	1948	1386	1121	3366	3081	2248	4870	5609	4355
PA0064	898	1483	1720	1882	1374	1227	1648	1452	1263	2753	2973	2383
PA0065	1004	1475	1269	1505	1707	952	1946	1623	1254	3165	3293	2487
PA0066	1022	1411	1355	1608	1618	1135	1874	1687	1188	3206	3239	2475
PA0067	15249	20382	18438	24105	25251	17146	18465	14772	12395	42326	39347	27385
PA0068	417	665	632	760	681	587	704	608	523	1457	1340	1125
PA0069	710	1020	871	956	880	613	708	798	570	1330	1340	1035
PA0070	31312	32648	31657	28906	20116	14068	12557	11252	8153	16446	16056	12085
PA0071	12113	13365	11737	8747	7666	5150	10950	13257	9291	13520	13690	12427
PA0072	585	793	762	692	565	432	498	513	335	814	827	599
PA0073	295	615	750	673	421	346	434	394	297	536	608	477
PA0074	3441	4072	3922	3706	2952	2042	1990	1920	1314	3649	3144	2757
PA0075	555	754	800	673	556	422	301	331	305	657	588	411
PA0076	925	1228	1228	1069	938	674	571	515	458	943	926	618
PA0077	7195	7528	7410	6701	5183	3705	2388	2880	1944	4412	3686	2719
PA0078	3659	3723	3596	2955	2100	1546	1136	1139	923	1816	1560	1214
PA0079	3332	3837	3526	3520	2473	1924	1366	1360	971	2382	2174	1577
PA0080	1844	2302	2114	1513	1118	783	678	720	568	1388	1091	967
PA0081	5514	7169	8007	5911	4455	3108	4590	4983	3932	7154	6614	5566
PA0082	4926	6238	6447	3565	1795	1421	1683	2249	1726	1802	1599	1519
PA0083	9334	8453	9432	6709	3687	2748	2011	1910	1536	2418	1861	1493
PA0084	27007	24164	25865	17613	11624	8431	5812	5722	4532	6504	5074	4042
PA0085	10609	10884	12023	8257	5342	4380	2505	2215	1878	3424	2684	1640
PA0086	2982	3447	3905	2545	1377	1039	1177	1303	716	1193	1133	741
PA0087	1999	1821	1839	1132	731	488	500	492	346	395	364	235
PA0088	2621	2977	2888	1785	1178	887	940	777	568	781	659	572
PA0089	2206	1711	1596	1131	848	530	453	485	343	403	329	249
PA0090	6961	6828	6497	4650	3638	2775	1536	1771	1232	2128	1735	1342
PA0091	2500	2626	2873	2311	1764	1520	1062	1153	821	1605	1313	1095
PA0092	1612	1418	1587	1277	850	641	819	884	705	1178	1080	1017
PA0093	3029	2815	2962	1989	1277	893	1570	1871	1332	2146	2045	2027
PA0094	1851	2177	2142	1120	704	490	1162	1580	1132	1462	1352	1407
PA0095	4623	4489	4644	3484	2368	1634	2251	2543	2002	3871	3582	3147
PA0096	809	739	711	671	453	350	264	276	195	525	416	298
PA0097	690	627	716	558	413	296	336	223	232	452	385	302
PA0098	817	747	856	562	408	273	367	329	260	583	451	358
PA0099	1586	1385	1568	1117	857	638	941	972	742	1331	1266	1185
PA0100	1714	1803	2005	2052	1679	1339	1579	1560	1295	2841	2460	2026
PA0101	825	868	867	788	620	514	731	647	537	1034	1063	868
PA0102	4687	5128	4600	6497	6181	4221	4590	4335	3421	9817	9682	7305
PA0103	277	496	419	667	798	407	445	500	332	1016	873	849
PA0104	761	1066	806	1131	1307	813	1538	1161	950	2025	2098	1954
PA0105	337	384	493	570	382	371	767	974	579	976	962	1011
PA0106	207	356	409	303	281	190	381	502	327	659	676	586
PA0107	42	62	51	58	54	48	98	87	63	98	112	75
PA0108	370	495	526	631	475	427	462	461	359	932	776	680
PA0109	508	657	721	885	776	613	482	435	410	1166	955	743
PA0110	38	74	47	82	76	37	46	84	60	124	139	92
PA0111	31	50	45	58	65	52	62	69	31	121	120	93
PA0112	28	38	56	71	53	40	70	69	63	142	142	146
PA0113	576	837	1045	879	833	500	1276	1182	827	1863	1619	1629
PA0114	3063	3754	4303	4402	4597	2711	6782	5113	3583	9294	7644	7466
PA0115	520	663	799	840	954	716	1298	1103	844	1914	2104	1721
PA0116	657	952	982	982	906	722	933	1190	676	1425	1511	1315
PA0117	537	790	657	560	534	445	548	560	355	975	901	665
PA0118	529	546	655	725	759	462	488	449	321	944	879	684
PA0119	3320	4140	4375	4338	4376	3134	1574	2422	1605	3547	3142	2543
PA0120	1132	1232	1311	1891	1743	1503	723	693	559	1219	1166	851
PA0121	331	456	497	933	825	668	347	310	226	602	484	312
PA0122	310	490	508	565	527	419	590	678	462	1109	977	909
PA0123	491	629	537	778	642	463	460	475	362	781	701	592
PA0124	297	474	359	259	216	171	524	536	250	546	491	447
PA0125	95	141	159	96	59	88	197	174	101	231	182	185
PA0126	2558	2368	2009	2461	2121	1496	1367	1122	766	2624	2300	1732
PA0127	1060	1397	1326	1631	1608	1235	1661	1416	1183	2899	2776	2090
PA0128	266	537	756	903	758	695	471	658	583	1019	1112	1296
PA0129	1118	1748	1269	1205	1226	724	1444	1406	1188	1367	2276	1955
PA0130	7429	12901	10385	5535	7448	4147	10547	8344	7800	9418	25537	19828
PA0131	962	1598	1518	680	863	493	1564	1494	1256	1603	4446	3520
PA0132	7059	12379	9728	3081	4511	2320	7014	6374	5576	7972	32932	25945
PA0133	862	1210	1099	1109	1096	819	1262	1471	1054	2207	2708	2367
PA0134	2051	2212	2277	2668	2994	1949	2737	2097	1879	4801	4324	3572
PA0135	12	23	26	37	17	27	23	47	42	47	67	78
PA0136	55	107	75	143	75	81	139	162	76	243	190	166
PA0137	68	74	89	142	96	63	142	153	98	234	207	190
PA0138	343	411	483	743	639	445	188	324	262	696	589	496
PA0139	65668	76138	67168	94341	95363	57661	66365	56352	44708	109535	91458	82210
PA0140	7188	10880	10754	15535	14245	9874	4559	3372	2620	7693	7504	6400
PA0141	12741	22219	24966	37449	32401	27310	8094	3891	3591	18157	15635	12951
PA0142	598	811	767	987	1038	792	994	974	706	1178	1172	1027
PA0143	1002	1231	988	1511	1555	1094	1326	974	668	2028	2066	1489
PA0144	213	267	244	416	383	266	344	194	148	714	568	357
PA0145	1357	1932	2230	2633	2499	1714	2607	1731	1301	5217	5154	3418
PA0146	131	217	237	284	234	145	346	345	183	444	430	413
PA0147	583	702	731	805	861	579	937	701	590	1557	1693	1211
PA0148	1570	2245	2093	2780	2658	1793	2132	1983	1493	4190	3787	2896
PA0149	175	280	234	276	231	170	663	919	548	836	772	505
PA0150	88	235	249	309	211	184	566	663	363	542	644	494
PA0151	142	231	205	214	220	121	452	460	286	545	555	378
PA0152	346	477	480	571	568	397	778	683	490	1024	1091	917
PA0153	130	187	162	172	191	137	198	207	172	366	362	327
PA0154	295	438	508	629	460	298	790	998	660	973	965	962
PA0155	382	442	477	318	345	300	1257	1380	845	1448	1251	1343
PA0156	839	1353	1076	1177	1248	848	1354	1017	946	1677	1773	1342
PA0157	748	1073	832	1150	1121	708	1181	875	772	1358	1685	1259
PA0158	1872	2525	2350	2629	2611	1745	2737	2467	2100	4518	5246	4325
PA0159	742	1362	1503	1706	1611	1027	1421	1177	919	2040	2226	1747
PA0160	1182	2040	2730	2625	2372	1815	1804	2693	1656	3151	2450	2509
PA0161	680	985	1297	1024	960	694	944	1173	860	1161	1222	1233
PA0162	4477	6620	6425	9943	10070	7201	2472	2302	1533	5930	4922	3591
PA0163	1007	1361	1300	1393	1343	933	1579	1412	1097	1958	1940	1586
PA0164	6916	11292	8697	11602	10481	7622	9293	3977	3898	7510	7047	5493
PA0165	776	1120	774	1038	1030	713	798	867	571	1243	1122	1452
PA0166	138	127	178	190	148	119	157	138	84	261	353	170
PA0167	2436	2577	2204	2323	2331	1653	5245	5566	3702	7462	7497	6765
PA0168	385	611	603	649	583	520	1048	1250	884	1466	1901	1483
PA0169	992	1161	913	934	843	708	1219	1300	961	964	1187	1135
PA0170	759	956	723	679	806	494	859	1084	672	550	807	915
PA0171	892	1135	918	810	795	557	1188	1694	1000	783	972	1401
PA0172	1129	1637	1238	892	1021	661	2056	2575	1785	1306	1538	1990
PA0173	44	58	71	92	80	76	160	84	72	205	228	239
PA0174	50	26	69	67	54	39	118	89	70	186	241	145
PA0175	75	85	161	165	173	102	281	257	162	615	535	457
PA0176	610	725	826	1255	1077	780	1344	890	809	2744	2660	1764
PA0177	186	246	278	351	372	280	578	343	267	984	875	544
PA0178	468	653	673	785	721	658	1419	823	636	1924	1811	1472
PA0179	530	713	844	1085	894	684	1502	1086	945	2184	1707	1433
PA0180	983	1369	1693	1952	1839	1394	2293	2321	1536	3913	3746	2911
PA0181	386	661	626	602	669	369	860	696	409	1491	1598	1362
PA0182	262	357	287	432	419	290	541	367	294	760	750	548
PA0183	317	437	492	528	477	345	364	364	302	870	1027	708
PA0184	142	156	142	164	144	92	192	201	148	434	532	346
PA0185	95	221	212	210	141	118	220	301	254	792	976	815
PA0186	273	345	344	357	338	250	395	574	357	1508	1699	1604
PA0187	72	97	124	145	118	69	148	142	138	255	238	204
PA0188	27	58	63	60	24	39	65	77	47	115	137	75
PA0189	116	199	220	227	194	215	218	232	168	366	349	248
PA0190	94	156	197	183	116	124	306	401	251	544	782	567
PA0191	134	197	226	174	140	109	278	626	457	3740	4403	4398
PA0192	169	218	229	236	236	169	264	399	271	984	1413	1257
PA0193	120	132	161	144	141	96	140	161	109	325	382	317
PA0194	213	294	304	381	304	228	195	152	145	331	338	230
PA0195	1801	2401	2526	3579	3652	2518	965	788	639	994	1130	1037
PA0195.1	562	815	847	1163	1309	903	237	272	193	294	306	342
PA0196	1882	2726	2583	3940	3969	2875	951	1100	693	1175	1242	1135
PA0197	94	115	138	137	121	102	417	377	349	1218	1339	1167
PA0198	152	274	274	324	316	217	963	848	600	1857	2194	1912
PA0199	1182	1204	1796	1711	1719	1588	3277	890	1066	3256	4152	2814
PA0200	2558	2595	4706	3682	3317	4070	3201	716	1295	4336	5287	3987
PA0201	4113	7915	10623	13244	9922	8089	2167	4766	3139	23904	31374	26698
PA0202	2618	3742	4063	5708	5248	3455	1180	2419	1632	8520	10677	9053
PA0203	62	130	122	93	97	79	140	107	79	158	188	154
PA0204	83	94	114	114	93	90	144	133	139	167	205	186
PA0205	20	33	70	88	38	39	48	58	56	87	101	84
PA0206	127	135	158	211	177	123	208	300	173	320	287	295
PA0207	1316	1467	1367	1468	1569	927	1410	1154	1006	2645	2881	1925
PA0208	228	299	279	313	253	217	626	660	644	983	1097	920
PA0209	28	36	46	68	42	35	59	70	38	79	103	81
PA0210	39	18	29	67	36	30	38	42	38	95	93	53
PA0211	101	94	100	151	142	86	113	133	83	229	191	147
PA0212	74	76	88	131	71	66	98	121	68	180	125	118
PA0213	20	18	26	61	30	7	44	30	19	50	65	48
PA0214	148	248	350	326	222	248	268	281	238	530	565	383
PA0215	199	177	281	320	287	206	330	303	211	414	401	318
PA0216	72	92	102	80	129	64	131	175	92	232	195	143
PA0217	390	468	478	585	532	292	904	977	602	1420	1330	1064
PA0218	265	369	415	366	377	310	447	521	454	1037	1039	727
PA0219	95	119	125	154	123	109	142	171	106	202	298	244
PA0220	114	151	167	149	147	107	180	155	155	371	264	208
PA0221	100	119	147	195	171	98	183	159	110	287	257	238
PA0222	39	67	103	103	78	87	126	135	112	164	181	178
PA0223	222	282	280	396	347	310	193	245	145	424	415	263
PA0224	524	593	574	696	606	426	532	598	469	976	972	880
PA0225	958	1103	1204	1182	1138	799	2069	1869	1469	2923	2987	2988
PA0226	141	217	237	210	250	121	421	465	317	584	585	516
PA0227	74	126	96	199	141	80	199	202	115	271	308	182
PA0228	222	378	336	420	337	281	407	458	329	626	728	474
PA0229	903	1125	835	874	923	565	1368	1093	1021	1755	1830	1540
PA0230	898	1514	1792	1731	1411	1067	2421	2002	1704	3263	4010	3047
PA0231	547	897	748	1125	1110	733	1096	817	683	2027	2070	1458
PA0232	386	515	461	610	696	440	637	657	471	1143	1230	898
PA0233	842	971	1005	1189	1129	844	1493	1445	965	2547	2436	2060
PA0234	160	195	193	216	164	126	313	379	264	410	437	441
PA0235	31	42	31	45	21	29	61	71	32	43	86	53
PA0236	170	221	209	258	241	185	640	499	439	698	865	631
PA0237	57	65	80	97	67	64	134	116	59	211	192	147
PA0238	62	118	137	186	159	109	175	163	106	305	255	233
PA0239	502	618	651	760	641	451	840	763	596	1111	1296	1023
PA0240	185	285	333	410	315	235	414	421	278	522	482	438
PA0241	27	47	54	44	54	35	67	63	47	94	104	76
PA0242	150	154	249	247	209	153	255	220	146	447	289	309
PA0243	433	557	650	573	512	347	930	933	699	1546	1690	1471
PA0244	140	192	181	199	213	162	293	304	228	402	428	435
PA0245	163	249	202	208	199	128	293	374	186	497	473	431
PA0246	1200	1796	1078	1561	1478	965	2297	1935	1688	3359	3318	2730
PA0247	157	207	184	228	221	158	245	357	214	356	429	374
PA0248	1437	1640	1793	1606	1610	1192	1956	2070	1548	3448	3678	2517
PA0249	425	565	619	695	635	539	808	758	572	1520	1604	1086
PA0250	1102	1324	1528	2026	1667	1308	1580	1596	1196	3503	3720	2870
PA0251	157	227	242	223	165	175	236	261	212	526	479	440
PA0252	105	151	157	111	114	110	751	856	659	1966	2451	2828
PA0253	341	579	545	584	545	381	1186	1093	720	1672	1566	1328
PA0254	194	383	340	321	336	262	540	542	297	761	897	626
PA0255	438	732	871	1068	935	772	1221	1071	797	1966	2093	1553
PA0256	371	340	406	443	441	319	634	665	534	984	842	824
PA0257	721	929	998	843	861	533	1592	2014	1609	2405	2322	2373
PA0258	557	772	936	765	753	532	1219	1722	1344	2122	2017	1975
PA0259	3389	4257	4966	5701	4630	3485	5334	6185	4673	10375	9187	8589
PA0260	2859	3471	3735	3820	3434	2484	4978	5289	3962	8366	8053	7848
PA0261	623	541	838	558	374	351	463	672	468	974	842	694
PA0262	2118	1951	2562	2231	1598	1054	2086	3108	2238	3779	3963	3526
PA0263	22	36	68	53	39	39	96	76	56	154	101	112
PA0263.1	110	224	419	256	176	126	273	383	261	266	224	322
PA0264	2106	3191	4145	3500	3421	2577	4051	5530	4263	7002	7664	7283
PA0265	17620	24647	21805	29862	30159	20958	15932	15100	12398	28036	28796	21337
PA0266	23157	31730	27357	36860	38427	25482	16766	15174	12394	29924	29948	22016
PA0267	445	733	764	932	881	674	1249	1128	879	2016	2081	1627
PA0268	245	336	420	458	390	281	572	517	355	728	794	825
PA0269	836	940	912	1308	1358	1020	975	804	654	2005	1825	1294
PA0270	195	271	251	356	399	286	284	253	242	628	531	357
PA0271	117	172	182	236	242	176	218	281	173	455	435	373
PA0272	596	689	761	798	793	552	1558	1299	934	2166	2039	1953
PA0273	400	755	791	439	486	393	721	603	623	1174	1255	943
PA0274	35	53	77	87	89	59	151	82	63	222	211	175
PA0275	835	1007	1085	987	1048	633	1390	1208	1057	2127	2420	1897
PA0276	288	306	353	278	270	218	2688	1342	1205	5068	4446	2861
PA0277	1871	2145	1981	1717	822	567	1162	1064	575	1482	1411	1125
PA0278	122	180	163	163	194	104	301	265	212	378	426	401
PA0279	146	350	359	387	205	209	747	1109	725	1223	2047	1847
PA0280	1288	1949	1100	1304	1248	806	3970	9310	6083	12304	19492	17548
PA0281	660	1069	608	540	612	423	2538	6463	4199	12163	16733	15843
PA0282	528	895	381	414	482	293	1962	5357	3817	13821	17430	17587
PA0283	1302	1884	869	712	797	590	4874	13686	9781	52530	63905	67562
PA0284	1185	1514	936	480	562	470	3832	11572	8207	49287	51436	61100
PA0285	1142	1751	1515	1819	1839	1193	2659	2524	1675	3671	3928	3412
PA0286	9648	11885	10764	15262	14999	10390	21027	20302	15194	32405	32729	31015
PA0287	121	139	172	152	115	81	178	252	154	322	305	288
PA0288	152	212	261	236	310	200	253	284	157	313	328	284
PA0289	739	942	1034	990	967	664	1399	1291	972	2668	2666	1926
PA0290	764	1038	1038	915	913	661	1478	1180	1159	2173	2195	1863
PA0291	51915	64741	64983	76920	78934	53895	88702	58333	42913	147899	141398	104310
PA0292	3062	4223	3548	5227	5152	3731	4240	3618	2710	7636	7571	5357
PA0293	620	887	676	1167	1170	759	504	503	528	1335	1134	928
PA0294	860	1403	1818	2511	2610	1661	1250	823	680	1625	1853	1362
PA0295	5406	7477	9288	13398	15141	9619	3087	1551	1531	5302	5962	5777
PA0296	6706	8933	9033	8272	7968	5334	15394	17720	14149	19638	22283	21578
PA0296.1	1121	1355	1701	1164	1036	767	2454	2929	2236	3152	2960	3027
PA0297	2129	2852	3549	2595	2461	1647	4788	6802	5415	5770	6763	6510
PA0298	4292	6608	6334	5380	6057	3515	9978	11248	8987	11014	14183	12252
PA0299	10093	14856	13668	14813	15058	9627	11075	11256	8917	16472	18430	14271
PA0300	8953	11274	10328	11881	12202	8173	14591	14110	10975	22314	21835	18650
PA0301	3991	5265	4376	4631	4949	3225	7737	7705	5520	9991	9745	9356
PA0302	1962	2750	2405	2549	2891	1855	3072	3079	2255	4307	4292	3751
PA0303	1922	2460	2464	2288	2408	1523	2801	2965	2250	3754	3743	3507
PA0304	1087	1630	1411	1554	1703	1079	1603	1796	1256	2470	2688	2026
PA0305	3430	4737	4421	5328	5779	3849	1978	1743	1256	3223	2962	2299
PA0306	2280	3169	3585	4391	4322	2882	2426	2130	1814	3711	3755	3142
PA0306.1	12335	13815	15621	17472	17870	12045	13483	10380	8343	17562	16141	15218
PA0307	708	942	1164	1233	1036	781	1871	1685	1248	2542	2613	2070
PA0308	1264	1741	1507	1582	1501	998	2521	2337	1683	3485	3708	2693
PA0309	2116	2873	2229	2574	2478	1610	4307	3627	2648	5347	5495	4774
PA0310	1713	1994	2404	2772	2530	1700	2314	1875	1553	3146	3180	2877
PA0311	125	285	237	390	330	252	242	217	139	419	434	349
PA0312	1199	1812	1576	1687	1775	1210	2235	2209	1597	3732	3848	2972
PA0313	813	1153	1048	1264	1150	881	1470	1507	1108	2730	2713	2392
PA0314	2458	3180	2929	3923	4376	2589	4609	3833	2895	8203	8418	7001
PA0315	13370	17065	15218	22376	20470	14259	13509	13879	10131	22780	21082	19598
PA0316	11013	15853	14102	17558	18442	12471	23589	18798	13114	41271	39904	35832
PA0317	8981	13376	11772	14096	14203	9427	17826	15542	11512	29091	26640	24278
PA0318	6501	7701	8062	10707	9875	7600	7936	6718	5107	16690	15562	11276
PA0319	1879	2744	2646	3377	3147	2158	4322	3887	2690	7404	7312	6310
PA0320	358	485	485	742	662	439	798	700	537	1717	1646	2308
PA0321	75	182	167	158	157	101	198	248	149	318	342	252
PA0322	100	137	161	133	148	144	198	183	147	277	400	280
PA0323	162	209	255	358	254	173	287	402	270	484	482	421
PA0324	108	178	223	224	173	169	291	326	195	577	575	531
PA0325	156	271	290	263	225	178	406	539	327	735	753	595
PA0326	111	148	141	125	168	95	189	194	130	277	313	266
PA0327	297	324	467	475	459	330	622	677	379	963	1083	1224
PA0328	1052	1428	1153	1354	1421	992	1578	1626	1229	2818	3112	2578
PA0329	23960	29879	26469	26426	26336	16908	38572	34202	28109	49166	52958	47856
PA0330	2115	3516	2955	3834	4087	2502	5369	5136	3575	10022	9625	8406
PA0331	3754	5096	4426	5356	5268	3712	9015	8041	5551	13882	13523	11712
PA0332	973	1856	1604	1747	1376	1223	1872	1958	1517	2602	2703	2164
PA0333	1792	2671	2010	1984	1845	1242	2507	2590	1935	3060	3515	2736
PA0334	699	989	960	1229	1170	762	1429	1156	812	2341	2443	2066
PA0335	3997	4719	4606	5469	5820	3473	5964	4751	3892	10780	11035	8831
PA0336	3238	4953	5427	4264	3949	2965	6636	7160	5130	10479	10909	8933
PA0337	11068	14473	14795	15499	15774	11426	20123	18453	14552	34604	34862	26561
PA0338	631	888	750	685	652	507	929	1050	724	1288	1317	1352
PA0339	577	863	862	1043	1021	761	1906	1572	1198	2534	2909	2223
PA0340	910	1412	1173	1164	1220	871	2928	2667	1875	3915	4020	3913
PA0341	2116	3025	2801	3687	3462	2341	4966	4027	3059	8037	8359	7123
PA0342	4315	5385	4556	4910	5233	3224	8581	7992	5503	10015	10065	9497
PA0343	1226	1589	1661	1864	1646	1294	2473	2487	1911	3434	3641	3052
PA0344	762	1065	1035	1284	1053	909	1614	1194	1049	2300	2879	2030
PA0345	671	979	953	1108	849	695	1863	1279	1108	2218	2889	2236
PA0346	377	636	630	680	964	552	422	358	243	1304	1440	1057
PA0347	207	395	392	391	548	343	491	299	276	1034	959	829
PA0348	109	189	235	269	224	139	361	305	248	527	564	440
PA0349	108	181	199	183	138	120	177	246	127	341	349	277
PA0350	743	1060	969	1202	1099	865	1777	1637	1112	2279	2558	2015
PA0351	690	1122	1036	1212	1139	649	1838	1577	1206	2610	2562	2288
PA0352	1124	1505	1104	1488	1621	1091	1851	1710	1241	2621	2621	2157
PA0353	10147	13678	12671	15850	16017	11330	14443	11783	10007	29319	29832	24031
PA0354	3517	5024	3723	5053	5055	3385	6516	4828	3670	9805	10140	8400
PA0355	5737	5751	5079	6384	6679	4025	9126	5438	5789	13794	15657	10971
PA0356	1116	1458	1632	1621	1447	1029	3029	3284	2161	4256	4264	4153
PA0357	2423	3085	3277	3441	3268	2267	6338	5907	3925	8614	9563	7496
PA0358	269	429	359	403	384	216	584	846	512	870	870	912
PA0359	1916	3351	5355	6479	4741	3752	4845	5074	4181	11904	10619	10426
PA0360	1806	2258	2529	2461	1909	1547	3203	3571	2701	4989	5162	4723
PA0361	1468	2185	2062	2434	2350	1656	3395	2669	1914	4765	5025	4008
PA0362	1141	1875	2486	2462	2052	1603	3095	3813	2766	6084	5141	5644
PA0363	1302	1879	1978	2236	2081	1338	6984	7467	4658	9009	8255	9494
PA0364	327	374	326	490	424	362	2394	2014	1329	3190	3618	2707
PA0365	105	148	179	228	227	151	2023	1423	1142	2892	3089	2224
PA0366	803	1138	1021	1574	1463	1049	13516	9059	7049	22511	21873	16000
PA0367	953	1095	1212	1365	1372	1065	3496	3352	2519	6300	5977	4664
PA0368	1019	1415	1288	1289	1353	895	2051	2017	1529	3433	3941	2971
PA0369	750	1036	873	1115	1053	622	1220	1172	1037	2056	2486	2013
PA0370	1617	2496	2144	2942	2998	1756	2657	2482	1966	5564	5757	5211
PA0371	5996	8903	6810	9368	9861	6110	7734	7058	5710	16855	16709	15010
PA0372	3942	6123	4678	6254	6389	4267	7324	6690	5341	13918	13899	12370
PA0373	4183	7059	7374	8228	6781	5359	10376	9459	7357	15937	18107	14909
PA0374	5167	6726	6599	7144	7176	4525	8958	7686	5731	13891	13727	11050
PA0375	5427	7261	7636	7915	7430	4806	9465	9560	7349	16533	17304	14643
PA0376	29270	39001	39981	45265	41808	29106	64541	61493	44253	89398	88246	72942
PA0377	805	1390	1153	1489	1304	1015	1741	1448	1069	2557	2567	2146
PA0378	811	1127	1093	1235	1131	764	2101	1712	1162	2500	2554	2010
PA0379	399	636	526	681	681	395	920	919	643	1620	1536	1232
PA0380	679	1103	1070	972	809	647	2708	2391	1554	2962	3052	2872
PA0381	1592	2273	2086	2742	2572	1916	4812	3784	2863	7106	7627	6566
PA0382	1030	1502	1185	1584	1504	978	1936	2107	1426	2928	3029	2814
PA0383	347	387	427	562	370	252	506	700	537	1035	1024	960
PA0384	240	253	255	281	358	188	448	423	323	801	791	623
PA0385	575	688	792	719	637	337	1533	1503	1041	2015	1948	2174
PA0386	538	857	628	674	687	454	1454	1416	950	2041	2238	2022
PA0387	4987	6603	6958	10191	10013	7098	7959	7533	5343	15375	16174	11283
PA0388	6016	7675	7707	12172	11523	8670	7503	6686	5270	15481	15219	11253
PA0389	3613	4602	4342	5649	5223	3765	6485	5132	4063	10975	10600	8996
PA0390	2879	4002	3226	3758	3717	2473	9767	8072	5498	13215	12687	12444
PA0391	1152	1549	1391	1625	1830	1124	3082	2370	1827	5526	6325	5062
PA0392	4405	5825	4887	5984	6272	4034	5656	5334	3946	9778	9664	8251
PA0393	4839	8454	6875	8981	8431	6029	7232	6281	4746	12773	13042	9816
PA0394	1989	2885	3071	3127	2831	1996	5072	5148	3496	7007	7746	6550
PA0395	3654	5060	4694	4759	4520	2859	9798	9103	6785	13540	13845	13285
PA0396	1689	2488	2018	2572	2705	1827	4461	3705	2957	6235	6788	6288
PA0397	550	707	729	925	775	543	1288	1297	963	2106	2228	1868
PA0398	1109	1670	1800	1383	1519	951	2760	3321	2336	5101	4769	4731
PA0399	1837	2239	1962	2737	2663	1754	3806	4750	3612	11749	12999	11727
PA0400	2005	2608	2375	2760	2871	1923	4119	4099	3316	8541	9589	7580
PA0401	11533	17518	18651	25947	25936	18120	9629	5639	4867	16596	17171	12603
PA0402	13932	19499	22594	30195	31739	22028	11509	7593	6223	20574	20459	16527
PA0403	7093	9125	10431	15775	16393	11160	4617	2981	2530	9467	9513	7325
PA0404	500	763	824	966	903	712	1388	1328	954	2334	2736	1961
PA0405	1526	2290	2511	2582	2284	1593	4674	4616	3408	7687	7728	6826
PA0406	832	1398	1323	1389	1435	895	3097	2997	2125	4517	4561	4922
PA0407	6937	8726	8915	8920	8411	5784	15478	15224	11263	23825	24928	23416
PA0408	18562	20073	28613	25488	24314	16234	23196	20491	15984	34903	32097	33836
PA0409	11792	14613	17815	20517	19812	13337	17218	11601	9566	25853	24039	24395
PA0410	4070	5298	6390	7645	7214	5028	7737	5081	3868	10847	11204	10106
PA0411	24408	31748	29024	44719	42320	30402	26032	17120	13438	39876	38412	33731
PA0412	2781	3910	4406	5168	4520	3529	2719	2380	2129	4791	4758	3670
PA0413	22653	31480	30914	37717	35141	25275	22813	19333	17058	50923	50358	38237
PA0414	1525	2656	2852	3103	2642	2149	4002	2874	2872	8952	8888	6661
PA0415	1400	2012	1549	1876	1901	1345	2689	1917	1715	5438	5252	3931
PA0416	728	960	826	1063	962	697	1516	1140	972	2991	2990	2128
PA0417	324	424	467	531	446	335	608	540	358	1040	1156	768
PA0418	936	1214	1230	1328	1209	928	2110	1922	1334	3055	3281	2754
PA0419	432	508	487	676	544	434	1176	1140	727	1337	1476	1221
PA0420	2877	3562	3230	3757	4027	2751	5244	4445	3383	7665	8173	6619
PA0421	3365	3938	3221	3307	3690	2531	6409	5626	3772	8979	10067	8072
PA0422	14724	17297	15804	17147	17195	11186	18031	18808	13121	22417	18793	17031
PA0423	57499	66891	63076	70670	71531	47001	61451	58332	43527	76519	55986	48776
PA0423.1	410	470	559	558	509	347	869	949	559	1122	904	868
PA0424	824	1047	1334	1144	1013	721	1817	2227	1434	2417	1970	1991
PA0423.2	392	459	546	540	486	336	847	933	545	1090	887	848
PA0425	8503	11220	9683	12792	12645	8840	20763	16411	12085	29151	26907	20916
PA0426	17445	24777	21707	29559	27842	19523	38962	33114	26671	67903	62283	47166
PA0427	15765	19988	16386	21557	21456	13946	31102	25412	20915	48277	45412	32070
PA0428	14164	22798	16236	19654	19129	12474	16086	16017	11177	24479	23550	20060
PA0429	3761	5858	5886	5102	4817	3097	6756	8079	5605	10377	9947	9698
PA0430	4173	6102	5788	5957	6289	4005	3549	3970	2747	7696	6748	5586
PA0431	4142	6209	5842	5565	5602	3716	2919	2960	2147	6249	5641	4974
PA0432	36789	48766	45201	49913	51701	34411	23516	22240	15484	48372	42822	34930
PA0433	47	99	58	46	49	52	501	595	361	499	439	345
PA0434	206	235	257	253	230	144	606	457	461	636	678	444
PA0435	73	129	145	159	146	93	279	278	182	296	406	334
PA0436	2854	3669	4264	4084	3777	2812	4058	4062	3253	8190	7674	6592
PA0437	1186	1887	1704	1827	1946	1470	1574	1462	1167	3377	3553	2648
PA0438	554	790	688	692	692	532	1041	884	574	1595	1534	1458
PA0439	87	131	107	125	134	93	126	116	87	178	213	139
PA0440	122	187	116	187	177	180	163	193	96	246	291	162
PA0441	1181	1120	1420	1664	1749	1211	1339	1625	1198	2753	2572	2081
PA0442	130	123	218	146	117	101	162	186	157	313	267	298
PA0443	133	202	194	238	187	223	410	540	286	521	593	478
PA0444	569	718	754	892	903	713	951	976	800	1555	1430	1088
PA0445	4	28	20	6	15	13	20	27	18	37	61	45
PA0446	605	860	818	877	959	608	1188	1137	708	1357	1558	1128
PA0447	1805	2390	1710	1927	2195	1432	2472	1948	1520	2872	2593	1979
PA0448	726	1102	943	1137	973	664	1883	1639	1057	2757	2797	2093
PA0449	10023	12431	11951	15480	15222	10268	45559	37398	31342	74922	73219	62323
PA0450	382	524	507	764	680	534	1329	1307	957	1974	1991	1689
PA0451	334	407	561	642	601	540	592	532	396	904	789	561
PA0452	160	212	260	264	223	182	361	261	309	535	602	474
PA0453	274	305	412	448	427	236	532	429	377	831	758	641
PA0454	1124	1442	1476	1407	1424	901	2036	2167	1528	4039	4057	3393
PA0455	2488	3323	3026	3539	3721	2513	4470	4169	3151	9224	9959	7760
PA0456	38559	56572	59556	51362	40993	34411	121960	208213	126023	178936	153429	188259
PA0457	894	1119	1015	1121	1187	795	1482	1851	1288	2577	2761	2446
PA0457.1	580	740	800	1016	988	628	750	667	580	1446	1415	1088
PA0458	1566	2037	1864	2687	2706	1872	2287	1880	1581	3955	3798	3066
PA0459	8675	10722	11644	18598	16973	13000	8077	1782	2542	5952	5670	4274
PA0460	21237	25760	20968	31184	32212	20317	20405	14459	13634	38555	40440	31370
PA0461	1898	2925	2642	2914	2958	1986	4600	4772	3613	7682	7568	7421
PA0462	10408	11080	8637	9342	9996	5692	13726	11924	9551	20579	18843	17006
PA0463	1620	1922	1799	1738	1919	1030	3086	2989	2159	4110	4472	3760
PA0464	601	756	708	768	681	615	1442	1574	1020	2181	2587	2074
PA0465	280	431	460	456	398	353	553	596	422	854	881	752
PA0466	26	24	60	52	57	62	60	65	51	119	153	110
PA0467	598	625	746	1155	1060	709	1070	908	672	2008	2177	1545
PA0468	1438	1732	1837	2680	2448	1550	1769	1362	1075	3231	3257	2252
PA0469	3227	3941	3885	5126	4929	3539	4049	3723	2777	8420	8563	6151
PA0470	1009	1656	1358	1175	1119	794	2063	2489	1887	2569	2284	1739
PA0471	26	75	30	59	52	34	936	1883	844	1574	1367	952
PA0472	45	61	64	52	66	50	1629	3399	1833	2749	2344	1994
PA0473	778	1020	1072	1127	1147	808	1507	1646	1186	2638	2660	1929
PA0474	235	265	255	441	504	354	137	141	96	378	392	165
PA0475	256	355	329	512	505	337	513	499	315	898	978	727
PA0476	253	315	463	450	439	289	527	691	515	767	913	801
PA0477	550	641	664	806	687	497	788	767	531	1448	1445	1178
PA0478	274	466	527	673	541	527	491	341	360	1389	1394	1058
PA0479	492	715	767	886	809	604	775	567	479	1641	1597	1084
PA0480	60	111	114	198	141	104	158	90	108	269	233	212
PA0481	24	45	44	88	58	47	93	103	86	252	239	202
PA0482	7756	9678	8128	10827	11418	8414	18365	14917	12428	34281	33442	25939
PA0483	357	483	457	537	439	301	1002	1379	1070	2123	2400	1902
PA0484	78	138	194	202	184	123	295	282	198	605	652	429
PA0485	1122	1515	1726	1863	1839	1333	3252	2845	2256	5132	5115	5059
PA0486	800	1254	1507	1756	1573	1202	2115	2070	1875	4083	4124	3185
PA0487	1284	1707	1766	2050	1849	1272	1866	1886	1511	3947	4120	3220
PA0488	127	147	218	198	172	107	447	312	253	490	480	396
PA0489	257	446	412	378	370	272	705	731	532	810	1000	972
PA0490	653	900	845	581	583	491	1308	1594	1203	1673	1696	1844
PA0491	261	404	427	454	381	328	429	478	347	1055	1019	1019
PA0492	3093	1643	768	714	766	509	5011	5689	5865	13649	14325	10216
PA0493	215	128	123	120	100	80	278	874	867	1273	1872	1183
PA0494	971	635	425	417	356	280	1151	2708	2233	3362	5373	3407
PA0495	772	812	904	903	855	661	1127	1823	1558	2547	3456	2512
PA0496	254	409	441	452	452	361	570	853	765	1138	1376	1050
PA0497	143	258	308	253	251	162	521	721	567	710	694	774
PA0498	366	465	623	642	521	373	1105	1339	939	1338	1389	1480
PA0499	76	110	104	146	113	77	215	232	182	287	235	210
PA0500	1008	1157	1268	1481	1540	1009	1593	1457	1108	2612	2501	2132
PA0501	391	753	578	760	613	477	694	554	393	944	1026	753
PA0502	405	735	581	687	729	506	604	581	436	888	1006	813
PA0503	178	264	246	308	325	265	288	230	165	353	457	316
PA0504	154	215	244	295	253	221	196	230	184	375	417	308
PA0505	5178	6782	5494	5543	5605	3509	9973	9684	7275	14025	12886	11311
PA0506	43968	64048	58991	62261	67085	45355	14103	10541	8519	23606	20493	15619
PA0507	1527	1643	2069	4268	3802	3223	2296	1873	1559	5103	4811	3310
PA0508	3118	4054	4099	4619	4963	3472	1716	1653	1288	3116	2838	2385
PA0509	2120	2524	2482	2746	2543	1996	18641	13849	13384	39485	38935	29025
PA0510	1789	2252	1984	2441	2062	1681	14629	10333	9337	29684	28998	20017
PA0511	3323	4038	3056	3897	3848	2657	20647	16343	14493	46420	41495	30812
PA0512	998	1308	996	1241	1156	827	6231	5004	4361	14654	13340	9963
PA0513	1002	1378	972	1194	1267	841	7387	6066	4982	17630	15999	11672
PA0514	1138	1612	1065	1484	1625	1087	8227	6727	5819	20817	18904	14071
PA0515	1782	2241	1616	2085	1941	1412	12042	10063	8272	24667	22651	17516
PA0516	5126	6620	4506	5764	5370	4052	35255	29924	24239	72477	68827	53943
PA0517	1939	2793	2068	2670	2330	1966	24889	18856	17095	43767	42523	35771
PA0518	4765	5699	4135	5366	5244	4142	69663	49424	46062	104034	103747	89528
PA0519	41538	45589	38536	39044	37227	29854	427119	302595	270530	632561	616492	556493
PA0520	2559	2226	3053	2138	2047	2335	39942	35595	28516	68817	67253	44701
PA0521	474	671	542	423	276	370	20142	16000	12485	24773	28131	18737
PA0522	188	141	110	106	84	65	5086	5028	3604	8061	7941	5787
PA0523	9467	7207	13635	8597	7235	9607	107388	83378	67965	219739	206893	155596
PA0524	16474	13175	9855	6160	5932	7304	221286	155994	137376	504063	479475	346946
PA0525	6398	7448	5979	5733	4654	3642	105812	77403	66051	177877	192864	131300
PA0526	3834	4695	6401	6510	5409	4109	7237	6952	5024	11073	11575	8453
PA0527	6375	9806	11112	17511	18171	12172	4274	3637	2862	7056	6874	6100
PA0527.1	98	118	89	128	52	10	84	243	103	242	249	240
PA0528	885	1365	1322	1329	1064	770	822	892	611	1589	1462	1304
PA0529	7363	9712	14489	16110	15851	12117	2654	3474	2792	5102	6270	5130
PA0530	8624	12951	15118	21760	21281	16057	2592	3075	2621	4348	5894	3893
PA0531	3143	4809	5769	9136	8523	6808	1050	1226	1011	1597	2286	1511
PA0532	182	273	422	442	306	309	214	332	178	415	336	441
PA0533	576	913	986	1324	1090	840	817	622	435	1314	1282	1046
PA0534	734	1070	938	1195	1182	981	358	335	230	637	576	387
PA0535	294	413	515	582	470	336	478	485	344	802	674	690
PA0536	6874	9557	6543	8007	8502	5099	8068	5972	5781	14457	14401	11552
PA0537	18837	21921	14997	18107	19806	11213	20448	15695	13111	34898	30978	27649
PA0538	306	428	434	518	361	299	1173	1207	748	1592	1742	1552
PA0539	382	505	697	756	659	413	712	841	631	1246	1215	969
PA0540	354	434	433	514	450	342	518	587	355	792	801	596
PA0541	1936	2631	2473	3259	3007	2162	4392	3491	2451	5437	5489	4303
PA0542	3304	5883	6940	10246	9571	6766	4356	3144	2511	6586	6936	5624
PA0543	424	646	480	539	605	415	798	620	678	1208	1176	913
PA0544	736	1009	1309	1271	1207	796	1454	1423	1255	2238	2414	1911
PA0545	7045	10304	12320	17475	16185	12525	2236	1301	922	2333	2829	2233
PA0546	19024	25672	21824	17675	16854	11006	42722	31535	26368	25001	24230	19675
PA0547	3077	4467	4569	2512	2375	1441	16056	10994	8873	7293	7091	5907
PA0548	16472	21939	18057	19610	21858	13080	22502	16473	12643	34888	33987	26901
PA0549	1649	2281	2248	2217	2503	1634	2311	2142	1731	5051	5212	3793
PA0550	293	407	456	537	497	407	591	577	445	1192	1240	1029
PA0551	3944	5054	4422	4945	5318	3098	7115	6078	4347	10616	10711	8960
PA0552	7485	10830	9463	11898	10719	7499	9817	7818	6505	15412	17019	13002
PA0553	1795	2515	2182	2467	2617	1790	2491	2246	2047	3924	3956	3150
PA0554	2196	3018	2526	2248	2351	1639	4070	3699	2933	5179	5344	4693
PA0555	20075	26509	19195	23253	27076	16113	24042	20229	15867	35326	34291	32331
PA0556	582	939	831	819	862	519	685	584	439	918	933	812
PA0557	379	604	569	652	668	454	748	738	557	1171	1319	963
PA0558	1416	2141	1835	2394	2260	1771	3242	2539	2129	5094	5381	3824
PA0559	794	1167	946	1214	1177	946	2282	1729	1363	3487	3408	2844
PA0560	1027	1499	1981	1893	1536	1027	2586	2810	1901	4023	3467	3845
PA0561	1220	1601	2028	1875	1421	1137	2926	3185	2195	4816	4220	4405
PA0562	573	866	890	1070	1007	679	1505	1370	962	2135	2175	2000
PA0563	36364	33102	34708	23069	12203	8890	13082	19986	14085	19277	17154	17634
PA0564	293	341	410	362	408	262	742	709	460	927	1049	912
PA0565	203	247	216	357	264	243	344	313	241	789	791	660
PA0566	1313	1482	1175	1422	1397	838	1768	1464	1230	3397	3476	2199
PA0567	1667	1840	1573	1471	1492	859	3861	3193	3012	3985	4139	4316
PA0568	1177	1274	993	1196	1108	785	2455	1898	1725	2816	3214	2836
PA0569	306	300	281	375	360	316	513	453	337	1127	1075	762
PA0570	208	201	179	260	237	132	366	356	240	821	721	540
PA0571	465	524	529	774	604	391	808	856	581	1503	1603	1198
PA0572	672	811	583	995	1014	665	778	783	614	1410	1603	1160
PA0573	161	209	223	226	131	130	297	396	256	518	381	458
PA0574	733	875	940	666	678	510	1324	1766	1311	2252	2054	2303
PA0574.1	26	50	70	39	35	32	104	109	72	119	119	131
PA0575	574	928	831	1169	1005	626	1225	1383	902	2814	2677	2486
PA0576	37713	54648	48023	56532	54828	37189	59596	52852	37280	99797	86754	83791
PA0577	3851	5679	5360	4766	4455	3158	8059	8810	6107	13710	12859	12510
PA0578	1084	1846	1608	2484	2081	1533	6255	6795	4227	5418	5219	6630
PA0579	3996	6500	8047	11012	9092	6958	26410	40571	22933	27372	24076	34809
PA0580	2177	3160	2281	2782	2523	1815	5683	4850	2924	6058	5776	4961
PA0581	1272	1645	1868	1619	1370	1045	2608	2892	2017	4341	4548	3630
PA0582	405	672	472	459	534	348	839	996	710	1054	973	944
PA0583	546	762	641	761	740	457	1190	1347	988	1445	1460	1317
PA0584	879	1128	1032	1418	1289	991	1963	1764	1301	2966	3043	2093
PA0585	103	155	168	196	204	151	394	316	262	451	492	452
PA0586	2065	2622	2860	3002	3085	2090	6769	4425	4569	9448	8828	8309
PA0587	2465	2820	3062	3563	3547	2459	6208	3932	3823	9094	9019	7679
PA0588	8429	9032	8867	10762	10741	7857	18887	12168	11767	26890	25942	22565
PA0589	1306	1655	1784	1964	1780	1285	3077	2705	2117	5166	5081	4513
PA0590	2813	3769	4060	4626	4335	3123	5444	4546	3722	11034	10709	8567
PA0591	3100	3976	3882	4561	4187	2832	4545	3844	2969	8996	9032	7513
PA0592	678	1204	874	1006	981	692	2299	2094	1460	3088	2875	3189
PA0593	2243	3272	3104	3082	3225	2085	4279	4467	3480	8413	8565	7564
PA0594	14984	20900	18432	20167	20432	13638	24832	26723	20814	43554	42196	39771
PA0595	35607	46704	39967	40930	42453	27431	71558	67783	51622	101708	91189	98872
PA0596	3181	4330	4240	6095	5614	4275	3444	2906	2365	6943	6617	5302
PA0597	973	1372	1546	2367	2009	1692	1208	1100	787	2613	2442	1928
PA0598	523	679	883	1237	1129	987	1032	961	763	2013	2055	1451
PA0599	483	814	889	996	806	634	1624	1536	1300	2896	3273	2699
PA0600	978	1461	1571	1520	1419	973	2520	2583	1774	4059	4393	3389
PA0601	1222	1663	1840	2237	2189	1514	2819	2553	1977	4911	5101	4065
PA0602	321	479	426	770	579	488	1033	1111	851	1921	2126	1887
PA0603	542	622	603	646	838	424	3344	4493	3421	4104	6577	7518
PA0604	269	351	302	427	562	329	1279	1317	1143	1508	2420	2123
PA0605	123	246	244	291	318	256	959	785	682	785	1149	1033
PA0606	140	187	160	255	294	116	539	440	305	458	534	478
PA0607	2252	2976	2718	2793	3150	1852	8794	6965	4686	10021	9261	9751
PA0608	854	1344	1388	1462	1381	928	3901	3606	2399	4840	4832	4850
PA0609	1169	1561	1367	1417	1311	1039	4132	4162	3015	4300	4600	4674
PA0610	2019	2481	2297	2720	2538	1860	3773	3019	2446	4914	3914	3284
PA0611	1409	1811	1905	2161	2178	1400	3204	3052	2287	5393	5186	4686
PA0612	457	728	608	774	650	495	1395	1232	921	1707	1426	963
PA0613	409	700	607	737	624	477	1379	1302	916	1625	1382	1088
PA0614	286	696	661	515	370	341	1297	1326	1020	1447	1441	1074
PA0615	788	1344	1225	1262	1185	959	2034	2119	1506	3115	2732	1946
PA0616	885	1477	1170	1214	1059	849	2623	2606	1906	3318	3035	2012
PA0617	1216	1805	1552	1497	1343	1076	3551	3361	2472	4596	3879	2903
PA0618	2147	3313	2628	2607	2419	1870	5877	5318	4004	7812	7034	4604
PA0619	3411	4502	3268	3168	3324	2398	8065	6759	5402	10472	9262	6220
PA0620	8876	12719	10458	9723	8798	6140	24875	24759	19266	33993	28045	21894
PA0621	4332	6034	4887	4245	4374	2899	13573	13624	10529	17386	13746	11001
PA0622	14690	18689	14557	15009	15302	10455	32197	25775	21312	45241	36728	25901
PA0623	4382	6093	4819	4518	4347	3098	10549	8950	7278	14963	11803	8587
PA0624	1330	2155	1726	1751	1556	1134	3542	2988	2551	5369	4592	2866
PA0625	4213	6631	4978	4613	4695	3167	12324	11031	8164	17367	14316	9485
PA0626	2227	3537	2540	2373	2402	1746	6491	5352	4194	8192	6875	4320
PA0627	1087	1556	1093	886	889	623	3167	2726	2016	3793	3197	2055
PA0628	1503	2324	1632	1584	1562	1133	4772	4188	3155	6298	5064	3507
PA0629	1554	2411	1720	1740	1594	1132	5419	4104	3066	5644	4550	3112
PA0630	657	1107	869	813	854	525	2409	1877	1393	2582	2135	1547
PA0631	588	978	665	531	486	346	2057	1831	1326	2121	1887	1158
PA0632	1573	2278	1822	1910	1655	1322	4295	3758	2973	5635	5116	3443
PA0633	3034	4899	3985	4465	3927	3408	7557	6823	5595	12455	10530	7425
PA0634	984	1498	1432	1331	1282	997	2512	2264	1793	4044	3542	2330
PA0635	2579	3459	2694	2482	2495	1718	6561	5257	4356	8512	7772	5169
PA0636	6319	9123	6907	5718	5985	4323	17553	15336	11929	24976	20748	14861
PA0637	2377	2943	2151	1985	2236	1483	5644	4102	3239	7331	6061	3788
PA0638	2587	3610	2787	2693	2683	1875	6586	5351	4059	9199	7230	4969
PA0639	1523	2368	1849	1641	1697	1181	4665	4233	2843	6402	5077	3403
PA0640	900	1456	1157	927	969	748	3027	2967	1964	4482	3539	2586
PA0641	8265	12097	8760	8902	9103	6342	26543	21542	16655	31712	26398	17587
PA0642	2091	2766	2242	1415	1390	917	9371	10408	7852	9804	7568	7107
PA0643	2406	3396	3099	2616	2530	1650	9192	10167	7659	10827	8597	8005
PA0644	1004	1516	1423	1252	1081	879	4324	5157	3639	5007	3900	3894
PA0645	1105	1448	1227	1036	1018	628	4462	4737	3520	4868	3595	3405
PA0646	4561	5468	4851	4117	3857	2486	14830	14472	11767	16366	12930	11805
PA0647	1066	1406	1323	1126	1049	749	4386	4661	3708	4689	3860	3815
PA0648	748	1052	1062	862	636	519	3343	3766	2954	3695	2924	2990
PA0649	2042	2595	2221	2370	2454	1693	7643	7312	5317	7860	8715	8104
PA0650	2627	3544	2799	3294	3096	2265	7748	7511	5268	8592	9349	8045
PA0651	1343	2008	1941	2096	1823	1350	4136	4266	3273	4927	5381	4500
PA0652	5407	7622	8064	7385	6908	4767	16229	15269	12366	23273	21990	23233
PA0653	1305	1743	1894	2006	1913	1394	3284	3641	2435	5515	5543	4764
PA0654	4189	5290	3658	6590	6014	4350	6949	8263	5116	13902	9057	11401
PA0655	5561	7403	8569	10601	9990	6984	10132	6916	5227	18898	15717	11482
PA0656	749	1010	1188	1387	1312	900	1770	1470	1279	3257	3127	2763
PA0657	1069	1386	1292	1577	1560	1173	2294	2052	1619	3538	3551	2773
PA0658	759	1212	1135	1263	1238	790	1787	1687	1358	2637	2788	2410
PA0659	3250	4031	4010	4137	3496	2467	4843	4909	3384	7909	7652	6900
PA0660	2854	3540	3407	3873	3971	2895	6030	5090	3872	10559	10085	7835
PA0661	1831	2102	2307	2380	2215	1622	4541	4489	3354	8291	7893	6981
PA0662	1715	2120	1850	2191	2260	1654	3987	3054	2142	5453	5906	4630
PA0663	564	836	905	1045	970	685	1897	1833	1170	3599	3659	3069
PA0664	1166	1528	1611	2062	1874	1433	3360	3166	2260	6550	6125	5389
PA0665	1077	1213	1832	1504	1261	1484	5371	7005	4667	10617	10368	9726
PA0666	3514	4963	4778	5803	5577	3584	7004	6146	4878	8787	8707	7769
PA0667	9764	14753	12648	12917	13670	8723	25669	23070	15934	26316	23981	27789
PA0668	8348	11542	10712	11098	11041	7738	24924	23274	15843	31619	29676	31451
PA0668.1	9058	6982	3019	9947	6097	14761	5978	13191	10998	16546	24019	17399
PA0668.2	12	24	9	18	13	17	43	76	44	25	39	52
PA0668.3	54	59	41	26	35	39	77	92	68	67	51	69
PA0668.4	34744	25890	11094	29054	19126	38803	24070	45621	33553	49818	75576	57399
PA0668.5	5	8	12	2	0	0	17	31	10	15	16	17
PA0669	362	444	622	565	484	348	1032	975	758	1451	1441	1179
PA0670	182	224	220	212	208	149	401	399	283	648	645	464
PA0671	133	240	242	285	284	215	219	241	194	522	562	352
PA0672	176	317	276	283	268	162	10800	17846	9147	18573	10459	6173
PA0673	304	347	291	381	339	224	913	1036	734	1379	1075	872
PA0674	33	76	58	62	69	26	223	259	186	164	173	137
PA0675	12	17	28	11	17	11	36	56	63	54	65	48
PA0676	99	63	102	74	84	48	356	226	267	396	299	253
PA0677	48	38	76	44	36	24	94	86	95	118	145	91
PA0678	29	45	57	16	31	29	60	46	22	93	59	70
PA0679	79	125	138	79	107	98	169	132	84	244	340	210
PA0680	63	53	87	65	45	43	132	108	84	131	126	140
PA0681	22	28	12	55	20	14	28	24	10	28	27	16
PA0682	35	50	48	77	67	62	84	88	32	136	162	104
PA0683	6	18	25	18	28	3	29	13	26	38	24	22
PA0684	14	15	32	43	50	20	40	40	36	64	69	55
PA0685	57	79	116	81	79	78	165	161	110	190	228	155
PA0686	9	39	67	66	43	71	86	95	30	97	104	90
PA0687	22	26	32	27	27	23	37	48	17	38	54	46
PA0688	156	248	187	243	207	190	278	360	230	493	354	355
PA0689	1155	1488	1771	1433	1409	944	2183	2697	2129	3253	2831	2981
PA0690	1709	2687	3021	2885	2886	2133	3406	3884	2766	4997	4735	4194
PA0691	8	19	19	16	16	17	27	18	16	52	24	28
PA0692	85	61	63	99	68	49	96	98	97	160	164	123
PA0693	54	55	75	103	81	78	93	108	61	135	156	130
PA0694	20	5	12	19	17	21	40	10	21	49	15	14
PA0695	12	16	7	14	4	9	12	13	12	31	23	21
PA0696	75	97	136	164	109	104	162	168	158	287	294	290
PA0697	19	32	24	60	23	40	30	18	21	63	59	88
PA0698	24	43	48	45	40	47	65	46	31	99	87	79
PA0699	47	43	69	71	37	37	58	63	39	125	152	108
PA0700	12	20	21	11	27	15	50	52	38	81	58	49
PA0701	100	115	110	171	130	103	175	227	117	252	256	222
PA0702	147	213	221	220	279	172	274	260	212	452	401	372
PA0703	433	686	425	558	551	436	1111	886	647	1381	1264	1054
PA0704	402	740	525	742	677	521	1202	1123	764	1537	1553	1224
PA0705	1872	2727	3525	3244	2962	2008	4608	4490	3167	7206	6091	6331
PA0706	1042	1691	1580	1453	1165	811	2634	2460	1822	2998	2617	2762
PA0707	76	89	94	136	76	61	481	289	366	592	528	599
PA0708	203	365	345	333	264	194	708	623	390	971	930	805
PA0708.1	54	69	108	65	48	32	160	140	92	186	178	141
PA0709	62	62	99	82	86	51	216	182	132	215	216	246
PA0710	40	65	46	46	52	18	92	117	63	131	102	102
PA0711	94	135	115	174	127	102	211	230	173	279	376	288
PA0712	120	132	113	177	113	112	307	361	277	326	354	316
PA0713	510	844	1097	1048	958	750	1665	1866	1316	4132	3601	3285
PA0714	50	67	107	88	122	46	227	284	201	411	370	411
PA0714.1	170	284	297	251	178	137	850	950	783	664	620	804
PA0715	1952	1778	2801	2696	2242	1722	4314	5322	4048	6820	6362	6640
PA0716	3036	2981	3345	3529	2947	2313	7545	9101	6681	9752	9340	9786
PA0716.1	278	349	475	435	281	314	998	1553	1018	1318	1204	1378
PA0716.2	44	55	76	47	58	55	217	218	166	176	160	219
PA0717	116	173	144	166	167	95	499	561	379	465	413	523
PA0718	151	210	197	222	162	107	540	571	385	558	554	656
PA0719	433	520	459	480	409	281	996	862	725	1256	1191	1166
PA0720	2340	2713	2600	3041	2959	2119	3876	3531	2720	6562	6423	5414
PA0721	513	583	563	536	520	390	742	710	611	1348	1291	1032
PA0722	1028	1211	1328	1302	1401	958	2040	2050	1747	3644	3755	3268
PA0723	2185	3001	3138	3633	3481	2256	6206	6240	4865	9294	10787	9337
PA0724	174	155	237	216	204	182	458	532	419	674	735	634
PA0725	73	75	85	104	95	88	189	204	174	299	325	288
PA0726	242	323	322	332	277	275	639	689	606	988	961	922
PA0727	455	578	565	592	524	413	942	1078	727	1278	1191	1205
PA0728	163	154	251	247	205	151	332	370	322	473	445	487
PA0728.1	2071	2917	3477	3160	2834	2201	5224	7162	5040	6634	6339	6685
PA0729	2530	3190	3637	3159	2619	2192	6804	9488	6344	8445	7868	8153
PA0729.1	16	78	63	38	29	29	186	269	148	200	172	263
PA0730	2167	2681	1294	1375	1242	858	5548	7134	5043	5438	5132	6475
PA0731	896	1142	1313	1290	1116	726	1731	1537	1190	1800	1827	1892
PA0732	2323	2747	2597	2525	2622	1617	2711	2813	2391	5212	4162	4241
PA0733	182	297	275	304	225	156	666	646	469	1023	1055	868
PA0734	265	472	374	465	425	241	817	858	597	1244	1394	1133
PA0735	1218	1358	1203	1121	1023	714	1504	1384	1149	2219	2221	1893
PA0736	1869	2071	1712	1658	1353	949	2770	2626	2008	3589	3539	3002
PA0737	468	448	382	441	323	214	658	578	582	967	844	814
PA0738	151	100	132	144	175	104	317	264	240	354	360	357
PA0739	292	331	416	396	426	288	645	602	353	964	1044	843
PA0740	205	201	246	281	220	249	434	378	304	639	616	464
PA0741	386	564	420	570	486	483	1464	1024	1031	2498	2449	1860
PA0742	96	123	128	133	118	92	652	522	449	1149	983	895
PA0743	158	308	464	373	311	226	822	605	530	945	997	870
PA0744	550	671	765	954	1000	703	1717	1064	1021	2632	2429	1494
PA0745	1437	2028	1826	2523	2212	1740	3543	2344	2187	6009	5946	4245
PA0746	874	1125	1140	1480	1467	1127	2383	1685	1603	4017	4106	2923
PA0747	1532	2168	2379	2632	2670	1739	4243	4506	3473	8506	9486	7175
PA0749	456	525	634	537	442	307	805	958	649	983	1069	845
PA0750	1401	1919	1553	1897	2027	1469	4356	3809	2660	5500	5570	5250
PA0751	295	430	310	448	425	292	511	563	370	755	758	573
PA0752	79	84	120	127	157	110	149	170	115	270	292	200
PA0753	28	40	45	42	26	37	33	42	31	53	73	47
PA0754	215	216	182	247	266	197	269	242	195	431	408	320
PA0755	72	95	91	91	69	50	172	175	118	277	259	228
PA0756	411	486	424	476	548	339	915	898	588	994	1069	897
PA0757	446	738	530	612	612	454	1275	1353	876	1804	1849	1675
PA0758	3257	3884	3263	3857	3987	2656	6442	6133	4288	12078	12016	10993
PA0759	1293	1923	1986	2060	2199	1458	3727	3162	2513	7069	7451	5462
PA0760	197	370	289	366	324	259	627	717	516	917	984	876
PA0761	4548	5870	6092	6641	6436	4389	7261	7023	5471	13293	13258	10385
PA0762	23144	31703	25797	21523	21853	13954	48184	46978	37349	48184	46007	42623
PA0763	38031	51028	41438	47735	48697	32419	47508	38270	34358	78198	73956	61645
PA0764	13985	19346	15327	18225	18274	11765	21486	17491	15131	32336	31425	27640
PA0765	2356	3310	2867	3183	2946	2243	4577	4031	3566	7936	8268	7977
PA0766	17209	24651	21765	28889	28322	18736	34295	27076	24095	68193	75669	64386
PA0767	6822	10398	8330	9757	9974	6767	17193	16721	11225	21633	19872	20795
PA0768	3347	4835	5075	4980	4518	2928	7611	10502	6692	12256	10866	11330
PA0769	1440	2094	2213	1645	1497	985	2783	3407	2539	3980	3751	3600
PA0770	2429	3745	3225	3203	3192	2077	4240	4451	3365	6887	6179	5485
PA0771	2656	4005	2728	3696	4035	2516	4016	4202	3424	7513	6790	6122
PA0772	462	862	850	888	859	539	1141	1408	1038	1886	1968	1677
PA0773	1967	2654	2349	3332	3142	2122	2851	2644	2084	5038	5128	3854
PA0774	504	758	562	841	899	503	999	885	539	1453	1191	1069
PA0775	441	671	445	644	654	465	1646	1258	767	1650	1463	1512
PA0776	138	130	116	177	151	85	291	283	228	314	352	259
PA0777	644	777	771	1079	1011	649	2031	1740	1269	2083	2218	1667
PA0778	703	1073	1057	1154	1107	717	1906	1857	1231	2924	2852	2589
PA0779	17099	21679	19632	17342	17469	11411	8968	6856	5249	15601	12898	9868
PA0780	474	591	731	635	558	366	1584	1417	992	1562	1683	1258
PA0781	209	294	258	440	427	234	207	222	193	454	369	282
PA0782	5300	7636	6536	7228	7665	5211	7618	7142	5508	9591	10215	7659
PA0783	3006	4201	3288	4329	4470	2945	3592	3451	2647	4123	3883	3003
PA0784	1859	2373	2243	2673	2520	1725	3300	2761	2285	4995	5485	4201
PA0785	78	115	91	116	98	92	113	98	104	189	169	144
PA0786	36	25	42	61	61	42	57	64	48	77	67	56
PA0787	1148	1742	2150	2779	2282	1690	1209	1069	850	1367	1531	1234
PA0788	451	583	698	796	740	494	1018	1195	905	1283	1372	1170
PA0789	3323	3927	2172	2514	2917	1817	5451	6774	5321	7117	7672	7236
PA0790	148	192	155	194	141	129	223	274	206	341	316	308
PA0791	455	510	474	554	564	400	835	645	439	1496	1811	1417
PA0792	1186	1730	1389	2264	2016	1666	2925	1483	1955	13263	13597	12140
PA0793	1460	1922	1673	2371	2396	1675	3360	1867	2173	14402	16273	13088
PA0794	2631	3715	2909	5189	4376	3634	6175	4210	4401	28860	28838	19868
PA0795	3990	4284	3691	5253	4468	3424	12212	8811	9034	52626	46687	32250
PA0796	3605	3747	2944	4863	4099	3205	12219	7076	6994	60868	53548	36683
PA0797	790	892	705	724	752	532	4678	3096	2493	16060	15017	10029
PA0798	154	255	282	365	336	236	462	297	277	994	829	552
PA0799	1640	2506	2062	2707	2766	1746	3468	2710	2034	5125	4854	3824
PA0800	31	26	18	24	23	0	361	687	412	355	430	357
PA0801	116	119	111	101	124	61	1060	1769	1027	1405	1342	1110
PA0802	17	63	35	47	58	32	339	760	358	518	478	368
PA0803	152	179	144	202	145	136	429	572	359	624	687	491
PA0804	663	680	799	971	809	637	1041	1251	967	2190	2352	1640
PA0805	12309	15355	13132	11563	9958	6688	22801	35928	24835	31435	26348	28228
PA0805.1	5295	6167	4596	3849	3248	2120	10821	15925	10019	8626	6691	8036
PA0806	66	96	105	56	91	28	222	170	134	224	226	157
PA0807	1248	1564	1200	950	1241	754	3665	2462	2288	4213	3420	2925
PA0808	145	237	160	178	149	118	396	453	322	630	527	466
PA0809	293	396	358	253	289	195	703	732	522	939	939	640
PA0810	465	590	574	547	548	409	1226	1038	788	1273	1398	935
PA0811	449	689	744	684	698	546	1422	1149	961	1582	1551	1208
PA0812	146	292	274	181	143	122	634	510	405	732	704	467
PA0813	238	300	328	315	273	206	690	545	410	878	925	645
PA0814	67	102	91	99	76	51	184	147	117	271	296	222
PA0815	2737	3677	3324	3541	3525	2335	4494	4509	3847	8696	8203	6287
PA0816	356	396	557	599	572	373	751	660	471	1461	1417	841
PA0817	222	363	325	353	375	257	837	672	537	1254	1423	1067
PA0818	98	134	115	125	174	100	483	398	322	986	1163	903
PA0819	49	122	97	55	54	52	371	386	283	365	288	352
PA0820	1126	1457	1518	1091	904	720	2637	3425	2553	3705	3223	3466
PA0821	913	1217	1289	1348	1266	973	2943	3278	2567	3627	2839	3156
PA0822	509	714	864	851	659	535	1413	1762	1426	1783	1604	1623
PA0823	355	474	531	659	555	407	850	1046	795	1209	1070	1054
PA0824	162	176	210	294	219	169	399	384	287	533	453	435
PA0825	33	43	79	50	42	35	211	215	136	195	150	175
PA0826	955	810	866	926	844	663	1425	1808	1137	1864	1509	1554
PA0826.2	2033120	2780618	2873596	2269614	2052875	1559995	4073221	5015117	3744228	4948144	4886838	4739989
PA0826.1	1730335	2322516	2324423	1850381	1700299	1255720	3434015	4052058	3061334	4026674	4017925	3796648
PA0827	383	436	416	428	460	258	1009	1025	821	1521	1369	1548
PA0828	80	131	168	157	208	116	345	326	304	361	430	350
PA0829	115	185	167	171	165	163	267	266	243	337	373	298
PA0830	836	1084	1483	1236	1537	955	898	847	707	1802	1813	1464
PA0831	1880	2391	2221	1840	1943	1153	4614	4820	3430	5800	5848	5086
PA0832	1233	1647	1647	2248	2154	1495	2120	1916	1271	3445	3081	2518
PA0833	19743	26191	18515	25646	28347	16378	23951	19308	15988	43113	43846	36575
PA0834	1429	2117	2091	3270	3338	2434	1832	1520	1185	2414	2267	1883
PA0835	37920	47938	47947	67449	67263	45844	27734	12794	11796	33320	31505	23839
PA0836	26395	34046	39431	48755	50539	33330	17348	8890	8921	27395	26422	20238
PA0836.1	5404	7934	9264	10283	9953	7327	3644	2408	2308	6191	5837	5273
PA0837	9854	15049	15445	14375	13510	9252	21995	24176	16742	32943	33473	27802
PA0838	4162	5642	5594	6481	5807	4100	6712	6500	4523	10406	9978	7788
PA0839	235	320	393	583	475	381	581	756	586	1168	1427	1245
PA0840	996	1231	1576	3323	3216	2573	1876	1791	1608	4459	4259	2872
PA0841	203	366	274	342	417	293	328	341	320	619	594	507
PA0842	103	110	142	184	175	114	225	138	124	281	231	167
PA0843	187	234	247	245	273	188	506	348	324	495	614	488
PA0844	167	253	300	281	310	168	421	417	352	562	533	489
PA0845	251	433	479	613	576	393	314	306	216	388	404	467
PA0846	1706	2240	1965	2483	2552	1614	4111	3709	2950	6204	5804	4991
PA0847	551	720	672	649	636	465	1336	1195	999	1814	1783	1646
PA0848	248	307	254	310	314	220	618	532	449	780	816	705
PA0849	508	616	568	559	659	387	850	877	658	1402	1413	1133
PA0850	123	189	185	243	297	188	570	359	320	591	634	511
PA0851	796	1071	1092	1398	1440	1017	1948	1522	1291	2862	3360	2617
PA0852	401	531	325	475	403	337	625	610	460	833	829	616
PA0852.1	183	277	133	202	153	119	249	247	214	355	369	329
PA0853	2559	3176	2599	3030	3062	1801	3223	2156	2260	5524	5842	5007
PA0854	12274	15194	11393	13101	15071	8477	14912	9842	9468	23402	23991	20048
PA0855	468	505	400	343	232	164	308	422	346	521	391	420
PA0856	5985	9633	8277	9395	9846	6520	15059	12490	10830	26252	24673	24661
PA0857	3837	6250	5127	4976	5489	3445	8868	7378	6148	14670	14258	13731
PA0858	1551	2451	2011	2430	2588	1636	3199	2867	2031	4205	3808	3936
PA0859	868	1164	1276	1559	1441	966	1385	1227	921	1902	2007	1737
PA0860	976	1439	1579	1669	1503	867	1434	1779	1247	2765	2424	2334
PA0861	3056	3751	4739	4703	4190	2949	4664	4497	3325	6314	6638	5974
PA0862	2654	3225	3250	3453	3548	2345	3858	3940	3169	8556	8432	6459
PA0863	174	300	305	316	283	206	461	429	381	590	772	583
PA0864	148	127	79	125	55	68	689	687	497	961	907	792
PA0865	1923	2230	1542	1263	1941	1261	5534	10372	10387	6532	7021	6469
PA0866	219	362	492	499	492	312	419	460	374	474	529	457
PA0867	1946	2407	2515	2380	1925	1510	4304	4740	3621	7961	7476	6597
PA0868	974	1312	1459	1678	1381	979	1846	1616	1094	2636	2890	2007
PA0869	3807	5129	5494	6169	5886	4012	3655	3431	2615	8557	7546	5203
PA0870	4641	7651	8192	11525	9260	7622	7004	5933	5031	11153	10748	7815
PA0871	5426	7272	7737	11359	10386	7839	4406	4191	3802	8760	7626	6285
PA0872	9950	12078	9808	10990	11688	7894	9658	8827	8551	16963	13550	12124
PA0873	1605	2334	2273	2488	2207	1810	3400	4004	2986	4912	5432	4578
PA0874	4216	4975	5481	6522	6914	4282	2804	3775	2560	4166	3170	3052
PA0875	328	573	683	628	606	473	689	814	668	1464	1552	1311
PA0876	2475	3024	3547	3564	3633	2624	5036	4373	3461	8712	8832	7263
PA0877	959	1182	1289	1341	1411	1011	1504	1155	983	2551	2493	1869
PA0878	44	95	131	96	70	67	114	136	126	193	179	184
PA0879	130	178	189	223	205	122	270	243	177	335	408	252
PA0880	21	39	28	48	31	15	70	45	42	84	69	43
PA0881	62	82	71	79	111	57	137	116	150	172	200	98
PA0882	121	105	103	137	129	92	155	183	115	223	248	249
PA0883	39	68	56	81	51	53	101	73	31	174	120	88
PA0884	122	186	170	160	129	78	293	402	246	399	398	356
PA0885	63	63	73	57	73	60	140	177	119	199	225	145
PA0886	66	88	115	104	89	71	177	249	177	242	260	267
PA0887	7999	5441	3264	3500	4603	2889	23090	37547	30000	36826	44227	43763
PA0887.1	167	189	256	208	195	135	562	619	531	605	650	696
PA0888	4412	6271	4610	5718	5915	3974	11873	9707	7170	13468	14204	13644
PA0889	997	1342	933	1036	1188	759	2172	2122	1359	2437	2479	2722
PA0890	785	1141	998	980	1065	702	1461	1668	1235	2249	2276	2313
PA0891	1321	2250	1814	1913	1948	1058	2063	2309	1853	3001	3473	2797
PA0892	1336	1988	1660	1895	2028	1261	1644	2191	1681	2841	3366	2932
PA0893	1215	1868	1649	1755	1645	1019	1905	2116	1546	3406	3430	2764
PA0894	327	372	420	426	422	255	458	455	396	694	828	566
PA0895	13032	16803	14493	19744	22311	14638	19241	16885	12708	35690	33418	24722
PA0896	4167	5542	5640	7735	7874	5395	7198	5956	4618	14613	13997	10819
PA0897	4126	5599	4999	7451	7740	5244	7451	5107	4125	14630	13978	10166
PA0898	3806	5817	5091	6881	7194	4985	6977	5282	4299	14916	14023	9791
PA0899	3177	5199	4788	6293	6902	4783	6698	5400	4289	14779	14413	10392
PA0900	3014	4062	3822	4014	4437	2689	6437	5323	4164	10564	10148	8605
PA0901	2131	3278	3191	3618	3615	2365	4914	4551	3516	8799	8816	7347
PA0902	1454	2253	2130	2056	2257	1639	4147	3719	2612	5186	5356	4620
PA0903	7745	11523	9725	9184	9857	6579	13414	14118	9739	20729	19769	18295
PA0904	9144	11727	10554	10589	11705	7307	12869	14569	10959	22966	21696	18600
PA0905	3203	4681	5516	4183	3615	2720	7834	12473	8258	13751	11879	12824
PA0905.1	782	1031	1140	841	794	572	2006	2809	1921	2731	2500	2732
PA0905.2	278	629	825	302	291	154	2188	3578	1990	1653	1675	2145
PA0905.3	117	236	302	132	103	92	723	1113	628	495	534	622
PA0906	970	1030	1112	1084	1155	752	1833	1971	1419	3064	3016	2600
PA0907	228	266	327	401	403	281	584	566	450	826	689	560
PA0908	154	187	125	162	172	87	546	481	362	650	526	324
PA0909	219	329	208	188	198	129	836	782	522	815	650	435
PA0910	728	930	675	612	751	440	2475	1953	1611	2517	1996	1440
PA0911	554	689	485	488	619	326	2010	1651	1339	2022	1676	1437
PA0912	282	367	252	195	210	132	1030	908	692	958	719	677
PA0913	3978	5254	5126	4229	4013	2849	10837	11202	6956	6657	6605	6482
PA0914	146	164	227	264	203	158	361	417	273	346	354	263
PA0915	136	242	183	235	200	172	335	349	256	406	325	353
PA0916	735	1049	843	999	1130	689	1648	1564	1051	1968	1627	1904
PA0917	786	1265	1014	1080	1156	754	2693	2412	1915	3937	4077	3748
PA0918	4651	5583	4803	5701	5373	3626	14595	9087	9430	24613	23783	23056
PA0919	3082	4569	4562	2379	2161	1424	4932	4848	4518	4808	4997	4532
PA0920	4378	7128	5474	2527	2999	1692	9081	7399	6172	6482	6157	6005
PA0921	1146	1960	1934	718	681	468	4275	4992	3087	1667	1615	1913
PA0922	1840	2711	2572	1822	1864	1136	5492	6382	4284	5385	4952	5368
PA0922.1	17	36	21	10	9	11	53	137	88	33	51	82
PA0923	585	656	757	779	684	490	1244	1262	898	1611	1524	1195
PA0924	260	372	422	465	440	300	587	703	546	887	858	909
PA0925	597	857	796	877	864	606	1819	1876	1390	2537	2424	2499
PA0926	589	1026	861	986	942	594	2369	2179	1543	2881	2909	2643
PA0927	637	1034	921	1077	1074	739	1741	1254	1048	3052	2952	2262
PA0928	2398	3072	3172	3512	3491	2369	5842	5234	4401	10026	10214	8755
PA0929	77	131	117	94	88	55	2300	5791	2678	4762	4582	3543
PA0930	77	102	157	130	142	117	797	2234	992	1497	1463	1051
PA0931	242	308	407	295	320	188	1450	1566	1161	1382	1317	1171
PA0932	2496	4281	4223	4739	4401	3255	8054	7992	5424	12215	12202	11178
PA0933	2199	3258	3341	3430	3374	2416	6739	6454	4840	9649	9890	8592
PA0934	8323	11018	10368	11191	10726	7597	15453	15370	12166	29065	28816	24593
PA0935	369	536	602	670	662	489	1596	1388	1087	2119	2054	1864
PA0936	2516	3623	3298	4188	4019	2840	9556	7730	6074	15408	14192	14082
PA0937	1608	2374	2614	2517	2306	1707	6777	7848	5212	9038	8324	9759
PA0938	3428	4706	4101	4289	3757	2814	11743	15144	10368	14921	13839	14759
PA0939	280	409	381	382	404	265	668	648	561	1103	892	803
PA0940	628	885	914	950	857	651	1336	1384	1106	2265	1995	1715
PA0941	848	1151	1232	1279	1080	799	1606	1732	1333	2603	2516	2135
PA0942	407	568	702	657	714	432	860	942	806	1583	1403	1346
PA0943	7143	10042	8646	10104	10789	6540	18489	16658	14271	30543	26559	27896
PA0944	3362	4733	4312	4349	4464	2713	8041	7748	6318	12826	10920	11445
PA0945	3298	4965	3599	4492	5022	3417	7083	5517	3724	11138	10215	8681
PA0946	3725	4897	4341	4963	5102	3484	8633	7241	5406	12208	12690	10467
PA0947	2193	2980	3180	2798	2700	1756	5861	7099	4275	6711	6305	6465
PA0948	839	1060	1067	1145	1273	912	1957	1954	1418	3358	3185	2789
PA0949	2241	2754	2827	2878	3080	2091	5416	4818	3625	7789	8148	6422
PA0950	1522	2217	2434	2396	2273	1527	4758	5046	3288	6647	6620	5836
PA0951	1018	1226	1301	1039	1034	629	2204	2734	1838	2911	2951	2717
PA0952	1408	1707	2666	3521	2954	1989	4015	4234	2867	5937	5245	5689
PA0953	338	448	508	424	409	333	988	1066	817	1659	1692	1693
PA0954	243	393	381	432	459	296	667	705	505	1100	1057	1106
PA0955	1532	2284	2243	2261	2329	1486	3261	3405	2646	4853	4767	4920
PA0956	9245	13009	10332	11385	12598	7909	23068	19568	14502	29325	27383	28624
PA0957	300	478	430	444	421	315	747	923	541	1370	1149	1081
PA0958	15717	18753	17307	18497	19560	13961	32095	35085	24383	50119	49834	45972
PA0959	513	695	856	881	735	619	1429	1624	1152	2425	2144	2222
PA0960	134	140	171	159	187	151	371	359	304	573	511	541
PA0961	306	666	657	886	886	607	876	1005	746	1331	1232	1341
PA0962	29697	43971	49472	60286	60195	41991	40422	32991	28569	60641	51218	50315
PA0963	11619	17897	14919	15757	16495	10793	23260	20621	14140	30013	28973	26453
PA0964	26468	31503	26793	27314	28003	17533	29307	26584	20315	48285	46694	38923
PA0965	646	1085	1115	929	973	709	1257	1578	1226	2614	2570	2520
PA0966	1388	2157	2538	2158	1953	1562	3290	4222	2987	5483	5592	5636
PA0967	2883	3698	3187	3191	3245	2121	6572	6451	4769	8471	8698	8335
PA0968	1170	1627	1635	1471	1459	953	3905	5655	3604	5843	5601	5916
PA0969	4929	6586	6110	6862	7131	4831	11873	13184	9113	19705	18400	17614
PA0970	3879	4965	4355	4890	4892	3156	6477	7499	5395	11313	11133	10472
PA0971	3781	6516	5916	6013	5864	3712	10225	12106	8749	17108	16194	15946
PA0972	14584	19818	17071	20228	21425	13467	25377	24875	19408	47766	44626	43080
PA0973	36562	51698	49555	60733	55077	41558	55707	55804	41499	117423	107444	86304
PA0974	7124	11608	10817	11408	10462	7915	16374	16786	12608	26501	25953	22410
PA0975	824	952	836	889	882	584	2511	2797	1970	3279	2966	3095
PA0976	753	1123	1307	1074	963	662	2990	3830	2955	3625	3400	3982
PA0976.1	335	612	614	406	373	307	1475	2064	1517	701	853	974
PA0977	275	398	423	251	198	161	759	1129	665	350	379	539
PA0978	142	155	153	91	76	73	227	201	183	218	257	241
PA0979	103	100	128	115	83	60	272	298	187	262	287	258
PA0980	25	38	44	59	32	30	97	162	92	122	124	164
PA0981	317	431	507	453	428	355	861	1035	823	1257	1165	1113
PA0982	446	635	772	696	519	504	1285	1652	1294	1697	1494	1585
PA0983	225	253	304	294	265	250	454	640	478	757	631	710
PA0984	144	193	297	299	260	157	626	845	631	630	560	674
PA0985	3303	3950	3618	3617	3291	2316	15320	16643	12657	16982	13301	14037
PA0986	9	3	13	10	17	19	82	39	45	49	51	64
PA0987	25	44	48	55	49	33	151	179	111	133	158	120
PA0988	659	853	1077	898	879	734	1838	2256	1496	3213	3055	2948
PA0989	507	499	463	475	322	235	849	856	649	937	926	956
PA0990	213	384	279	282	279	166	766	665	612	832	771	769
PA0991	186	290	317	283	265	173	733	769	554	733	736	823
PA0992	639	820	1052	816	827	642	2110	2604	2140	3635	3323	3284
PA0993	5	8	20	13	9	13	23	58	29	35	31	45
PA0994	418	642	765	690	576	400	1325	1614	1303	1562	1345	1677
PA0995	2495	3257	3632	3559	2986	2121	3535	3900	3058	8325	6679	5755
PA0996	45	41	65	71	61	38	124	114	109	170	130	114
PA0997	60	59	71	75	65	47	115	90	89	145	140	127
PA0998	95	135	102	109	131	86	176	148	156	262	237	203
PA0999	116	164	172	177	220	109	183	217	180	364	355	299
PA1000	76	101	104	86	81	89	98	118	74	202	172	153
PA1001	127	172	141	176	198	121	286	274	221	390	344	271
PA1002	167	225	156	222	220	162	430	482	358	634	631	531
PA1003	662	795	667	667	656	555	1760	1916	1626	2752	2680	2588
PA1004	2650	3593	3250	3881	3567	2709	6331	5737	4119	8664	8577	7484
PA1005	1989	2676	2528	2696	2519	1641	5547	4499	3741	7661	7838	6646
PA1006	100	143	190	176	161	128	370	616	342	434	501	684
PA1007	544	806	743	689	714	502	1705	1653	1117	1986	1990	1997
PA1008	4579	5666	5438	5983	6638	4071	14202	11774	8727	19223	18293	16645
PA1009	2304	2975	2468	2865	3204	1941	7237	5538	4237	9711	9715	9280
PA1010	12983	17145	15551	17156	18156	11894	26640	21432	15348	36517	35054	29894
PA1011	9807	14409	12684	15730	15963	10410	17920	14700	10804	28296	27215	22177
PA1012	4233	5976	5576	5723	5805	3674	7889	8100	5878	13886	13148	11724
PA1013	13372	18901	17283	19397	19779	13184	21020	22265	16912	44635	38828	37265
PA1013.1	1185	1731	1423	1346	1334	906	2269	2165	1732	4264	4046	3663
PA1014	1077	1542	1627	1571	1585	1067	3305	3177	2322	4243	4521	4376
PA1015	967	1447	1515	1730	1613	1165	1879	1891	1487	3234	2896	2779
PA1016	969	892	830	1073	1019	677	1322	1124	756	1756	1766	1393
PA1017	176	223	322	350	327	207	340	304	251	457	510	379
PA1018	82	131	112	174	136	98	151	147	117	229	192	170
PA1019	86	171	244	278	209	194	215	195	155	214	310	229
PA1020	88	183	178	231	172	201	233	206	150	385	370	281
PA1021	51	128	103	108	118	123	130	101	74	278	205	152
PA1022	141	236	242	312	323	241	279	241	181	544	496	442
PA1023	387	443	447	507	624	428	579	441	357	1072	964	710
PA1024	298	363	338	404	438	222	439	365	350	800	724	538
PA1025	75	100	124	103	123	58	150	179	154	265	260	202
PA1026	205	194	226	242	250	187	624	515	423	785	724	720
PA1027	309	320	391	456	521	382	724	526	420	1071	1119	732
PA1028	240	309	332	338	344	176	790	710	560	986	1018	847
PA1029	1421	1980	1892	2187	2353	1501	1429	1259	1085	3010	2947	2199
PA1030	1116	1367	1377	1650	1538	1113	1546	1269	1026	3080	2732	2010
PA1030.1	61	72	82	74	82	61	99	85	61	124	141	113
PA1031	593	862	834	737	623	566	1062	1085	836	1719	1694	1541
PA1032	1787	2275	1954	2168	2222	1465	3507	2805	2296	4934	4902	4600
PA1033	1275	1553	1457	1296	1546	957	3709	2912	2395	4460	4606	4450
PA1034	499	646	745	653	602	388	3321	4608	3019	3649	3690	3783
PA1035	2323	2709	3360	2656	2458	1613	6348	10717	6028	11560	9832	10362
PA1036	598	806	751	962	1011	676	1277	851	707	1898	2190	1689
PA1037	229	260	240	328	337	210	621	583	403	787	786	790
PA1038	422	473	446	517	530	392	860	841	613	1452	1357	1052
PA1039	962	1113	1127	1293	1237	880	1862	1554	1298	3579	3222	2500
PA1040	1186	1471	1429	1486	1615	877	2204	2116	1787	4282	3987	3683
PA1041	376	426	623	707	602	525	1257	954	881	2148	1861	1276
PA1042	91	160	96	143	119	109	379	457	300	505	631	677
PA1043	268	441	319	397	411	348	856	871	551	1314	1379	1201
PA1044	121	197	187	248	212	144	422	421	316	732	732	671
PA1045	2264	3012	2523	2632	2649	1790	5921	4981	3611	6789	7358	5871
PA1046	791	1117	1076	1093	905	689	1631	1724	1280	2363	2521	2062
PA1047	1980	2380	2163	2012	2175	1397	4521	4299	3139	5424	5848	4792
PA1048	6117	8179	7160	7454	7518	5105	5661	5264	3827	7597	7817	6495
PA1049	14004	18368	21477	30484	31462	21914	8366	4704	3724	8306	8958	6856
PA1050	2627	3838	5325	6844	6374	4770	2337	1410	1074	1928	2342	1884
PA1051	1427	1788	1661	2303	2144	1731	1110	965	708	2835	2946	2345
PA1052	1202	2216	2586	3657	2660	2067	2331	2051	1403	3306	3360	2795
PA1053	7371	14085	15136	11480	10332	7596	19209	14786	13305	28420	27966	20507
PA1054	6940	9839	9615	11431	10666	7318	10053	9780	6731	13684	13124	11136
PA1055	1239	1818	1814	2005	1903	1277	1829	1907	1303	2279	2124	1808
PA1056	3700	4829	4539	4992	4715	3130	4344	4496	3254	6133	6114	4970
PA1057	2435	3185	2718	3298	2828	1891	2722	3340	2328	4548	4426	3715
PA1058	1682	1915	1762	1975	1889	1241	1658	1754	1368	3105	2926	2341
PA1059	2018	2450	2286	2368	2286	1454	2079	2261	1652	3960	3437	2996
PA1060	601	822	1097	1060	842	739	1392	1194	1035	2332	2110	2009
PA1061	1330	1866	1664	2371	2234	1655	2655	1695	1525	4391	4203	3308
PA1062	555	847	856	1265	992	857	1156	968	851	2039	2008	1536
PA1063	563	789	782	914	927	769	1162	1032	839	1730	1757	1635
PA1064	1615	2360	2200	2348	2532	1731	4299	3642	2455	5586	5716	5523
PA1065	383	579	566	710	674	599	552	402	286	821	886	733
PA1066	526	728	727	967	839	625	546	457	332	1018	1018	781
PA1067	180	354	370	340	283	239	440	357	320	667	787	587
PA1068	5680	6395	4738	3940	3579	2181	5153	5256	4085	6955	6702	6001
PA1069	4897	6111	5667	5423	4172	3197	2732	3276	2551	4913	4987	4154
PA1070	552	810	864	988	800	591	681	779	577	1063	990	814
PA1071	537	728	692	935	824	591	550	570	449	729	816	616
PA1072	648	949	711	968	928	700	633	712	446	779	811	606
PA1073	563	615	627	849	737	634	857	914	568	1231	1023	881
PA1074	10619	13347	11024	13871	14436	9672	12453	14109	11447	21124	19657	16700
PA1075	545	779	874	731	647	459	1474	1722	1205	2671	2469	2419
PA1076	23151	32474	38941	46223	45703	29655	11199	5674	5111	12388	11777	11444
PA1077	1142	1520	1818	1240	1310	825	4019	3814	2557	5461	5702	5514
PA1078	1680	2038	1994	1670	1677	1105	4006	3418	2574	6171	6209	6150
PA1079	3136	3573	3506	3307	3216	2215	6272	5991	4304	10768	10301	8988
PA1080	16897	20763	18218	19920	22334	14139	22087	21317	15237	35723	34636	26389
PA1081	1305	1738	1813	1481	1401	820	3218	3389	2133	5316	5610	4645
PA1082	8033	8448	7696	8694	8876	5944	10790	9031	6844	19921	19370	14552
PA1083	2143	2973	2531	2769	2887	1909	3572	2836	2192	6365	5937	4835
PA1084	3335	4144	3912	4381	4170	2783	4974	4491	3194	8250	7914	5921
PA1085	4190	5530	4928	4854	4818	3264	6452	6275	4593	11270	10472	8203
PA1086	9569	12278	10566	11443	11858	7857	11089	11017	7902	23253	22752	17001
PA1087	6613	8430	8285	8828	8708	5861	11904	11197	8124	20563	19269	16835
PA1088	1066	1637	1673	1680	1504	1119	2617	2666	1963	4981	5158	4304
PA1089	762	1218	1209	1105	1098	733	1861	1949	1258	3668	3823	3099
PA1090	413	630	604	601	656	448	1005	972	750	2094	2104	1780
PA1091	4585	7051	6719	7423	7051	4629	9742	8941	7350	18418	18979	14263
PA1092	217010	244594	246124	356503	367222	265291	348450	309800	241845	678282	570083	450058
PA1093	7004	8723	8479	10757	10882	7644	16207	13255	10653	27424	24368	19912
PA1094	33606	37916	38030	48952	48304	33819	57301	45282	34422	89770	76266	63944
PA1095	8934	11633	14476	16592	14168	11321	17079	21903	15745	33901	28701	27459
PA1096	8676	11259	14044	15618	13491	10599	20105	25210	18131	36645	31187	29555
PA1097	10983	14569	16845	18016	18351	12317	15400	13221	9562	23858	23554	18326
PA1098	3459	4763	4666	4847	4426	2992	5592	4602	3229	7974	7478	6062
PA1099	3358	4869	4275	5232	5181	3514	4307	3164	2491	7202	6669	5271
PA1100	1647	1992	2393	2708	2459	1786	2461	2437	1682	3109	3101	2963
PA1101	3368	4991	5078	5561	5206	3594	5426	4994	3225	8140	7968	7040
PA1102	3010	4169	4053	4421	4403	2650	4985	4360	3743	9433	8871	7579
PA1103	1879	2842	3100	2987	2382	1757	3828	3504	2631	6541	6826	5269
PA1104	1331	1970	2074	2380	1952	1526	2885	2760	2057	5275	5652	4301
PA1105	167	266	237	351	255	264	310	337	297	738	624	578
PA1106	860	1148	973	971	1049	708	2042	1395	1085	2045	1798	1611
PA1107	199	194	218	186	192	127	397	416	365	818	769	701
PA1108	49	60	66	50	33	42	82	70	82	112	82	82
PA1109	339	489	469	603	517	344	801	783	637	1060	1133	962
PA1110	618	892	927	1005	887	625	1791	1647	1140	2638	2696	2380
PA1111	349	485	326	345	412	265	466	423	342	674	803	543
PA1112	935	1439	1211	1466	1477	999	2084	1873	1408	2589	2518	2165
PA1112.1	2549	5186	6261	6426	5685	4095	9191	10750	8357	14570	12274	13503
PA1113	800	1130	908	1117	1072	762	1581	1514	1095	2179	2271	1813
PA1114	911	1210	906	1201	1135	809	1709	1462	1251	2011	1847	1735
PA1115	3277	4462	4038	4615	4412	3116	6572	5534	4792	10405	9663	8808
PA1116	584	885	819	1073	998	694	1843	1734	1166	2878	2840	2627
PA1117	669	931	1086	1619	1551	1031	1430	1053	826	2610	2471	2094
PA1118	578	728	932	1040	936	689	815	822	807	1553	1373	1260
PA1119	1585	2217	2131	2572	2671	1469	2327	1964	1338	2786	2875	2618
PA1120	765	1152	1195	1408	1414	881	1027	797	616	1189	1403	1352
PA1121	578	791	838	943	858	644	601	528	406	747	733	670
PA1122	1335	1651	1720	1771	1841	1371	2162	1659	1330	3628	3668	2721
PA1123	1051	1299	1774	1378	1369	1066	3239	2893	2147	5106	3952	3729
PA1124	1735	2422	2409	2231	2200	1652	3518	3430	2694	6259	6103	5011
PA1125	578	805	763	1043	777	633	2238	2053	1492	2528	2294	1628
PA1126	887	1044	1036	1220	1128	810	7828	7031	5486	6618	5456	4723
PA1127	2611	2664	2957	4563	3964	3142	50322	46608	36059	46610	37642	30827
PA1128	161	248	238	282	256	233	654	527	355	900	1068	779
PA1129	105	138	189	235	220	152	545	324	288	639	705	505
PA1130	183	281	268	338	348	200	521	613	466	871	777	641
PA1131	50	42	83	108	68	40	166	122	106	161	185	142
PA1132	1313	1731	1819	1800	1506	1098	5493	6112	3850	6157	5567	5842
PA1133	189	226	247	311	260	241	372	441	352	708	642	749
PA1134	27	71	90	91	64	35	183	88	188	288	242	178
PA1135	540	813	689	853	1018	629	1196	854	763	2392	2124	1857
PA1136	692	1218	1161	1000	2012	1027	652	703	618	913	1026	733
PA1137	2031	4271	4249	4542	8744	4586	987	512	998	1059	1070	784
PA1138	133	236	287	254	203	168	283	273	214	458	489	337
PA1139	503	786	607	840	735	515	1055	929	798	1594	1699	1301
PA1140	729	988	1109	1130	1151	739	1303	1281	941	2347	2146	1926
PA1141	282	411	430	432	457	305	801	662	583	922	1093	843
PA1142	406	635	609	646	721	474	1371	1217	944	1896	1839	1610
PA1143	51	56	28	66	56	58	58	87	65	60	83	59
PA1144	79	87	114	80	91	101	195	289	151	190	266	178
PA1145	293	283	310	338	340	238	852	775	598	952	1013	961
PA1146	75	143	124	179	121	107	253	250	195	355	295	261
PA1147	155	232	189	250	197	199	365	429	347	528	513	361
PA1148	334	419	464	561	493	321	761	644	559	2677	3093	2384
PA1149	67	121	120	171	116	75	226	249	165	367	367	364
PA1150	7830	9000	8596	8210	7655	5389	19896	19085	15789	25906	20867	19523
PA1151	8256	8822	8557	8919	8134	5947	17128	16481	14003	23616	19520	18101
PA1152	396	510	478	424	394	251	960	1248	952	1333	1097	1187
PA1153	59	106	105	87	97	80	237	272	203	304	284	275
PA1154	78	114	101	134	90	70	191	170	128	197	206	190
PA1155	17053	22895	18801	20047	23675	15428	27259	22138	17222	60837	56511	53790
PA1156	24497	35022	25345	27243	31540	20248	23114	21467	15122	54750	47133	45324
PA1157	391	526	491	475	531	348	890	859	523	1057	1064	844
PA1158	203	371	251	320	311	201	516	481	381	724	783	631
PA1159	912	1414	1678	1456	1186	904	4199	7739	4634	4451	5105	5927
PA1160	792	1160	1312	1256	1148	943	1795	1892	1488	3301	3509	2834
PA1161	554	979	828	866	806	624	1391	1237	1049	2089	2366	2094
PA1162	1141	1749	1311	1609	1723	1041	2861	2358	1702	3842	3948	3512
PA1163	493	601	547	662	644	368	943	1005	655	1227	1248	1099
PA1164	1229	1441	1180	1290	1134	979	2568	2049	1468	2858	3286	2533
PA1165	169	328	416	351	221	168	1024	798	525	703	1002	891
PA1166	93	135	127	181	124	101	169	179	176	382	339	285
PA1167	273	447	468	537	507	347	550	589	476	982	1023	853
PA1168	6	12	5	14	3	3	11	20	12	21	10	8
PA1169	208	274	357	344	223	165	370	474	328	548	553	494
PA1170	488	713	485	560	560	301	1037	967	742	1151	1134	1125
PA1171	2902	3699	3547	4257	3652	2718	4835	4540	3221	6638	7317	5601
PA1172	126	263	234	266	188	110	428	407	265	525	415	402
PA1173	45	127	92	89	85	52	271	243	153	249	230	198
PA1174	552	726	690	669	557	476	1849	1329	1175	2035	1771	1415
PA1175	52	91	95	76	59	53	165	136	132	195	229	167
PA1176	104	195	281	174	128	109	544	364	353	428	499	401
PA1177	118	167	263	176	167	128	486	352	387	388	405	398
PA1178	243999	316265	285654	7404	8284	5117	535231	494139	372154	15280	13898	15558
PA1179	20102	29825	27706	1692	1976	1356	34526	34671	24022	3318	3228	2943
PA1180	4394	6524	6791	741	648	508	8941	8857	5912	1544	1508	1327
PA1181	1577	2204	1991	1091	1058	798	2843	3120	2309	2464	2247	1824
PA1182	270	363	466	506	341	264	967	894	624	1129	1094	1033
PA1183	3700	2868	1383	1349	1782	937	13530	19496	13784	8678	12677	12376
PA1184	331	402	416	421	402	288	937	862	616	1171	1259	864
PA1185	82	66	84	81	80	63	135	109	73	197	202	188
PA1186	49	119	66	125	109	75	156	149	94	235	192	180
PA1187	183	249	328	348	346	213	308	347	265	504	596	563
PA1188	471	541	672	718	639	520	849	676	538	1195	1457	1060
PA1189	155	166	172	139	184	89	453	358	273	572	625	550
PA1190	195	271	304	361	346	288	481	479	331	770	840	656
PA1191	502	614	763	680	696	443	1086	1112	800	1776	1877	1467
PA1192	1429	2123	1896	2029	2107	1405	5499	4774	3316	5948	5696	6178
PA1193	671	1107	859	1048	1008	683	1904	1698	1299	2158	2228	1996
PA1194	105	133	100	146	184	94	260	210	202	386	392	314
PA1195	197	155	243	161	148	112	431	445	323	732	717	578
PA1196	3825	6525	7049	9354	9427	6114	870	447	378	824	840	673
PA1197	1905	3190	3120	4476	4324	2943	1134	852	639	1237	1371	1090
PA1198	4887	7047	7637	5870	5851	3943	19814	18670	12741	16267	18180	18648
PA1199	4551	5039	3562	4064	4693	2691	5191	4199	2932	4486	4563	4358
PA1200	1214	1573	1292	1668	1708	973	1095	940	666	1437	1569	1346
PA1201	390	479	498	624	601	389	959	850	560	1653	1501	1301
PA1202	8504	9700	6481	10394	11641	5893	11970	9119	7847	19368	17569	14825
PA1203	1026	1347	952	1214	1463	805	1826	1675	1400	3223	3675	2805
PA1204	1981	2588	2109	2465	2805	1767	3655	3213	2510	6408	6534	4991
PA1205	1795	2261	1724	2230	2507	1504	3365	2475	2104	5254	5709	4133
PA1206	734	1040	754	886	835	514	1564	1462	1091	1603	1654	1444
PA1207	3043	3689	2566	3279	3626	2149	3659	3309	2660	5045	5233	4246
PA1208	255	384	426	375	401	298	522	565	512	733	911	861
PA1209	344	497	438	433	517	318	570	564	416	1206	1094	766
PA1210	234	306	328	394	345	236	428	318	318	660	638	423
PA1211	69	72	102	80	46	64	141	98	110	218	229	170
PA1212	36	28	33	44	28	37	47	55	39	94	81	33
PA1213	29	49	45	97	62	37	43	45	44	71	87	73
PA1214	47	43	74	80	74	69	71	52	52	100	128	78
PA1215	69	79	99	93	65	79	115	153	89	161	173	160
PA1216	43	110	98	118	94	71	98	71	76	204	183	197
PA1217	118	210	275	268	192	184	297	341	276	528	468	397
PA1218	98	64	54	82	98	84	129	99	81	178	151	131
PA1219	17	18	23	26	21	25	29	33	18	56	47	31
PA1220	14	43	34	27	26	14	31	35	34	29	61	28
PA1221	42	55	30	46	58	40	62	52	42	36	42	33
PA1222	1720	2456	2058	2593	2393	1708	4081	3515	2522	4646	4890	4216
PA1223	760	1113	1126	1423	1238	941	902	757	524	1283	1242	858
PA1224	222	261	280	378	406	298	482	456	358	632	617	492
PA1225	310	508	394	546	481	357	566	476	331	779	731	574
PA1226	315	399	540	551	493	339	743	767	547	948	984	707
PA1227	299	412	418	532	465	333	644	686	500	785	751	580
PA1228	493	845	739	883	899	544	702	608	385	1273	1166	873
PA1229	297	399	447	457	452	342	391	301	250	698	632	431
PA1230	8	18	13	14	16	15	30	16	21	30	18	14
PA1231	31	34	35	18	32	46	79	50	61	46	93	56
PA1232	141	190	167	226	194	161	270	288	203	362	454	345
PA1233	281	373	317	428	415	347	643	483	387	721	775	631
PA1234	459	655	736	904	848	625	1269	1186	882	1898	1832	1465
PA1235	438	521	562	534	499	459	1272	975	827	1321	1631	1241
PA1236	76	99	144	146	98	94	142	177	79	267	220	210
PA1237	28	41	63	82	43	51	142	110	68	114	154	121
PA1238	23	47	62	55	48	25	63	64	46	91	77	88
PA1239	52	64	61	83	83	65	142	85	95	263	188	197
PA1240	161	214	159	251	223	223	296	171	147	574	650	425
PA1241	627	848	933	839	747	554	1440	1354	807	1575	1731	1409
PA1242	351	541	476	576	608	356	948	717	583	1386	1471	1229
PA1243	979	1401	1141	1274	1293	876	2065	1599	1445	2496	2913	2299
PA1244	2132	2409	2337	2637	2760	1982	7769	5701	5181	7020	7260	6312
PA1245	68	141	142	146	136	120	343	153	242	496	446	370
PA1246	75	181	169	193	173	96	273	189	181	378	393	369
PA1247	56	118	180	212	173	90	220	175	116	337	287	265
PA1248	74	105	119	118	113	60	203	169	117	299	265	159
PA1249	145	187	203	224	226	146	426	232	362	825	530	474
PA1250	351	322	305	309	293	206	332	295	222	504	506	421
PA1251	169	180	172	223	217	142	187	167	125	276	340	266
PA1252	333	473	494	682	695	466	588	433	434	1504	1733	1115
PA1253	57	113	134	201	156	138	159	142	111	396	330	216
PA1254	20	52	52	60	61	24	102	52	59	166	95	95
PA1255	44	75	51	72	51	43	123	51	49	158	136	87
PA1256	19	44	85	76	78	59	91	70	71	140	147	114
PA1257	49	75	90	94	67	86	96	125	89	159	133	101
PA1258	7	18	12	30	16	13	30	46	22	43	34	26
PA1259	46	82	66	78	63	49	171	210	122	166	161	135
PA1260	34	23	33	19	30	25	66	115	94	109	92	98
PA1261	257	221	246	265	254	223	618	381	385	890	834	604
PA1262	127	183	181	238	237	202	673	443	369	837	752	622
PA1263	284	434	395	499	429	314	566	504	265	738	856	599
PA1264	231	335	428	461	340	236	407	421	332	579	666	484
PA1265	37	40	46	27	31	37	60	77	56	65	132	86
PA1266	30	81	114	67	75	32	107	146	89	182	283	347
PA1266.1	0	3	8	5	0	0	19	24	7	21	50	59
PA1267	55	78	60	72	63	39	158	127	95	328	502	389
PA1268	114	89	142	120	147	63	259	177	174	570	636	569
PA1269	229	241	297	347	281	220	568	511	479	836	904	838
PA1270	570	1082	1412	1534	1088	928	1135	717	507	1458	1438	1111
PA1271	790	1211	1016	1150	1122	774	1420	1590	1077	1958	1772	1642
PA1272	455	716	506	802	676	482	541	723	463	858	848	781
PA1273	687	1007	882	1035	846	621	1004	1016	664	1054	1288	1031
PA1274	139	297	230	302	290	207	310	342	245	298	365	313
PA1275	176	385	343	375	299	306	400	404	306	371	452	358
PA1276	212	592	545	667	440	353	489	473	317	520	675	551
PA1277	494	699	723	875	737	518	531	584	426	706	843	674
PA1278	219	407	420	470	399	266	222	269	190	311	386	259
PA1279	316	766	815	1039	666	503	604	577	414	634	792	574
PA1280	140	208	248	291	281	187	233	164	104	148	270	175
PA1281	182	314	289	305	278	224	273	217	132	234	279	225
PA1282	406	608	700	409	421	309	436	407	211	488	598	430
PA1283	287	424	498	500	468	418	469	399	316	811	928	606
PA1284	254	293	378	355	349	273	360	356	258	619	559	484
PA1285	104	180	203	116	111	79	409	435	265	517	498	418
PA1286	62	109	71	77	61	58	127	200	86	195	205	151
PA1287	1722	2212	2267	2838	2526	1906	2661	1990	1775	5783	5606	4033
PA1288	24075	29975	25088	27469	29372	19176	39560	45249	31333	55629	53627	48654
PA1289	284	298	385	479	439	297	396	394	282	647	633	533
PA1290	266	377	375	445	380	338	359	366	324	933	863	614
PA1291	168	206	234	229	205	162	334	302	203	388	406	404
PA1292	1949	2634	2285	2858	2879	1960	4359	3614	2931	6608	6657	5367
PA1293	1968	2521	1951	2635	2964	1828	5216	4489	3376	7167	6986	6283
PA1294	921	1505	1231	1511	1445	1058	2292	2219	1480	3400	3376	3082
PA1295	266	417	348	416	414	297	768	673	501	1058	994	1015
PA1296	2289	3774	2615	2396	2771	1618	4848	4806	3290	5360	4742	4509
PA1297	355	518	393	468	487	220	628	685	535	856	839	671
PA1298	24	8	44	18	30	35	98	103	39	133	104	106
PA1299	197	359	198	260	365	186	814	934	604	849	812	922
PA1300	45	53	82	51	84	36	1048	1469	930	1336	672	510
PA1301	43	81	45	71	63	37	801	1024	649	1025	524	397
PA1302	241	347	321	378	305	232	1239	1172	1034	1264	896	751
PA1303	344	364	361	294	377	261	502	421	291	658	616	439
PA1304	1626	2239	1854	2236	2566	1574	3886	2714	1999	5263	5361	4091
PA1305	1350	2264	2640	2532	2151	1507	4137	4734	3353	6263	6202	6246
PA1306	2013	2542	2893	1966	1844	1144	3465	3580	3054	5572	6466	5703
PA1307	2333	2921	3147	3406	3272	2233	4416	4295	3314	7726	7881	6304
PA1308	1501	1971	2017	2286	2207	1591	3378	3293	2530	6013	5859	4714
PA1309	856	1054	1069	1249	1170	805	1590	1451	1186	2528	2606	1887
PA1310	186	214	220	298	256	246	302	265	226	772	846	600
PA1311	180	229	258	314	320	212	295	301	231	878	756	581
PA1312	512	624	735	754	700	386	1021	1011	730	1510	1619	1245
PA1313	85	125	130	133	117	94	263	1545	325	2600	492	233
PA1314	141	195	195	200	196	154	285	1291	321	2829	719	353
PA1315	352	600	624	531	605	335	1156	1583	843	1872	1498	1339
PA1316	221	306	256	305	275	193	1004	1427	777	1969	1685	1395
PA1317	726	1301	1060	1377	1414	1081	2201	1968	1639	3563	3238	3106
PA1318	2441	3871	3038	3975	4322	3052	4014	3255	2816	6583	5829	5215
PA1319	822	1379	1005	1300	1466	1009	1299	955	844	1921	1691	1479
PA1320	205	410	281	375	474	337	295	250	249	551	529	410
PA1321	657	1061	950	1020	1118	781	948	702	624	1458	1397	1088
PA1322	147	220	211	201	192	164	471	578	409	619	656	541
PA1323	12551	14597	12968	13792	14662	8441	28976	18351	19386	33072	34450	28138
PA1324	11665	13382	10399	11659	13475	7775	25114	13486	15640	27628	29512	23700
PA1324.1	396	615	586	481	485	358	946	920	654	1302	1301	1128
PA1325	444	718	767	678	747	554	885	843	585	1924	1558	1238
PA1326	810	1135	1211	1369	1487	1054	1299	1148	860	3939	3124	2205
PA1327	380	527	572	752	689	430	898	768	732	1958	1710	1347
PA1328	383	465	519	512	473	341	743	702	477	1506	1800	1320
PA1329	0	18	30	34	11	16	122	99	97	89	180	118
PA1330	230	332	335	499	428	274	839	724	590	881	1039	728
PA1331	810	1265	893	1557	1338	1039	839	935	808	1936	1522	1356
PA1332	1929	2478	3148	3496	3252	2421	4729	4361	3561	6408	5831	4209
PA1333	4988	6428	6496	7106	7086	4843	11705	11872	10825	20162	18460	14835
PA1334	107	165	152	148	158	135	219	178	165	308	336	306
PA1335	659	841	913	949	854	628	878	867	831	1642	1715	1264
PA1336	710	1000	800	895	883	567	1532	1402	1038	2611	2291	2061
PA1337	1403	1851	1542	2108	2192	1736	2350	1717	1671	5230	4472	3537
PA1338	644	1044	891	1057	1059	714	1131	1044	794	1480	1312	1312
PA1339	708	1084	926	1062	1254	880	1523	1283	1150	2336	2136	1930
PA1340	379	549	407	510	529	345	827	731	619	1110	944	963
PA1341	266	393	272	426	403	266	565	539	506	724	872	727
PA1342	2177	2516	2237	2489	2496	1932	4403	4434	3736	6115	6816	6363
PA1343	580	857	772	135	148	95	958	749	516	280	260	228
PA1344	1015	1741	1514	1110	1268	796	1953	1310	1211	2006	2049	1708
PA1345	246	291	302	245	287	150	500	360	347	511	672	548
PA1346	47	85	90	100	96	59	91	106	81	102	140	105
PA1347	77	98	105	79	78	61	259	247	189	221	197	222
PA1348	59	142	168	116	112	79	362	416	271	359	368	376
PA1349	24	21	29	22	47	6	59	52	40	60	56	41
PA1350	58	112	138	155	136	79	146	195	132	237	241	182
PA1351	24	61	47	78	82	57	87	107	59	122	111	85
PA1352	13	15	13	15	5	14	29	26	15	29	59	45
PA1353	85	94	81	58	74	60	175	141	87	224	207	183
PA1354	98	75	69	57	62	72	133	115	69	213	200	165
PA1355	3	18	10	22	15	16	34	44	14	40	33	27
PA1356	18	72	42	56	51	40	89	100	41	97	117	91
PA1357	398	573	528	689	656	503	985	972	580	1343	1469	1086
PA1358	378	467	506	548	507	414	857	802	609	1052	1099	938
PA1359	307	377	397	442	409	301	639	779	454	701	720	554
PA1360	327	600	594	670	539	371	799	686	517	947	945	733
PA1361	1083	1627	1534	2240	1850	1149	2571	2225	1430	3341	3524	2710
PA1362	232	257	268	214	268	156	518	420	355	685	593	688
PA1363	136	211	163	188	143	127	2041	3931	1742	2201	1772	1612
PA1364	106	133	127	126	89	100	1044	1601	755	1257	979	915
PA1365	219	303	269	311	301	234	1848	1731	1515	2117	1582	1212
PA1366	2189	2339	3999	3465	2695	2117	3893	4520	3973	7178	6538	5946
PA1367	107	169	152	184	196	178	258	274	221	457	503	480
PA1368	424	600	597	596	506	251	1100	1106	890	1376	1319	1357
PA1369	1343	1510	1592	1350	924	643	2289	3252	2276	2768	2578	2718
PA1370	1841	2068	2018	1674	1368	920	4206	4947	3509	4322	3909	4033
PA1371	1311	1589	1796	1406	1335	787	4750	7190	4839	4459	4380	5039
PA1372	13781	14428	14376	15494	14468	10139	28960	34607	24626	32613	30401	33861
PA1373	518	790	741	958	919	630	983	714	586	1468	1505	990
PA1374	74	106	131	100	119	80	223	214	201	294	428	318
PA1375	1216	2526	2501	3055	1908	1582	5510	3964	2839	5958	7158	5153
PA1376	1842	2049	2044	1997	2081	1298	2710	2768	2233	4337	4859	3888
PA1377	906	1165	1200	1170	1210	739	2391	1862	1386	3039	3474	2466
PA1378	138	181	250	228	214	155	471	421	302	810	674	498
PA1379	107	158	131	117	124	72	198	167	132	297	265	220
PA1380	318	400	546	471	488	281	610	440	468	717	757	622
PA1381	16	40	60	58	21	14	96	93	77	107	88	142
PA1382	675	1104	1481	1479	1170	977	1979	2066	1515	2765	2638	2726
PA1383	811	1091	1243	1248	1128	873	2011	2130	1526	2436	2394	2358
PA1384	120	110	157	96	86	68	398	473	371	307	300	409
PA1385	87	72	76	80	55	52	263	311	187	236	197	255
PA1386	92	131	100	84	136	104	311	449	238	315	263	356
PA1387	339	417	631	595	437	420	712	1118	694	935	868	931
PA1388	77	97	123	112	110	71	212	268	178	335	278	269
PA1389	171	244	260	295	193	202	533	596	432	639	730	730
PA1390	119	136	166	162	131	93	416	448	327	490	463	477
PA1391	111	169	225	165	178	93	300	396	262	502	603	438
PA1392	264	308	387	361	278	220	538	724	454	789	781	738
PA1393	102	112	195	205	114	116	275	329	287	313	293	301
PA1394	60	107	75	71	62	74	234	197	134	190	194	222
PA1395	201	244	226	186	145	109	220	277	200	265	305	247
PA1396	1777	1805	1693	1185	771	513	1462	1884	1108	1631	1450	1404
PA1397	543	542	587	590	456	346	1377	1167	799	1330	1553	1326
PA1398	628	805	737	675	604	491	1341	1362	880	1680	1527	1361
PA1399	357	530	556	742	612	398	983	952	634	1221	1293	1079
PA1400	266	319	357	402	372	165	503	499	406	740	795	600
PA1401	414	515	675	500	581	348	946	929	693	1342	1426	1039
PA1402	321	467	439	472	470	338	521	401	342	999	1057	684
PA1403	140	191	172	144	148	100	242	175	185	295	278	254
PA1404	203	245	236	162	142	86	366	350	270	337	309	383
PA1405	1573	1866	1991	2142	2194	1475	2621	2345	1718	4122	4568	3149
PA1406	390	447	504	537	565	388	832	747	575	1341	1379	1108
PA1407	241	337	302	351	348	188	737	563	384	910	1062	930
PA1408	1550	1647	1414	1596	1670	996	2616	1727	1717	3985	3856	3118
PA1409	54	74	82	57	64	45	80	93	66	142	142	149
PA1410	53	75	106	99	57	50	94	74	99	102	195	124
PA1411	177	241	231	241	234	188	411	443	253	639	566	489
PA1412	48	68	92	113	89	73	137	93	67	192	191	132
PA1413	174	371	407	376	395	264	514	467	273	749	930	626
PA1414	7223	11631	15457	16618	13525	11314	10917	7703	7314	16898	16458	15558
PA1415	567	885	1659	2537	2082	1734	1074	764	730	1554	1477	1432
PA1416	113	191	182	240	233	176	243	235	179	310	333	265
PA1417	53	78	96	114	110	69	110	111	69	120	98	97
PA1418	72	96	118	102	116	86	166	171	75	147	178	168
PA1419	70	68	97	77	68	45	189	137	146	205	203	136
PA1420	65	72	83	66	64	47	170	102	157	254	242	203
PA1421	224	229	191	175	278	171	260	265	229	429	459	357
PA1422	276	468	314	380	420	295	762	752	487	749	782	807
PA1423	1153	1418	1415	1404	1734	1060	1223	1423	1006	1554	1678	1555
PA1424	473	548	690	758	620	513	1080	898	720	1375	1498	1083
PA1425	346	481	498	597	485	445	1507	1377	1040	1618	1721	1528
PA1426	128	188	132	172	209	164	213	244	155	382	439	326
PA1427	189	220	158	267	247	182	454	355	298	558	683	635
PA1428	1038	1389	1264	1680	1494	986	5596	5228	3728	8619	11046	8983
PA1429	17971	25718	31919	44347	42154	30577	6289	2081	2056	3466	3912	3264
PA1430	3527	4655	5128	5069	4214	3284	9070	10738	8806	14102	13319	13364
PA1431	1922	2094	2004	2225	1607	1529	1950	2241	1672	2606	2540	2525
PA1432	15425	13637	8134	14771	9825	10465	1318	1313	1033	1793	1400	1470
PA1433	1298	1640	1081	1715	1390	1165	1058	974	702	1438	1555	1151
PA1434	216	281	320	225	224	130	609	655	477	811	693	676
PA1435	97	142	125	209	149	96	174	160	129	165	288	150
PA1436	228	293	340	433	451	237	435	350	302	520	522	465
PA1437	439	492	563	514	448	329	851	875	658	1179	1162	998
PA1438	448	510	657	632	557	450	1242	1138	902	1508	1855	1439
PA1439	314	535	577	849	777	524	844	756	684	1922	1675	1650
PA1440	3328	5345	5593	6658	6461	4223	10917	9994	7466	18227	16807	15075
PA1441	5050	6793	5970	6033	6032	4017	8441	8708	6110	13103	14311	9813
PA1442	755	1192	1228	1053	1028	726	1858	2085	1337	2779	2574	2691
PA1443	3193	4013	3872	3803	4042	2557	6063	4957	3893	8239	8159	7242
PA1444	1415	2314	2164	2559	2015	1695	2430	2034	1464	3582	4010	3038
PA1445	849	1468	1795	1944	1319	1048	2365	1918	1498	2614	3325	2700
PA1446	1231	1606	1569	1874	1504	947	2493	2416	1994	3682	3497	3416
PA1447	336	429	416	484	416	271	491	591	438	852	944	792
PA1448	245	420	377	443	387	317	570	696	461	1019	1042	871
PA1449	252	309	362	341	312	269	623	636	559	1187	1190	955
PA1450	162	296	403	305	171	172	373	568	426	559	576	498
PA1451	324	380	381	361	276	193	394	534	310	560	564	381
PA1452	2343	3535	3843	3825	3544	2419	4404	4491	2855	5890	5841	5201
PA1453	4941	7335	6888	7608	7523	4905	6406	5527	3703	10046	9438	7296
PA1454	9243	11454	12063	12073	12146	8123	10569	9026	7247	15934	16170	13194
PA1455	8327	10451	11905	12391	12045	8215	8259	7100	5224	12149	11670	9965
PA1456	6497	7628	7844	10242	10695	7157	7930	6051	4983	13530	12247	11243
PA1457	3479	5264	5917	6955	6218	4559	5523	4815	3514	10988	10350	8743
PA1458	6287	10137	11572	15143	12123	9363	12784	12172	8295	18373	19811	17118
PA1459	3388	5200	5714	7300	5966	4758	5480	4589	3676	10413	10091	7673
PA1460	1263	1861	2043	2488	2133	1494	2734	2730	2015	4868	4997	3870
PA1461	1182	1717	1667	1887	1583	1181	2795	2781	2131	5139	4582	4158
PA1462	2588	3372	3233	3628	3572	2429	4609	4254	3400	7981	7700	6706
PA1463	1688	2717	3207	3511	3000	2331	3816	3874	3459	7716	7634	5805
PA1464	3197	4990	5262	6363	5754	4268	6707	6751	5601	16578	15729	12297
PA1465	597	1266	1490	1810	1331	1142	2057	1825	1397	3762	4099	2648
PA1466	393	693	632	782	775	558	1053	793	632	1459	1545	1068
PA1467	157	246	252	233	195	156	335	399	237	628	713	485
PA1468	32	71	66	93	78	35	139	123	76	169	197	156
PA1469	163	321	346	304	244	187	711	713	580	947	1021	773
PA1470	205	226	188	301	270	173	384	368	320	537	651	510
PA1471	3440	4051	3143	2599	3155	1573	7849	5461	5158	7179	7338	7840
PA1472	154	196	225	264	249	219	526	548	381	735	674	657
PA1473	295	438	453	677	589	357	1102	813	632	1377	1297	1133
PA1474	2529	2871	3242	3984	4032	2706	5797	4748	3733	7018	7776	5367
PA1475	671	1144	836	1081	959	666	2382	2057	1331	2295	2166	2024
PA1476	1030	1418	1491	1090	1034	717	3030	2860	1773	2882	2758	2525
PA1477	1654	2428	2584	2159	2022	1471	4975	4553	2995	4752	4665	4265
PA1478	654	739	676	679	594	460	1188	1087	758	1547	1399	1320
PA1479	1797	2393	2386	2633	2387	1610	3945	3385	2245	5343	4998	4202
PA1480	4356	6147	5588	6579	6529	4370	7965	7326	5329	13028	12928	10471
PA1481	1722	2276	1975	2195	2292	1474	2930	2783	2361	4667	4873	3773
PA1482	1590	2029	1733	1960	1776	1236	2704	2693	2308	4462	4570	3807
PA1483	1434	2461	2539	2787	2218	1865	4092	3830	2792	5758	6792	5340
PA1484	187	240	305	291	323	216	679	649	502	961	1042	889
PA1485	70	83	100	105	52	51	172	122	99	186	209	129
PA1486	183	213	220	296	260	168	282	190	201	462	525	365
PA1487	224	449	324	459	483	295	461	274	316	990	1258	775
PA1488	196	331	340	301	319	181	377	355	343	789	981	786
PA1489	474	634	397	381	537	307	723	642	531	1338	1616	1248
PA1490	265	340	312	245	350	160	575	401	387	857	787	605
PA1491	268	240	220	244	211	164	663	972	617	995	1348	1448
PA1492	112	212	199	389	246	173	375	356	333	910	1005	915
PA1493	5920	8076	7127	8313	8705	6137	12688	16301	13025	44326	49390	48978
PA1494	941	1623	1455	1358	1477	786	1353	1176	1056	2511	1918	2009
PA1495	246	343	261	303	254	272	667	649	440	841	1079	848
PA1496	426	514	467	526	446	351	1298	1166	871	1526	1661	1823
PA1497	9	33	30	20	40	21	73	62	67	90	105	124
PA1498	43	90	118	105	81	51	161	156	106	146	170	191
PA1499	20	57	72	47	77	50	64	53	45	80	73	63
PA1500	208	209	231	247	286	203	129	156	74	265	243	207
PA1501	249	437	478	522	493	294	483	501	470	903	892	728
PA1502	191	281	293	226	261	235	333	411	249	530	557	438
PA1503	87	100	95	105	133	75	79	78	93	233	166	125
PA1504	656	1041	1094	1058	925	747	3481	2632	1971	4079	4197	4209
PA1505	5450	6395	7750	7385	7155	4745	6596	6538	5106	9255	9224	7525
PA1506	220	330	340	463	408	301	349	407	264	507	563	459
PA1507	204	264	219	324	225	211	679	758	605	745	847	792
PA1508	420	346	418	499	407	269	649	756	546	835	610	639
PA1509	1494	1520	1878	1800	1513	1250	2831	3222	2429	3615	3071	3036
PA1510	768	794	1035	785	614	488	1438	1875	1383	1679	1508	1694
PA1511	1017	1028	1118	923	690	484	1477	1804	1338	2182	2107	2098
PA1512	31	19	28	20	45	27	83	54	61	87	67	96
PA1513	760	1076	1082	1635	1262	890	1141	1244	958	2000	1917	1841
PA1514	328	460	445	504	484	349	632	732	483	1039	947	1114
PA1515	747	860	1077	1196	1092	827	1060	883	673	1842	1787	1439
PA1516	532	684	730	956	852	748	612	491	397	1727	1672	1168
PA1517	906	1340	1225	1670	1660	1190	902	761	692	2527	2317	1858
PA1518	623	794	915	1057	894	660	959	1065	849	1860	1816	1381
PA1519	210	242	184	218	253	135	296	442	310	346	374	309
PA1520	3335	4201	4061	5008	5061	3145	7279	6395	4738	11908	11695	9226
PA1521	1119	1540	1259	1911	1874	1151	901	915	511	1126	1144	873
PA1522	570	719	710	882	841	581	1091	930	582	983	1114	1015
PA1523	977	1328	1448	2059	1972	1474	1281	1098	820	1346	1396	1009
PA1524	836	1177	1340	1397	1360	935	800	1092	894	1041	1083	843
PA1525	133	146	208	215	247	144	356	397	280	552	522	503
PA1526	1369	2502	3142	2847	2238	1577	3092	3508	2829	4859	4877	4631
PA1527	3794	5860	5346	5857	4907	3828	7900	7915	6391	11752	11810	10445
PA1528	2744	4255	5183	5419	4709	3528	7874	8540	6741	10684	10949	10242
PA1529	4107	5924	4845	6314	6388	4219	4632	4342	3244	7229	6810	5868
PA1530	640	898	855	1045	894	698	797	989	735	1756	1655	1304
PA1530.1	590	821	735	856	710	475	1236	1339	1047	1966	1999	1967
PA1531	326	467	418	440	330	251	909	929	720	1381	1349	1442
PA1532	5038	7824	7960	7248	6788	4745	12570	14445	9891	17552	18075	17739
PA1533	9199	11687	10799	10002	10339	6930	14573	16942	12248	21367	20680	18760
PA1534	2459	3640	3483	3383	3522	2169	5300	6191	4370	6888	7637	6501
PA1535	312	414	457	457	415	264	790	956	630	1114	1034	942
PA1536	331	407	429	437	433	305	1233	1050	842	1489	1394	1290
PA1537	67	123	113	145	134	98	86	95	76	162	144	129
PA1538	217	236	194	260	269	183	235	350	254	373	354	418
PA1539	582	895	900	939	989	637	890	889	677	1370	1356	1194
PA1540	234	436	349	401	464	244	312	260	235	504	477	380
PA1541	117	243	199	271	205	157	121	150	182	298	235	261
PA1542	238	274	285	306	282	197	519	615	407	536	550	612
PA1543	2369	2860	2173	2425	2399	1484	5609	4620	3404	6741	6943	6012
PA1544	6337	8955	8994	9894	9456	6149	13950	11397	9311	20532	20190	20629
PA1545	1047	1817	2349	2677	2128	1606	4068	4744	3326	6460	6756	5823
PA1546	35891	49455	57262	66183	69911	46088	36684	15994	15912	37438	39069	37815
PA1547	339	494	649	695	648	394	857	944	700	1281	1448	1030
PA1548	694	933	951	1010	819	538	1336	1392	1122	1829	2009	1624
PA1549	4007	6291	5837	6831	6081	4399	9386	7406	6009	12673	12389	9674
PA1550	4399	5477	6103	7167	7000	5179	8817	6449	5106	12992	11989	9708
PA1551	14099	18888	19298	23098	22054	16447	27780	22794	17255	45658	40573	35537
PA1552	7150	10889	8711	9962	11533	7324	13146	14904	11247	24654	23582	20692
PA1552.1	1532	2546	2011	2138	2446	1541	3045	3757	2743	6017	5457	5027
PA1553	3463	5296	4417	4870	5481	3049	6806	8481	5850	12679	11978	11584
PA1554	7746	11992	7458	8304	9436	5752	20720	24054	16012	29213	28219	29362
PA1555	17330	25314	29022	33842	31385	23226	4188	3285	2220	7694	5760	4257
PA1555.1	4300	6631	8327	9373	8510	6794	1225	1179	715	2048	1641	1380
PA1556	10453	16550	21462	25109	23151	17969	2368	1847	1340	4163	3117	2584
PA1557	32109	44837	52887	66359	65245	46246	6006	3665	2482	8920	7281	5445
PA1558	202	301	312	354	318	222	520	504	416	627	766	580
PA1559	1611	2338	2092	1082	971	656	4492	4228	3198	1157	1100	1115
PA1560	1842	2348	2975	3548	3246	2498	3889	2362	2171	2832	2897	2142
PA1561	37435	48318	52124	77330	74337	54391	39074	19798	19077	51281	45578	31574
PA1562	30983	40053	34020	45123	51256	30592	89765	44734	52409	109717	118090	93069
PA1563	816	1287	1063	1133	1147	857	2163	2254	1613	2920	3278	3016
PA1564	983	1588	1937	2230	1885	1411	2972	2776	2152	5086	4763	4669
PA1565	740	1264	1265	1382	1199	967	1954	1895	1568	2732	2985	2845
PA1566	176	347	246	180	120	93	871	845	631	370	918	789
PA1567	815	998	1504	1668	1446	1104	504	495	394	659	812	533
PA1568	21	32	30	36	28	40	45	53	53	36	67	48
PA1569	37	67	70	74	54	38	165	180	141	182	179	150
PA1570	503	714	670	555	584	468	972	1282	689	1460	1711	1266
PA1571	851	1219	1093	894	1000	576	4406	4292	3634	3955	3849	4454
PA1572	1181	1704	2011	2075	1739	1523	2742	2611	2122	3994	4512	3520
PA1573	1293	1665	1654	1770	1448	1106	2149	1867	1461	2788	2909	2062
PA1574	1167	1603	1424	1318	1330	945	2812	3002	2010	3589	2783	3230
PA1575	544	530	605	579	526	351	1408	1246	1029	1499	1416	1449
PA1576	1581	1789	1773	2145	2149	1544	3597	2969	2275	4748	5345	3916
PA1577	288	279	397	373	381	274	793	754	623	969	961	942
PA1578	44	119	144	136	147	94	256	306	169	284	381	298
PA1579	4034	5427	4355	4805	4916	3365	7913	8807	6235	10300	10017	9642
PA1580	21690	28687	22975	26137	27674	18284	59264	55313	45675	82500	79678	84728
PA1581	10700	16612	14756	13653	12631	9240	44832	50823	35285	51844	54521	57391
PA1582	11584	15516	11408	12879	13457	9240	26317	23436	17470	37361	38819	37397
PA1583	54105	75316	59109	66570	70718	46187	79020	72671	56049	137165	137207	123398
PA1584	16146	25393	22165	22640	24277	16543	27563	28815	23570	55863	56951	53758
PA1585	61188	86189	71616	85241	89861	60814	82511	70639	59613	157507	163835	141381
PA1586	28693	42048	36160	40194	41687	29260	41263	34829	28464	70400	75992	68914
PA1587	72038	89541	80157	96429	101306	68086	69238	56278	45679	112184	111142	86986
PA1588	81287	112231	94738	121644	133843	91030	70183	63860	46665	151640	149298	115145
PA1589	65157	92666	81387	100707	108537	70752	53924	53872	38869	122331	114902	88550
PA1590	1788	2501	1778	2104	1973	1513	4644	4509	3203	5308	5636	4929
PA1591	341	442	421	467	442	314	889	840	773	1445	1675	1700
PA1592	65520	92598	85030	82999	82139	48633	193722	192150	159354	182599	177141	208096
PA1593	230	300	230	257	274	210	701	483	399	820	914	760
PA1594	188	257	217	267	238	170	531	488	333	654	703	737
PA1595	181	190	221	237	229	104	485	521	318	560	649	672
PA1596	18514	24850	22380	22428	21183	14445	10855	9482	6294	23741	20865	17607
PA1597	3479	4494	4219	5842	5079	3852	2770	1899	1589	7251	7218	4941
PA1598	1028	1375	1294	1758	1520	1046	1234	1007	810	2410	2526	1758
PA1599	625	1034	1091	1574	1234	962	1753	1646	1321	2591	2605	2005
PA1600	2855	4258	3854	6674	6094	4191	7071	4573	4038	10700	10247	7068
PA1601	8249	11088	11107	16823	16528	11819	19761	13797	12568	35778	35423	25907
PA1602	3497	4771	5414	6824	7140	4731	8351	7801	6647	18347	18408	16295
PA1603	352	501	681	696	558	431	810	724	523	1223	1135	938
PA1604	1795	2848	3055	3206	3259	2358	1129	1163	964	1674	1857	1629
PA1605	539	685	672	768	683	506	1266	1297	967	1771	1939	1652
PA1606	135	161	124	173	180	90	301	319	263	528	464	482
PA1607	1410	1832	1865	2023	1779	1347	3735	3906	3005	5532	5356	4465
PA1608	1783	2205	2077	2873	3059	2451	3191	2628	1989	5684	5746	4470
PA1609	13966	18901	17460	24724	27270	16652	17489	14286	10680	23044	22007	21197
PA1610	5117	6961	8523	10477	10015	6615	9073	8682	6301	10124	10145	10717
PA1611	1789	2217	2219	1834	1630	1144	3591	4268	3131	4419	4717	4232
PA1612	387	552	511	373	309	241	508	612	441	713	740	590
PA1613	1483	2078	2151	1693	1584	1039	3560	3598	2477	4492	4425	3958
PA1614	2509	2960	3003	3820	3648	2730	4282	3859	3121	8150	8070	6863
PA1615	625	1077	1145	1511	960	836	2404	1722	1152	2606	3311	2809
PA1616	505	914	1072	1430	958	731	2202	1641	1161	2591	2976	2647
PA1617	941	1284	1382	1330	1174	940	1683	2043	1544	2746	3002	2409
PA1618	2350	3029	3142	3429	3018	2249	3346	3168	2474	6494	6540	4666
PA1619	605	903	1043	1078	1052	882	1136	1181	892	1990	2350	1648
PA1620	163	231	166	209	185	161	251	254	154	363	491	449
PA1621	659	939	892	891	941	623	1125	1022	806	1744	1770	1361
PA1622	390	467	405	443	555	345	621	543	390	961	855	655
PA1623	6337	8099	8773	11107	9922	7461	8808	8374	6754	16135	16696	13204
PA1624	1643	2395	2295	3677	3075	2447	3002	2452	1963	4847	5108	3769
PA1625	237	467	417	484	419	340	727	672	597	920	1046	842
PA1626	256	311	334	284	262	130	437	345	320	626	729	516
PA1627	220	255	263	159	196	137	538	434	396	480	552	554
PA1628	191	285	257	387	336	202	369	257	220	544	502	452
PA1629	251	208	225	225	261	143	341	286	160	427	506	384
PA1630	364	555	463	491	508	376	673	795	549	1138	1100	876
PA1631	242	269	289	335	361	225	510	395	323	613	667	480
PA1632	7	6	6	10	6	2	12	13	7	80	106	99
PA1633	208	261	280	380	338	252	455	490	418	1366	1756	1395
PA1634	63	123	109	139	136	97	131	127	98	956	1559	1155
PA1635	17	31	44	56	37	32	39	35	34	197	305	275
PA1636	363	490	487	458	458	292	942	758	583	1290	1699	1370
PA1637	212	294	258	292	257	189	436	507	445	753	854	677
PA1638	172	324	221	169	154	125	673	664	479	777	790	905
PA1639	1235	1295	1142	1024	817	706	1370	1489	1046	1970	1828	1590
PA1640	2003	2208	1835	2279	2126	1514	4195	3594	2754	6795	6805	5256
PA1641	433	610	474	600	573	317	983	952	683	1317	1324	1098
PA1642	4021	5493	5093	6385	6194	4343	7652	5415	4750	11981	11776	9188
PA1643	1516	2326	2331	2692	2376	1763	3950	3238	2357	6691	6231	5279
PA1644	656	838	855	1108	1093	643	1503	1270	970	2222	2272	1907
PA1645	534	824	814	932	803	646	1077	1069	741	1875	1782	1434
PA1646	810	1041	1338	1502	1593	1127	646	379	348	817	918	633
PA1647	2855	3810	4665	5551	5356	3767	1713	968	857	2183	2297	1864
PA1648	911	944	749	1407	1563	1033	917	909	879	2349	2346	1659
PA1649	288	374	433	707	828	540	324	413	230	620	658	482
PA1650	461	736	653	686	704	544	828	900	652	1042	1059	935
PA1651	1149	1382	1570	1875	1981	1361	2268	1717	1371	3292	3518	2852
PA1652	287	510	515	587	475	410	640	608	380	678	712	547
PA1653	666	1019	1075	1268	1075	896	1447	1253	947	1644	1564	1166
PA1654	3481	4980	4294	4903	5479	3742	5859	4179	3477	7719	6947	5648
PA1655	4222	4576	3995	5294	5933	3816	4665	3150	2691	6229	5692	4315
PA1656	4443	4774	5482	5418	3553	2837	1721	897	757	1765	1298	1263
PA1657	2755	2557	2697	2977	1963	1556	438	288	350	754	533	496
PA1658	5124	4963	5054	5316	3760	2730	1209	1001	890	1897	1596	1391
PA1659	638	646	628	614	447	373	184	111	97	247	178	163
PA1660	666	835	768	826	607	525	316	346	286	587	447	406
PA1661	326	357	389	398	198	208	189	218	174	337	245	233
PA1662	1038	1153	1132	1267	949	760	498	493	426	988	985	695
PA1663	196	254	330	293	272	180	277	203	175	469	427	375
PA1664	58	36	71	63	42	37	60	64	41	111	110	82
PA1665	348	323	288	352	275	206	219	169	158	524	449	312
PA1666	97	130	159	160	174	122	115	100	87	222	217	167
PA1667	415	542	612	660	558	477	583	692	576	987	1068	828
PA1668	142	112	171	196	132	106	139	122	131	246	234	229
PA1669	761	960	984	1020	972	635	1007	944	680	1279	1437	972
PA1670	63	90	108	123	102	64	138	126	130	188	209	162
PA1671	172	235	135	235	164	144	315	349	284	574	574	454
PA1672	173	238	232	220	185	149	408	484	475	776	936	694
PA1673	16713	24562	32696	33076	29550	21341	12495	7153	7512	12876	15273	14420
PA1674	4759	6715	7643	7744	7613	5273	11567	11943	8235	10717	11479	12395
PA1675	722	899	837	918	838	607	1958	1611	1139	2216	2280	2057
PA1676	230	520	601	597	323	248	1394	1208	899	1493	1681	1607
PA1677	3201	4673	4758	5716	5245	3867	7639	6475	5536	16271	16291	13415
PA1678	1633	2235	1934	2093	2198	1521	4340	3982	2486	4819	5183	4422
PA1679	2037	2296	2831	3433	3447	2294	4225	4389	3134	7212	7111	4952
PA1680	706	956	740	869	988	567	1542	1361	1191	2283	2236	1828
PA1681	3110	4283	3981	5054	5363	3633	7151	5603	3958	10197	10434	7987
PA1682	1011	1327	981	1177	1060	981	1716	1457	1037	2893	3057	2351
PA1683	1256	1726	1646	2076	1943	1489	2245	2245	1669	4646	4859	3979
PA1684	1404	2087	2137	2657	2520	1710	3182	3309	2590	6025	6172	5542
PA1685	948	1395	1448	1848	1890	1430	1660	1603	1117	3015	3139	2646
PA1686	787	1086	1252	1331	1246	979	2091	2072	1584	3201	3518	2806
PA1687	1796	2730	2366	2763	2949	1840	3602	3131	2247	5626	5386	4569
PA1688	380	562	596	513	517	327	1091	1185	759	1469	1671	1498
PA1689	1434	2189	1727	2671	2628	1824	2143	2338	1766	4895	5065	4717
PA1690	74	101	102	106	118	100	189	244	194	281	273	246
PA1691	44	46	51	67	72	33	75	87	89	118	150	136
PA1692	35	84	38	80	61	29	71	98	93	116	156	109
PA1693	186	343	375	400	248	197	559	846	518	732	748	833
PA1694	34	63	72	31	53	23	68	61	56	92	117	67
PA1695	29	67	27	32	34	23	49	52	65	67	74	59
PA1696	18	23	24	26	16	7	26	17	27	35	33	26
PA1697	61	84	94	91	88	33	142	163	126	112	133	130
PA1698	23	61	76	33	36	52	148	110	100	100	119	140
PA1699	4	29	14	15	21	13	54	54	48	66	33	64
PA1700	9	27	46	40	27	21	79	70	30	72	63	58
PA1701	7	21	32	26	10	11	57	42	46	38	34	46
PA1702	15	21	28	14	27	9	48	30	40	39	40	32
PA1703	271	311	400	418	382	191	540	564	538	717	737	677
PA1704	48	53	83	85	65	32	107	104	78	120	149	89
PA1705	9	18	27	17	27	14	50	33	23	31	50	44
PA1706	73	114	110	93	103	108	212	102	205	209	247	255
PA1707	91	89	91	81	102	95	171	89	130	157	192	206
PA1708	181	257	199	316	352	200	369	297	291	442	628	464
PA1709	134	189	198	212	244	127	319	215	226	368	586	424
PA1710	380	476	492	448	408	354	880	885	656	895	1110	997
PA1711	125	171	144	189	158	150	244	250	181	303	375	297
PA1712	139	203	196	312	307	283	340	313	293	404	411	421
PA1713	83	185	179	204	130	90	708	686	740	526	606	628
PA1714	149	250	325	256	258	211	502	477	373	513	600	530
PA1715	16	70	62	51	60	26	78	87	68	50	82	75
PA1716	147	178	236	259	197	143	298	348	255	336	347	328
PA1717	170	241	199	282	244	144	282	266	201	345	437	388
PA1718	98	138	101	143	162	95	172	129	115	271	253	234
PA1719	102	102	76	137	125	91	120	77	110	226	208	259
PA1720	94	73	106	114	96	90	113	86	82	188	176	151
PA1721	139	145	222	200	160	166	144	166	93	235	278	222
PA1722	50	86	104	109	117	77	109	227	88	205	209	201
PA1723	106	112	153	150	125	85	155	241	176	334	325	213
PA1724	48	61	60	64	67	39	74	80	77	150	171	128
PA1725	12	41	44	43	31	42	60	81	40	105	107	118
PA1726	870	1242	999	1130	1067	699	1452	1415	1027	1752	1999	1652
PA1727	1341	1841	1511	1811	1821	1316	3609	2769	1952	3902	3522	2995
PA1728	2286	2584	2785	2658	2393	1735	4677	4560	3760	6556	6626	5534
PA1729	1435	2022	2172	3248	2759	2283	2253	1863	1625	4055	4114	2880
PA1730	405	505	483	546	551	407	801	657	502	1036	1059	938
PA1731	181	204	213	307	288	238	354	298	308	527	552	553
PA1732	262	361	312	475	451	340	487	298	263	699	722	556
PA1733	468	617	598	878	740	534	906	701	579	1230	1252	946
PA1734	375	587	404	557	518	360	1092	695	599	1337	1526	1139
PA1735	324	537	651	504	430	267	1091	1163	743	1221	1298	1129
PA1736	725	1027	1134	874	1097	772	433	398	339	568	688	559
PA1737	958	1297	1314	1461	1594	1180	668	596	447	968	1137	751
PA1738	551	747	705	769	756	456	1443	1288	1091	1991	2164	1843
PA1739	82	87	133	149	93	65	157	142	123	295	243	245
PA1740	363	473	472	552	552	348	1066	728	529	1200	1198	980
PA1741	650	1007	966	1228	1103	785	1949	1508	1108	2480	2443	2119
PA1742	8527	11681	13194	12256	12925	8348	9118	8861	7873	15919	17554	13278
PA1743	411	563	577	675	600	442	788	643	489	974	914	739
PA1744	530	800	660	705	657	511	1063	987	646	1237	953	839
PA1745	204	303	280	251	289	144	595	468	401	578	496	620
PA1746	28479	32470	33941	44358	38524	28754	13417	8368	7123	25185	24663	16336
PA1747	4003	5197	6475	7543	6425	5213	2404	1559	1304	4507	3895	3296
PA1748	2412	3430	3562	4793	4142	3191	3481	2847	1983	4707	4460	4042
PA1749	1723	2399	2876	2838	2976	2007	4013	4912	3947	7932	7958	7761
PA1750	5587	7464	5937	6882	7561	4618	16379	14166	9884	19999	20384	20302
PA1751	453	612	693	644	495	512	1263	1415	1042	1980	2276	1886
PA1752	602	852	931	915	802	590	1629	1501	1276	2381	2802	2247
PA1753	917	1119	1175	1222	1119	798	1751	1655	1335	2693	2341	2344
PA1754	7006	9106	8533	9173	9013	6460	12449	10110	8207	25333	24834	24658
PA1755	545	925	984	1050	868	683	1583	1922	1386	2583	2812	2459
PA1756	763	1130	851	891	1025	670	2234	2389	1699	7749	7967	8360
PA1757	583	991	832	907	976	786	2356	2144	1445	2820	2439	3005
PA1758	662	878	1000	1103	987	678	1703	1667	1106	2511	2613	2521
PA1759	3259	4036	3857	4321	4149	3041	5849	6287	5148	11181	10848	9728
PA1760	791	1188	1201	1590	1506	1163	1683	1506	1076	2662	2626	1862
PA1761	381	639	496	563	616	465	490	529	444	892	747	676
PA1762	169	255	271	269	242	195	350	410	326	680	519	518
PA1763	67	72	156	142	94	69	133	258	146	318	339	327
PA1764	78	178	190	129	152	102	283	399	278	424	477	442
PA1765	171	210	236	267	228	151	463	386	278	694	698	568
PA1766	2820	4259	4146	3561	3767	2269	6151	7064	5611	9159	9297	9729
PA1767	4638	7199	5877	6285	6541	4068	10618	11046	8111	15555	14616	17061
PA1768	1569	2311	2104	1946	1900	1222	5757	5994	4357	6056	6510	8289
PA1769	4124	5196	5263	4826	4660	3022	9990	10162	7786	11926	11511	13671
PA1770	14800	21003	17747	22463	22151	15105	29407	25457	19532	41771	41481	37901
PA1771	171	385	293	398	365	267	462	444	395	672	717	751
PA1772	3928	4991	4903	5526	5875	3842	7028	5543	4545	9761	9273	8307
PA1773	1089	1673	1352	1431	1496	1106	1397	1658	1021	2000	1934	1585
PA1774	693	1024	960	928	791	582	2276	2713	1646	2033	2190	2138
PA1775	2374	3490	3149	3200	2834	2011	5720	6462	4423	6930	6243	6392
PA1776	8164	10579	9674	8872	9025	6437	12888	15924	10745	18876	17318	19232
PA1777	669474	749559	666080	695132	753338	449014	840450	800199	598673	1060952	977577	940304
PA1778	371	677	603	506	563	335	604	654	442	789	944	791
PA1779	339	358	321	365	330	239	499	465	420	779	807	718
PA1780	61	53	54	59	72	39	81	75	68	160	124	115
PA1781	104	137	135	175	122	86	232	216	165	321	296	317
PA1781.1	10	6	21	22	15	14	23	34	18	43	24	25
PA1782	21	74	57	68	41	38	87	95	41	117	94	91
PA1783	20	39	30	16	20	24	45	56	28	36	39	45
PA1784	36	71	75	38	61	30	90	112	98	120	151	186
PA1785	62	83	81	82	59	45	130	115	105	173	183	191
PA1786	151	170	131	130	152	91	148	148	55	342	396	320
PA1787	43434	60883	52189	66226	69368	47374	61281	45991	38589	171786	161642	128438
PA1788	424	691	1012	1184	1025	785	991	991	658	928	933	981
PA1789	31431	40310	44888	56809	60573	40342	7465	3198	3006	7231	8138	7278
PA1790	396	562	541	800	784	562	676	674	367	642	794	680
PA1791	2611	3071	2144	2192	1642	1150	1577	1478	1007	1824	1755	1791
PA1792	2002	2717	2772	3041	3179	1946	4150	4115	3079	6633	6280	5778
PA1793	13538	19308	19137	21509	21032	13970	30578	32418	24646	46182	39929	40989
PA1794	7024	10435	8619	9750	10287	7168	15833	13516	10595	22618	22780	21274
PA1795	2290	3792	3501	4070	3833	2632	4489	4438	3448	7792	8123	6688
PA1796	1696	2858	2312	2869	3141	1980	5376	4280	3148	8460	8508	8109
PA1796.1	502	894	1170	915	809	674	3408	5113	2600	2675	2672	3171
PA1796.2	250	443	493	262	251	202	1341	1981	978	909	1118	1371
PA1796.3	135	246	250	154	137	107	602	767	482	450	614	651
PA1796.4	49	89	99	50	44	55	163	218	186	141	196	212
PA1797	266	423	339	299	231	184	488	573	511	609	553	596
PA1798	362	625	553	452	466	363	1545	1562	1108	1694	1712	1893
PA1799	150	296	329	276	253	250	1174	1223	784	1021	1272	1298
PA1800	25576	38574	35024	36292	36911	24101	53008	58691	40240	70758	67880	73895
PA1801	20026	27146	25055	25773	25533	17337	41222	40603	30440	59228	54796	51925
PA1802	35627	47378	45949	44018	42774	29815	71116	79181	60144	103938	99337	101590
PA1803	48687	65201	60514	55745	52364	36216	77291	96697	65567	139630	127207	117154
PA1804	125017	155379	142790	133649	123968	86520	158539	188529	123085	265184	224561	204091
PA1804.1	8502	9854	8927	7824	7861	5169	12340	13961	8923	16418	14831	13744
PA1805	10331	14161	12635	15452	15459	10471	12727	12964	9382	18733	18465	17715
PA1806	3260	4133	3873	4446	4164	3008	3058	2706	2537	6521	5919	4265
PA1807	2324	3429	2981	3236	3543	2398	3217	3098	2597	5930	5584	4516
PA1808	1097	1678	1507	1684	1608	1146	2026	2049	1741	3370	3433	3141
PA1809	2146	3025	3000	3138	3351	2015	3369	3390	2817	5695	5890	5129
PA1810	5227	6665	6338	7481	7507	5370	8608	7796	6309	16488	14856	13649
PA1811	2149	3001	2944	2526	2580	1913	5086	5065	4332	8345	8218	8404
PA1812	3956	6153	4396	4739	4859	2907	11137	9863	6793	8488	9450	10452
PA1813	787	1184	1083	1079	1026	652	2014	1961	1444	3137	3299	2712
PA1814	940	1488	1524	1754	1641	1243	2624	2746	2071	4030	4229	3274
PA1815	558	997	967	903	778	668	1937	2025	1417	2718	2839	2670
PA1816	1879	2872	2389	2970	2630	2002	5584	4969	3583	8053	7918	6610
PA1817	1476	2178	2189	2522	2312	1796	4085	3771	2865	7643	8002	6204
PA1818	5255	6441	6078	7343	7969	5626	8984	9404	6784	14494	14358	11015
PA1819	1504	2057	1947	2340	2175	1610	3608	3243	2414	4970	5586	4184
PA1820	1724	2197	1982	2549	2480	1577	3820	2826	2305	6066	6176	5431
PA1821	2877	3650	3559	3983	3460	2546	6742	5905	4393	7837	8113	7387
PA1822	3351	4844	4307	4950	4595	3527	7762	7002	5162	9594	9601	8796
PA1823	1133	1614	1489	1860	1545	1232	2327	2573	1911	2917	2893	2481
PA1824	223	339	338	375	334	259	639	644	451	701	804	760
PA1825	129	238	290	271	218	178	388	449	288	718	714	663
PA1826	310	351	470	593	429	355	685	651	496	993	1041	880
PA1827	85	106	128	181	94	81	171	152	115	220	247	203
PA1828	2302	2878	3122	4707	4933	3475	4211	3655	3011	8025	6237	5430
PA1829	2142	2484	2436	3824	4208	2995	3101	2718	2366	5928	5537	4818
PA1830	29182	39357	41475	42170	38544	28506	42265	40397	33817	57296	49087	44842
PA1831	11140	14012	14735	14388	13737	9564	15062	13775	11739	20285	17527	15766
PA1832	2737	3580	4059	4506	4428	3085	3903	3637	2791	5708	5916	4765
PA1833	12266	14993	16320	22707	20411	15766	11672	7785	6507	14994	15300	11196
PA1834	415	708	794	1213	968	765	755	642	557	1145	1126	828
PA1835	655	785	761	900	830	462	1136	700	712	1465	1442	938
PA1836	360	480	584	629	530	429	683	486	359	1340	1235	893
PA1837	1045	1580	966	1073	1212	846	1657	3106	2207	4629	5807	5858
PA1838	3032	4642	2113	2296	2753	1646	6555	9928	7578	17912	22056	26621
PA1839	356	589	484	528	496	386	978	1197	813	1481	1470	1523
PA1840	1619	2257	1916	2033	1826	1253	5828	6530	3886	7536	6775	8385
PA1841	1068	1560	1505	1601	1581	1132	3657	3471	2296	4988	5035	5396
PA1842	498	769	900	853	836	592	914	974	628	1339	1342	1150
PA1843	4616	6013	5785	5624	6068	3674	7520	6940	4985	10191	10963	9463
PA1844	166	216	207	120	77	67	138	112	92	115	171	150
PA1845	330	396	275	182	109	75	121	104	82	120	135	105
PA1846	2217	3104	2643	3218	3125	2127	5589	5029	3468	7802	7561	7131
PA1847	10310	11006	13617	12547	11138	9966	55360	53577	42107	121705	99631	78224
PA1848	146	160	192	221	184	136	471	392	276	1052	886	655
PA1849	18	50	58	74	63	40	50	53	58	66	127	92
PA1850	625	695	752	715	824	466	727	616	602	1033	1127	874
PA1851	406	472	513	566	521	375	527	560	442	796	873	685
PA1852	575	809	825	777	684	509	2050	3009	1795	2091	1859	2371
PA1853	585	699	565	828	639	535	1676	1734	1222	1861	1959	1731
PA1854	252	278	168	154	134	100	2026	2520	2076	2197	3570	4269
PA1855	91	81	24	19	21	24	920	989	851	969	1578	1641
PA1856	1028	1156	839	719	739	502	9776	14651	9860	14453	18701	20276
PA1857	1199	1674	1227	1447	1513	992	1877	1745	1260	2776	2738	2511
PA1858	153	219	222	234	200	186	377	391	311	604	639	510
PA1859	522	669	552	564	600	433	873	924	774	1318	1277	1078
PA1860	262	360	311	428	411	328	720	651	482	1097	1097	969
PA1861	464	705	631	784	745	528	2183	1327	1049	3557	4061	3628
PA1862	552	837	877	868	920	707	3252	2432	1573	4633	5720	5309
PA1863	1195	1483	1806	2018	2002	1577	6427	4135	2933	12699	14768	13351
PA1864	668	745	874	962	923	640	961	527	465	2666	3067	2070
PA1865	393	485	509	451	380	348	757	874	595	1250	1313	1118
PA1866	854	1227	1318	1140	896	832	1532	1402	1067	1964	2166	1633
PA1867	21	9	22	24	24	19	65	51	32	75	85	116
PA1868	116	191	145	191	148	107	247	266	179	372	428	366
PA1869	11	43	54	66	37	41	69	69	73	63	107	102
PA1870	157	196	179	157	165	139	312	253	214	362	379	321
PA1871	179	220	245	250	231	192	477	508	408	674	730	681
PA1872	1146	1360	1328	1458	1568	1084	2755	2379	1969	3725	4215	3362
PA1873	52	78	87	138	66	78	139	114	74	191	168	132
PA1874	1084	1435	1767	2067	1859	1367	1629	1648	1067	1794	1977	1482
PA1875	85	110	121	116	117	60	216	188	120	277	254	160
PA1876	163	215	272	346	295	183	338	339	227	493	458	350
PA1877	131	169	209	140	119	85	225	170	129	265	340	251
PA1878	664	870	697	366	427	229	648	531	368	904	868	788
PA1879	134	157	165	209	180	131	499	375	268	697	596	492
PA1880	255	393	396	448	458	321	1394	1465	981	1588	1751	1536
PA1881	125	174	195	169	208	98	805	699	638	836	948	1046
PA1882	117	153	163	205	169	112	474	817	415	345	393	389
PA1883	45	77	136	111	67	85	118	172	111	193	220	139
PA1884	119	256	317	258	165	189	453	404	282	535	693	433
PA1885	191	213	273	282	213	193	269	286	268	405	425	258
PA1886	1082	1366	1627	1757	1310	994	2637	2239	1589	3460	3801	3067
PA1887	90	154	142	191	172	101	317	234	211	414	408	358
PA1888	82	81	136	116	82	81	360	303	269	428	375	452
PA1889	3760	4454	3368	4085	4445	2484	5504	4412	3828	7926	8395	6803
PA1890	1656	2289	1992	2316	2234	1482	3085	2825	2313	4569	4651	3781
PA1891	56	148	95	116	75	71	86	141	105	178	204	161
PA1892	38	66	41	61	36	36	87	72	70	107	100	117
PA1893	89	109	135	152	103	106	184	160	156	294	208	183
PA1894	44	76	56	95	89	55	85	93	39	100	158	126
PA1895	136	219	295	343	267	190	212	256	196	464	505	373
PA1896	119	213	265	290	250	210	143	152	128	229	263	181
PA1897	42	73	84	117	64	32	95	118	90	109	108	166
PA1898	69	90	76	66	56	71	240	298	210	236	239	275
PA1899	5	2	5	13	2	4	16	10	11	18	16	19
PA1900	40	33	32	35	27	17	97	87	63	91	126	97
PA1901	8	8	9	9	11	9	30	33	18	52	24	57
PA1902	0	0	0	0	0	0	0	0	0	0	0	0
PA1903	0	0	0	0	0	0	0	0	0	0	0	0
PA1904	0	0	0	0	2	0	0	0	0	0	0	0
PA1905	36	53	45	68	50	41	92	75	57	112	136	131
PA1906	205	265	280	295	291	233	525	462	394	678	756	785
PA1907	22	61	57	62	61	52	178	165	90	140	133	123
PA1908	14	56	39	41	20	13	147	125	88	61	94	64
PA1909	20	63	57	60	41	41	247	285	211	168	143	121
PA1910	55	99	82	156	111	67	593	768	513	615	479	387
PA1911	45	74	62	95	49	60	967	1945	901	1190	1065	799
PA1912	140	145	156	183	188	161	1293	1915	1074	2496	1909	1435
PA1913	481	639	505	832	837	728	2266	2194	1475	4799	4401	3457
PA1914	36	82	108	129	113	94	168	217	150	326	263	237
PA1915	893	1248	1224	1518	1489	1055	1403	1121	974	2876	2767	1920
PA1916	70	68	98	73	88	84	124	146	122	168	171	202
PA1917	26	20	36	27	17	31	26	16	6	14	13	15
PA1918	68	137	88	112	107	98	137	78	87	102	127	114
PA1919	468	721	948	1195	1043	847	586	462	259	738	651	476
PA1920	2169	2808	3355	4913	5213	3840	980	427	317	784	799	656
PA1921	105	165	141	216	186	113	305	183	179	362	303	296
PA1922	64	86	60	87	142	66	130	110	72	190	147	161
PA1923	80	125	131	185	112	91	171	176	112	165	195	139
PA1924	62	62	55	86	74	47	69	83	58	134	142	83
PA1925	72	79	94	82	96	75	126	165	100	220	230	160
PA1926	1886	2676	2384	2965	3098	2075	3898	3042	2270	6247	5521	4883
PA1927	217	287	338	347	335	261	394	370	346	713	695	541
PA1928	120	72	115	146	131	88	338	219	174	397	437	328
PA1929	84	114	145	201	156	96	353	254	201	456	459	343
PA1930	218	264	349	298	241	182	549	446	435	902	738	724
PA1931	115	192	185	156	162	94	227	223	164	233	360	261
PA1932	181	208	237	241	260	177	279	358	241	418	455	329
PA1933	1054	1573	1920	1895	1710	1439	2450	2288	1841	3112	3366	2723
PA1934	313	389	333	369	450	324	1373	1235	1019	5960	7435	5929
PA1935	156	232	218	222	172	92	609	767	678	844	840	970
PA1936	217	204	390	282	253	171	588	701	533	623	622	705
PA1937	82	101	113	80	114	75	214	201	173	277	252	290
PA1938	168	147	221	198	215	145	272	339	223	363	353	348
PA1939	3491	3815	4287	4431	4023	3065	6925	7105	5568	8205	7392	7635
PA1940	207	231	345	375	368	227	784	886	672	934	1042	857
PA1941	834	959	1075	1079	1134	756	2112	2323	1791	2960	2870	2626
PA1942	8919	13276	13044	12597	12913	8634	36873	36354	28523	32905	26147	23529
PA1943	729	984	952	1112	976	702	1708	1312	1384	2958	3123	2428
PA1944	856	1092	1083	1159	1001	881	2114	1984	1595	3017	2909	2849
PA1945	390	569	558	524	556	424	961	727	670	1418	1313	1146
PA1946	3195	3371	3795	3642	3028	2196	3353	2569	2573	6610	6057	4986
PA1947	603	631	449	661	427	442	455	532	523	837	891	679
PA1948	223	310	255	291	260	196	184	203	183	447	480	350
PA1949	852	1250	1179	1334	1177	921	1173	925	865	2037	2206	1559
PA1950	507	830	784	1080	775	737	1018	973	659	1634	1578	1156
PA1951	219	202	329	283	255	200	510	485	309	496	490	438
PA1952	10	29	29	24	9	20	44	28	27	42	64	33
PA1953	27	85	45	45	51	29	89	61	64	87	104	96
PA1954	29	63	58	72	57	52	111	67	60	133	117	113
PA1955	4	16	22	6	20	2	25	18	22	36	52	39
[truncated: 3,708 more rows]
