# Supplementary material for: Widespread fungal–bacterial competition for magnesium lowers bacterial susceptibility to polymyxin antibiotics
Source: PLoS Biol. 2024 Jun 20;22(6):e3002694. doi: 10.1371/journal.pbio.3002694 (PMC11218974; doi:10.1371/journal.pbio.3002694)
Supplement: S5 Data — (XLSX) [file pbio.3002694.s029.xlsx]

## Sheet: S5Data-FigS4B
Relative fitness to WT	monoculture	monoculture	monoculture	monoculture	coculture	coculture	coculture	coculture
WT	0.999035	1.00817	0.9953	0.9982	0.988063	0.987322	0.9958	0.9855
ΔPA4824	0.9414	0.945	0.967	0.9797	0.6433	0.7885	0.5865	0.8673
ΔmgtA	1.02796	1.0117	1.0312	1.0356	0.926268	0.903187	0.9032	0.9118
ΔPA4826	0.9577	0.978	0.9537	0.9526	1.0996	1.1157	1.0517	1.0339
PA4824 Tn	1.07116	1.06941	1.0513	1.0736	0.886009	0.891159	0.8603	0.8544
PA4825 Tn	1.05987	1.07274	1.0483	1.0729	0.881477	0.891521	0.8302	0.876

## Sheet: S5Data-FigS4C
	monoculture (30C)	monoculture (30C)	monoculture (30C)	co-culture (30C)	co-culture (30C)	co-culture (30C)	co-culture (30C)
WT	46700000	70000000	70000000	5330000	6000000	5000000	5000000
ΔPA4825	56700000	73300000	100000000	800000	800000	600000	967000
ΔPA4825+miniTn7-mgtA	63300000	80000000	73300000	3670000	5330000	5000000	2670000

## Sheet: S5Data-FigS4D
	monoculture	monoculture	monoculture	monoculture	co-culture with Y1 (30C)	co-culture with Y1 (30C)	co-culture with Y1 (30C)	co-culture with Y1 (30C)
ΔPA4824+vector only	56700000	53300000	60000000	56700000	833000	900000	1000000	1300000
ΔPA4824+pBAD-PA4824	50000000	63300000	56700000	70000000	4670000	5330000	4330000	3330000
ΔmgtA+vector only	66700000	56700000	63300000	60000000	567000	467000	600000	767000
ΔmgtA+pBAD-mgtA	66700000	43300000	60000000	60000000	3000000	2330000	4000000	1670000
