# Supplementary material for: Widespread fungal–bacterial competition for magnesium lowers bacterial susceptibility to polymyxin antibiotics
Source: PLoS Biol. 2024 Jun 20;22(6):e3002694. doi: 10.1371/journal.pbio.3002694 (PMC11218974; doi:10.1371/journal.pbio.3002694)
Supplement: S6 Data — (XLSX) [file pbio.3002694.s030.xlsx]

## Sheet: S6Data-Fig1D
	monoculture	monoculture	monoculture	monoculture	co-culture	co-culture	co-culture	co-culture
WT	333000000	233000000	367000000	300000000	10700000	12300000	13000000	10700000
Δ4824 PAO1	267000000	500000000	500000000	667000000	967000	1070000	900000	867000
ΔmgtA PAO1	367000000	533000000	333000000	267000000	833000	700000	767000	1030000
ΔmgtA+4824 PAO1	567000000	433000000	767000000	467000000	110000	103000	153000	157000

## Sheet: S6Data-Fig1E
	BHI			C. alb spent BHI
WT PAO1	7.88099	7.65937	7.51753	3.46449	3.85273	3.99057
Δ4824 PAO1	6.94292	6.42795	6.37748	1.45944	1.49779	1.55173
ΔmgtA PAO1	9.13931	10.3864	9.95291	1.82716	2.04674	1.848
ΔmgtA+4824 PAO1	6.95351	7.54102	6.9306	0.990018	1.08398	1.0087

## Sheet: S6Data-Fig1F
BHI+10 mM Mg	monoculture	monoculture	monoculture	monoculture	co-culture	co-culture	co-culture	co-culture
WT	667000000	300000000	367000000	367000000	23300000	16000000	14000000	14000000
Δ4824 PAO1	800000000	533000000	467000000	733000000	16700000	23300000	16300000	14700000
ΔmgtA PAO1	400000000	367000000	533000000	467000000	26700000	13300000	33300000	23300000
ΔmgtA+4824 PAO1	567000000	467000000	467000000	567000000	12000000	14700000	11300000	20000000
