# Supplementary material for: Widespread fungal–bacterial competition for magnesium lowers bacterial susceptibility to polymyxin antibiotics
Source: PLoS Biol. 2024 Jun 20;22(6):e3002694. doi: 10.1371/journal.pbio.3002694 (PMC11218974; doi:10.1371/journal.pbio.3002694)
Supplement: S7 Data — (XLSX) [file pbio.3002694.s031.xlsx]

## Sheet: S7Data-FigS5
	minimal media + 10uM Mg	minimal media + 10uM Mg	minimal media + 10uM Mg	minimal media + 10mM Mg	minimal media + 10mM Mg	minimal media + 10mM Mg
PAO1 Mg reporter	6.05724	6.50125	6.69673	38.0939	35.5548	37.8112
