# Supplementary material for: Widespread fungal–bacterial competition for magnesium lowers bacterial susceptibility to polymyxin antibiotics
Source: PLoS Biol. 2024 Jun 20;22(6):e3002694. doi: 10.1371/journal.pbio.3002694 (PMC11218974; doi:10.1371/journal.pbio.3002694)
Supplement: S8 Data — (XLSX) [file pbio.3002694.s032.xlsx]

## Sheet: S8Data-FigS7A
	BHI.1	BHI.2	BHI.3	BHI+Calb.1	BHI+Calb.2	BHI+Calb.3	BHI.Mg.1	BHI.Mg.2	BHI.Mg.3	BHI+Calb.Mg.1	BHI+Calb.Mg.2	BHI+Calb.Mg.3
mgtA(PA4825)	11.2565	11.4233	11.0398	16.0611	15.7797	15.8941	10.2283	10.297	9.8262	9.26396	9.43734	10.1833
mgtE(PA0913)	12.7159	12.6483	12.6475	13.0963	13.1872	12.9209	12.2548	12.2635	12.272	11.879	11.8629	12.0589
corA(PA5268)	11.5568	11.4008	11.3929	11.7742	11.9433	11.6936	11.3639	11.3652	11.4396	11.7588	11.6969	12.0385

## Sheet: S8Data-FigS7B
	monoculture	monoculture	monoculture	monoculture	co-culture	co-culture	co-culture	co-culture
WT PAO1	300000000	467000000	433000000	500000000	7000000	6670000	3330000	4330000
corA Tn	200000000	367000000	433000000	200000000	4670000	6000000	5670000	5330000
mgtE Tn	300000000	267000000	767000000	700000000	13300000	7330000	20000000	23300000
ΔmgtA	200000000	400000000	333000000	333000000	667000	900000	633000	400000

## Sheet: S8Data-FigS7C
	BHI	BHI	BHI	C. alb-spent BHI	C. alb-spent BHI	C. alb-spent BHI
WT PAO1	15.1704	15.2682	16.5553	9.34278	8.70585	8.49732
ΔmgtA	15.3954	14.9365	15.6231	1.23348	1.15442	1.08413
corA Tn	10.5553	11.7875	11.4784	7.16325	6.62864	6.47478
mgtE Tn	13.4021	12.9981	12.314	9.7426	9.53943	9.32231
