# Supplementary material for: Widespread fungal–bacterial competition for magnesium lowers bacterial susceptibility to polymyxin antibiotics
Source: PLoS Biol. 2024 Jun 20;22(6):e3002694. doi: 10.1371/journal.pbio.3002694 (PMC11218974; doi:10.1371/journal.pbio.3002694)
Supplement: S9 Data — (XLSX) [file pbio.3002694.s033.xlsx]

## Sheet: S9Data-FigS8A
	baseMean	log2FoldChange	lfcSE	stat	pvalue
PA0003	1360.77	-0.347815	0.281951	-1.2336	0.217352
PA0005	56.3429	1.34808	1.39423	0.966903	0.333592
PA0006	53.812	-0.717991	1.28504	-0.558731	0.576345
PA0007	16018.3	-0.052634	0.102071	-0.515662	0.606091
PA0010	12837.7	-0.0126089	0.101756	-0.123913	0.901384
PA0011	317.902	0.119114	0.67665	0.176034	0.860267
PA0012	696.774	-0.111032	0.337095	-0.329378	0.74187
PA0013	3967.81	-0.00429519	0.123661	-0.0347334	0.972292
PA0014	3797.83	-0.113482	0.143802	-0.789157	0.43002
PA0015	7123.06	-0.113514	0.103506	-1.09669	0.272775
PA0016	1806.23	-0.382275	0.211218	-1.80986	0.0703177
PA0017	3487.78	-0.0274079	0.202557	-0.13531	0.892367
PA0018	138.031	-0.364629	0.729819	-0.499615	0.617346
PA0019	88.8641	0.593911	1.03513	0.573756	0.566133
PA0020	1822.56	0.173906	0.201816	0.861706	0.388849
PA0021	13526	-0.155134	0.122628	-1.26508	0.205843
PA0023	11730.6	-0.031661	0.0956716	-0.330935	0.740694
PA0025	53.2643	-5.2306	1.85055	-2.82651	0.00470589
PA0026	5243.6	0.0967548	0.121813	0.794286	0.427029
PA0027	16688	-0.122545	0.074642	-1.64177	0.100639
PA0028	4034.55	-0.0747541	0.168782	-0.442904	0.657835
PA0029	10865.7	-0.0110746	0.117064	-0.0946036	0.92463
PA0030	4681.32	-0.129156	0.154372	-0.836654	0.402787
PA0031	10969	0.0960697	0.0829418	1.15828	0.24675
PA0032	6743.66	-0.162104	0.0988702	-1.63957	0.101096
PA0033	1498.1	-0.0500817	0.212279	-0.235924	0.813492
PA0034	1953.59	-0.0147187	0.171646	-0.0857505	0.931665
PA0035	3065.26	-0.287141	0.211511	-1.35757	0.174601
PA0036	9163.34	-0.17052	0.124029	-1.37484	0.169181
PA0037	12809.6	-0.0406073	0.0923562	-0.439682	0.660168
PA0038	2863.83	0.0310905	0.158426	0.196246	0.844418
PA0039	2238.43	-0.104403	0.173792	-0.600734	0.548017
PA0040	13998.1	0.000867663	0.0938689	0.00924335	0.992625
PA0041	95513	-0.042267	0.0494379	-0.854952	0.392578
PA0042	9323.54	-0.0157947	0.0798433	-0.197821	0.843185
PA0043	26836.5	-0.123997	0.079767	-1.55449	0.120068
PA0044	16943.3	-0.0569855	0.0837274	-0.680607	0.49612
PA0045	4944.72	0.0214367	0.127281	0.168421	0.866252
PA0046	3450.37	0.0506392	0.146274	0.346194	0.729197
PA0047	6922.72	-0.0828034	0.12408	-0.667337	0.504557
PA0048	1028.23	-0.202393	0.269437	-0.751168	0.452552
PA0049	18955.4	-0.0231759	0.0867243	-0.267236	0.789287
PA0050	2173.16	-0.0568411	0.162191	-0.350459	0.725994
PA0051	20432	-0.0787878	0.106447	-0.74016	0.459203
PA0052	836.1	0.0741203	0.323572	0.229069	0.818815
PA0053	1744.69	0.0466624	0.169027	0.276065	0.782498
PA0054	1535.29	0.100649	0.248018	0.405812	0.684881
PA0055	934.159	-0.245577	0.285493	-0.860184	0.389688
PA0056	8050.17	-0.144454	0.121074	-1.1931	0.23283
PA0057	13047.5	-0.0627001	0.0863104	-0.726449	0.467563
PA0058	6269.2	-0.06695	0.104811	-0.63877	0.522973
PA0059	3977.88	-0.142577	0.177092	-0.805102	0.420761
PA0060	1600	0.0772789	0.232316	0.332645	0.739402
PA0061	3480.97	-0.00147	0.140854	-0.0104364	0.991673
PA0062	2064.16	-0.141474	0.17259	-0.819712	0.41238
PA0063	10834.3	-0.0760166	0.0879418	-0.864397	0.38737
PA0064	9404.86	-0.129361	0.0988558	-1.30858	0.190676
PA0065	8814.43	-0.107874	0.0940323	-1.1472	0.251298
PA0066	2884.22	-0.271142	0.151533	-1.78933	0.0735624
PA0067	12456.2	-0.0825159	0.134404	-0.613941	0.539255
PA0068	1046.49	-0.176338	0.241525	-0.730102	0.465328
PA0069	5340.75	0.0640922	0.131376	0.487855	0.625653
PA0070	8333.71	-0.0692202	0.158379	-0.437053	0.662073
PA0071	13751.4	-0.0295893	0.088816	-0.333152	0.739019
PA0072	8046.86	-0.119567	0.123557	-0.96771	0.333189
PA0073	3707.48	-0.135633	0.190997	-0.710131	0.477623
PA0074	21538	-0.0507902	0.0795149	-0.63875	0.522986
PA0075	3888.28	-0.199286	0.14491	-1.37524	0.169057
PA0076	5039.71	0.0413719	0.121428	0.34071	0.733322
PA0077	23650.2	-0.0194829	0.072554	-0.268529	0.788292
PA0078	6507.77	0.00905403	0.107167	0.0844856	0.93267
PA0079	11632.4	-0.142915	0.11206	-1.27534	0.202189
PA0080	2166.24	0.0893702	0.213695	0.418213	0.675792
PA0081	5487.51	-0.019257	0.138136	-0.139406	0.889129
PA0082	8797.44	-0.00755916	0.131078	-0.0576693	0.954012
PA0083	1122.52	-0.340454	0.253755	-1.34166	0.179706
PA0084	10559.6	0.00109034	0.0916464	0.0118973	0.990508
PA0085	9137.51	-0.153537	0.0957288	-1.60388	0.108741
PA0086	10389.7	-0.0173895	0.102861	-0.169058	0.865751
PA0087	1432.24	-0.029807	0.209957	-0.141967	0.887106
PA0088	12260.1	0.0195937	0.0782944	0.250257	0.802389
PA0089	6927.19	-0.0827428	0.101964	-0.811493	0.417083
PA0090	16207.7	-0.107435	0.0849591	-1.26455	0.206034
PA0091	18129.2	0.00676282	0.086553	0.078135	0.937721
PA0093	7278.85	-0.0479907	0.126887	-0.378215	0.705271
PA0094	5493.04	-0.0123622	0.12332	-0.100245	0.92015
PA0095	13348.2	-0.151667	0.0706215	-2.14761	0.0317447
PA0096	6032.3	0.0362299	0.293003	0.12365	0.901592
PA0097	4504.46	-0.113467	0.158978	-0.713726	0.475397
PA0098	5215.73	-0.194687	0.142033	-1.37072	0.170463
PA0099	10193.2	0.0308549	0.084904	0.36341	0.716299
PA0100	10384.2	-0.0207247	0.0827525	-0.250442	0.802246
PA0101	12893.6	-0.0443107	0.0873583	-0.50723	0.611994
PA0102	3292.54	-0.0982157	0.232908	-0.421692	0.67325
PA0103	19329.7	-0.0973864	0.0903763	-1.07757	0.281228
PA0104	6244.92	0.00516591	0.114784	0.0450056	0.964103
PA0105	11360.3	0.00350632	0.082831	0.042331	0.966235
PA0106	8415.47	0.0760821	0.0915456	0.831084	0.405926
PA0107	2265.77	0.118118	0.177509	0.665419	0.505783
PA0108	4655.04	-0.108881	0.126331	-0.861869	0.38876
PA0109	417.685	-0.260679	0.381472	-0.68335	0.494386
PA0110	5464.84	-0.0377424	0.12303	-0.306774	0.759015
PA0111	2661.05	-0.0213032	0.156389	-0.136219	0.891648
PA0112	6414.23	-0.0843674	0.113987	-0.740151	0.459209
PA0113	5690.69	-0.0404098	0.1269	-0.318438	0.750152
PA0114	3329.78	-0.359149	0.36675	-0.979273	0.327445
PA0115	2626.72	-0.304889	0.210593	-1.44776	0.147684
PA0116	2288.41	-0.0134331	0.202065	-0.0664789	0.946997
PA0117	4252.35	-0.165128	0.133046	-1.24114	0.214556
PA0118	7345.19	-0.0596552	0.102463	-0.582209	0.560426
PA0119	9028.63	-0.0113757	0.0892402	-0.127473	0.898566
PA0120	9420.53	-0.0244232	0.113822	-0.214574	0.8301
PA0121	8516.97	-0.0235961	0.118213	-0.199607	0.841788
PA0122	509.319	-0.734833	0.3913	-1.87793	0.0603912
PA0123	1266.54	0.10008	0.25296	0.395635	0.692374
PA0124	806.872	-0.204676	0.266789	-0.767184	0.442972
PA0126	554.895	-0.0426711	0.316326	-0.134896	0.892694
PA0127	3508.29	-0.170145	0.157586	-1.0797	0.280276
PA0128	1755.4	0.0998916	0.178388	0.559967	0.575502
PA0129	6956.51	-0.113598	0.127565	-0.890511	0.373192
PA0130	12762.5	-0.087914	0.0824279	-1.06656	0.286172
PA0131	1429.75	-0.0935691	0.191602	-0.48835	0.625302
PA0132	17207.7	-0.0515034	0.0758406	-0.679101	0.497074
PA0133	6513.64	-0.0300796	0.105701	-0.284573	0.775972
PA0134	8897.89	-0.0545548	0.120228	-0.453761	0.650001
PA0135	1023.01	-0.0994827	0.260175	-0.382369	0.702188
PA0136	9444.43	-0.0565786	0.0979986	-0.577341	0.563709
PA0137	18051.8	-0.0477016	0.0979732	-0.486884	0.62634
PA0138	14704.8	-0.050909	0.0770726	-0.660533	0.508912
PA0139	2836.12	-0.0805561	0.385435	-0.209	0.834448
PA0140	6222.56	0.101547	0.14708	0.690419	0.489931
PA0141	6531.35	-0.0715786	0.119693	-0.59802	0.549826
PA0142	9424.17	-0.0184838	0.0967212	-0.191103	0.848445
PA0143	7192.21	-0.114172	0.116798	-0.977518	0.328313
PA0144	4604.53	0.10063	0.110049	0.914408	0.360503
PA0145	1356.91	-0.259788	0.212789	-1.22087	0.222135
PA0146	10092.9	0.00536844	0.0848646	0.0632589	0.94956
PA0147	12289.2	-0.0729867	0.0843851	-0.864924	0.38708
PA0148	7933.29	-0.0925454	0.0918587	-1.00748	0.313706
PA0149	2477.56	0.0460582	0.18439	0.249787	0.802752
PA0150	9253.05	-0.0623066	0.121562	-0.512551	0.608266
PA0151	22958.2	-0.0967611	0.0801562	-1.20716	0.227372
PA0152	15101	0.0107548	0.0973437	0.110483	0.912026
PA0153	6029.77	-0.137772	0.144683	-0.952237	0.340977
PA0154	4805.96	-0.0559529	0.155352	-0.360168	0.718721
PA0155	7159.3	-0.139181	0.121454	-1.14595	0.251816
PA0156	14606.1	-0.0614474	0.114749	-0.535495	0.592308
PA0157	10865.9	0.0317945	0.0918637	0.346105	0.729264
PA0158	15801.7	0.0260436	0.116584	0.22339	0.823232
PA0159	11544.2	0.0265973	0.0857929	0.310017	0.756548
PA0160	1613.33	0.0494706	0.227754	0.21721	0.828045
PA0161	2351.71	0.0708867	0.157559	0.449906	0.652778
PA0162	14047.8	-0.0326579	0.0821888	-0.397352	0.691108
PA0163	8533.34	-0.026056	0.10157	-0.256533	0.797539
PA0164	10372.6	0.0230694	0.0908374	0.253964	0.799523
PA0165	9176.37	-0.0748265	0.114024	-0.656232	0.511675
PA0166	10678	-0.0171202	0.10967	-0.156107	0.875949
PA0167	3400.99	-0.0148042	0.141196	-0.104848	0.916496
PA0168	6832.93	-0.022182	0.118196	-0.187671	0.851135
PA0169	3783.11	-0.121902	0.152112	-0.801398	0.422901
PA0170	2227.02	0.239918	0.196364	1.2218	0.221782
PA0171	145.899	0.148979	0.936063	0.159155	0.873547
PA0172	21916.3	-0.0496986	0.231237	-0.214925	0.829826
PA0173	8989.64	-0.0112169	0.0968698	-0.115793	0.907816
PA0174	3454.29	-0.191223	0.149156	-1.28204	0.199829
PA0175	8295.59	-0.105564	0.117119	-0.901339	0.367408
PA0176	11163.8	-0.0144503	0.0840123	-0.172002	0.863436
PA0177	1962.08	-0.0838514	0.180163	-0.465419	0.641631
PA0178	10202.8	0.0409648	0.105107	0.389745	0.696725
PA0179	3208.35	-0.0412233	0.125602	-0.328205	0.742757
PA0180	6321.14	-0.0574041	0.119642	-0.4798	0.63137
PA0181	9292.87	-0.0803171	0.120698	-0.665438	0.505771
PA0182	4807.53	-0.0109299	0.160597	-0.0680579	0.94574
PA0183	14539.9	-0.0262485	0.0837938	-0.313251	0.75409
PA0184	6227.62	-0.0841574	0.10622	-0.792292	0.42819
PA0185	16970.2	-0.0167514	0.0954485	-0.175502	0.860685
PA0186	11836.8	-0.0301769	0.101593	-0.297038	0.766437
PA0187	10008.4	-0.0809102	0.113141	-0.715129	0.474529
PA0188	8404	-0.15517	0.107033	-1.44974	0.147131
PA0189	10627.2	-0.0581409	0.109094	-0.532941	0.594074
PA0190	5180.49	0.0351973	0.155723	0.226026	0.821181
PA0191	4209.19	0.102773	0.139839	0.734939	0.462377
PA0192	21472.5	-0.10727	0.0917092	-1.16967	0.242133
PA0193	5303.05	-0.0502554	0.100491	-0.500099	0.617005
PA0194	7057.75	-0.00116086	0.0931293	-0.012465	0.990055
PA0195	10599.4	-0.0517054	0.102015	-0.506842	0.612266
PA0195.1	1018.4	0.000177494	0.220821	0.000803792	0.999359
PA0196	10781.5	-0.0235583	0.0876696	-0.268717	0.788147
PA0197	4908.5	-0.141144	0.119201	-1.18409	0.236378
PA0198	14924	-0.0150291	0.073856	-0.203491	0.838751
PA0199	5320.91	-0.189581	0.125057	-1.51595	0.129532
PA0200	1023.77	-0.239252	0.238376	-1.00367	0.315536
PA0201	3764.1	-0.125141	0.165146	-0.75776	0.448595
PA0202	11666.6	0.0731223	0.0745311	0.981098	0.326545
PA0203	10780.3	0.0272345	0.100467	0.271078	0.786331
PA0204	12014.4	-0.00772244	0.0862214	-0.0895652	0.928633
PA0205	13432.7	-0.117731	0.0804768	-1.46291	0.143491
PA0206	9833.65	-0.0319502	0.0914878	-0.34923	0.726917
PA0207	3859.35	-0.161153	0.138992	-1.15944	0.246275
PA0208	11323	-0.0647238	0.0788687	-0.820653	0.411844
PA0209	3868.08	-0.0750137	0.164168	-0.456934	0.647719
PA0210	721.262	-0.148655	0.262527	-0.566247	0.571226
PA0211	5804.04	-0.129559	0.120219	-1.0777	0.28117
PA0212	8427.75	-0.302046	0.25771	-1.17204	0.241181
PA0213	7200.58	-0.17001	0.164752	-1.03191	0.302113
PA0214	3809.78	-0.094989	0.157669	-0.602456	0.54687
PA0215	4404.57	-0.161651	0.143508	-1.12642	0.259987
PA0216	3774.17	0.1908	0.131855	1.44704	0.147886
PA0217	3145.76	0.0722679	0.141382	0.511152	0.609244
PA0218	5545.8	0.0257796	0.129953	0.198376	0.842751
PA0219	3718.99	-0.120424	0.149315	-0.806509	0.41995
PA0220	5980.28	-0.212846	0.123031	-1.73003	0.0836256
PA0221	13965.4	-0.0443921	0.0934527	-0.475022	0.634771
PA0222	4702.19	0.0535762	0.129034	0.415211	0.677987
PA0223	5167.39	-0.0350492	0.141628	-0.247474	0.804541
PA0224	7041.11	-0.0378916	0.117169	-0.323394	0.746397
PA0225	1747.71	0.102959	0.252984	0.406981	0.684022
PA0226	7439.49	0.0827789	0.103849	0.797112	0.425386
PA0227	1651.07	-0.00901269	0.166867	-0.0540112	0.956926
PA0228	8729.87	-0.0979738	0.103244	-0.948953	0.342645
PA0229	3395.7	0.130661	0.169174	0.772346	0.43991
PA0230	5427.94	0.0138171	0.113874	0.121337	0.903424
PA0231	6978.95	0.0156426	0.114413	0.13672	0.891252
PA0232	1388.51	-0.14412	0.201154	-0.716465	0.473704
PA0233	5413.79	-0.023123	0.152342	-0.151783	0.879358
PA0234	3132.5	-0.0582434	0.142308	-0.409277	0.682336
PA0235	10299.7	-0.118651	0.0902763	-1.31431	0.188741
PA0236	5553.01	0.077983	0.145534	0.53584	0.592069
PA0237	5918	-0.0683551	0.12948	-0.527921	0.597554
PA0238	3977.71	0.0928263	0.164683	0.563666	0.572981
PA0239	6347.76	-0.0185118	0.116859	-0.158412	0.874132
PA0240	4879.52	0.0424722	0.126891	0.334713	0.737841
PA0241	5051.21	0.0347527	0.104723	0.331853	0.74
PA0242	13776.2	-0.00518453	0.0654425	-0.0792228	0.936855
PA0243	6205.99	0.00468659	0.11099	0.0422255	0.966319
PA0244	4022.8	-0.220022	0.147195	-1.49476	0.134976
PA0245	3776.53	0.0858888	0.138347	0.620821	0.534717
PA0246	7216.82	0.0374097	0.129637	0.288573	0.772908
PA0247	4452.53	-0.311085	0.127562	-2.4387	0.01474
PA0248	6561.97	-0.069605	0.127757	-0.544824	0.585874
PA0249	1292.65	0.0102625	0.288928	0.0355193	0.971666
PA0250	4467.56	-0.0174294	0.125928	-0.138408	0.889918
PA0251	4133.46	-0.110157	0.145165	-0.758838	0.447949
PA0252	824.546	-0.0768472	0.317159	-0.242299	0.808549
PA0253	5303.1	0.0939847	0.129173	0.727586	0.466867
PA0254	9382.69	0.0558068	0.082986	0.672484	0.501275
PA0255	2696.86	-0.302297	0.213914	-1.41317	0.157605
PA0256	8331.33	0.0497625	0.0995079	0.500086	0.617014
PA0257	11704.8	-0.0449955	0.0766973	-0.586663	0.55743
PA0258	2651.02	0.0603448	0.160483	0.37602	0.706902
PA0259	20489.6	-0.118716	0.0706775	-1.67969	0.0930173
PA0260	25230	0.0437578	0.0696546	0.628211	0.529866
PA0261	1025.39	0.110429	0.292292	0.377804	0.705577
PA0262	30217.6	-0.0247159	0.0551433	-0.448213	0.654
PA0263	6169.32	0.0779385	0.0936779	0.831984	0.405418
PA0264	4006	-0.0865905	0.157512	-0.549741	0.582497
PA0265	15631	-0.135797	0.102229	-1.32836	0.18406
PA0266	11591	-0.00389606	0.136955	-0.0284477	0.977305
PA0267	8632.66	0.0498757	0.111261	0.448276	0.653954
PA0268	15288	-0.0516403	0.0757487	-0.681731	0.495409
PA0269	7600.85	-0.0254682	0.117118	-0.217458	0.827851
PA0270	4253.15	0.0803939	0.139499	0.576306	0.564408
PA0271	3676.75	-0.0451409	0.121687	-0.37096	0.710667
PA0272	11309.7	-0.0373305	0.0985751	-0.378701	0.70491
PA0273	12352.7	-0.0645983	0.091067	-0.70935	0.478108
PA0274	7393.03	0.0758993	0.105119	0.722029	0.470277
PA0275	6802.21	-0.153355	0.100281	-1.52925	0.126203
PA0276	4648.26	0.067916	0.114878	0.591199	0.554387
PA0277	11415.2	-0.0158418	0.142882	-0.110873	0.911717
PA0278	8804.91	-0.0934648	0.100105	-0.933668	0.350475
PA0279	10220.5	-0.108085	0.237239	-0.455596	0.648681
PA0280	9202.06	-0.122513	0.107196	-1.1429	0.253082
PA0281	5816.74	0.0837503	0.118853	0.704655	0.481025
PA0282	15026.6	-0.103071	0.0866293	-1.1898	0.234126
PA0283	6823.28	-0.104103	0.0893233	-1.16546	0.243834
PA0284	1964.37	-0.163178	0.198269	-0.823011	0.410502
PA0285	21486.6	-0.136528	0.0825808	-1.65326	0.0982774
PA0286	19554	-0.117417	0.0871682	-1.34701	0.177976
PA0287	15459.4	-0.0981175	0.0846078	-1.15967	0.246181
PA0288	6152.75	-0.132545	0.136911	-0.968113	0.332988
PA0289	9858.82	-0.0809565	0.0924911	-0.87529	0.381416
PA0290	17209	-0.073628	0.0918467	-0.801639	0.422762
PA0291	5028.74	0.0142706	0.138821	0.102798	0.918123
PA0292	3820.52	0.137999	0.18829	0.732905	0.463616
PA0293	13591.3	-0.0615287	0.0891574	-0.690113	0.490123
PA0294	3069.14	-0.0598636	0.148288	-0.403697	0.686435
PA0295	7186.54	-0.133122	0.10853	-1.22659	0.219978
PA0296	16755.9	-0.0647436	0.0673985	-0.960609	0.336749
PA0296.1	4394.77	0.0598674	0.142294	0.42073	0.673952
PA0297	2564.38	-0.0192705	0.154761	-0.124517	0.900906
PA0298	3773.74	-0.0104399	0.226372	-0.0461186	0.963216
PA0299	8811.6	-0.105488	0.131729	-0.800796	0.42325
PA0300	6483.79	0.0878705	0.136623	0.64316	0.52012
PA0301	9441.98	0.0522863	0.234431	0.223035	0.823508
PA0302	6551.11	-0.0434709	0.334803	-0.12984	0.896693
PA0303	4718.75	-0.0778412	0.296183	-0.262815	0.792693
PA0304	5257.79	-0.108213	0.396574	-0.272869	0.784954
PA0305	21689.6	-0.0787921	0.066895	-1.17785	0.238857
PA0306	12954.5	-0.0533434	0.0886384	-0.601809	0.547301
PA0306.1	9164.41	0.0545609	0.117184	0.465598	0.641503
PA0307	1644.14	-0.591424	0.531808	-1.1121	0.266095
PA0308	10364	-0.0145679	0.0939584	-0.155047	0.876785
PA0309	7406.68	-0.0156707	0.163838	-0.0956473	0.923801
PA0310	5393.98	-0.00851018	0.110461	-0.0770421	0.93859
PA0311	5414.99	-0.0292423	0.145334	-0.201208	0.840536
PA0312	3064.72	-0.0770488	0.180878	-0.425971	0.670129
PA0313	11340.7	-0.0656122	0.0778706	-0.84258	0.399463
PA0314	11594.7	0.093402	0.0847024	1.10271	0.270154
PA0315	3044.21	0.150318	0.187136	0.803254	0.421828
PA0317	16214.9	-0.0903042	0.0732304	-1.23315	0.217519
PA0318	4764.31	0.0164231	0.107444	0.152853	0.878515
PA0319	14567.8	-0.0601635	0.078638	-0.76507	0.44423
PA0320	1542.86	-0.185158	0.20747	-0.892454	0.37215
PA0321	11114.4	-0.0240519	0.0914941	-0.262879	0.792644
PA0322	16496.8	0.0622755	0.0727798	0.855669	0.392181
PA0323	6785.94	-0.0274403	0.103369	-0.26546	0.790655
PA0324	6471.52	-0.0955752	0.113081	-0.845193	0.398003
PA0325	16370.5	-0.0769099	0.0834091	-0.922081	0.356486
PA0326	14542.5	-0.0226695	0.0891144	-0.254387	0.799197
PA0327	9706.98	0.0472875	0.092111	0.513376	0.607689
PA0328	22947.1	0.0427861	0.0674542	0.634298	0.525886
PA0329	9286.79	-0.126839	0.100657	-1.26011	0.207628
PA0331	16777.7	-0.0274823	0.0837725	-0.328059	0.742867
PA0332	3186.97	-0.0239141	0.180846	-0.132235	0.894799
PA0333	8788.31	0.0174389	0.0999905	0.174405	0.861547
PA0334	22497.4	-0.0376897	0.0634546	-0.593964	0.552536
PA0335	6323.52	-0.134828	0.108358	-1.24428	0.213397
PA0336	736.549	-0.234067	0.394507	-0.593315	0.55297
PA0337	17229.9	-0.0454597	0.0811148	-0.560436	0.575182
PA0338	7332.9	0.0162396	0.105903	0.153344	0.878127
PA0339	2600.9	-0.0848495	0.165879	-0.511515	0.608991
PA0340	5791.3	-0.000690704	0.140141	-0.00492864	0.996068
PA0343	7343.18	0.003814	0.0991765	0.0384567	0.969324
PA0344	11576.8	-0.0217127	0.117806	-0.184309	0.853771
PA0345	9693.75	-0.0582557	0.144097	-0.404282	0.686005
PA0346	3733.76	-0.0480192	0.134092	-0.358107	0.720263
PA0347	6503.81	0.835694	0.266771	3.13262	0.00173251
PA0348	9493.65	-0.0230547	0.0982188	-0.234728	0.81442
PA0349	11940.8	-0.0321871	0.093924	-0.342693	0.731829
PA0351	7810.52	-0.0277057	0.0951157	-0.291284	0.770834
PA0352	13358.8	-0.0290301	0.0987415	-0.294001	0.768757
PA0353	20648.7	-0.0172896	0.0703178	-0.245878	0.805777
PA0354	5463.96	-0.0314917	0.123581	-0.254826	0.798857
PA0355	5787.77	-0.0535166	0.129732	-0.412518	0.67996
PA0356	9052.46	0.0123764	0.0845901	0.14631	0.883676
PA0357	6093.35	-0.102674	0.138848	-0.739471	0.459621
PA0358	1570.83	-0.185097	0.201718	-0.9176	0.358828
PA0359	2738.56	-0.219442	0.190847	-1.14983	0.250215
PA0360	16520.5	-0.00338943	0.0820816	-0.0412934	0.967062
PA0361	19020.8	-0.0162845	0.0869242	-0.187341	0.851393
PA0363	311.343	-0.239851	0.489607	-0.489885	0.624215
PA0364	27156.4	-0.0178269	0.0549448	-0.32445	0.745597
PA0365	2382.89	-0.123321	0.161082	-0.765584	0.443924
PA0366	16819.9	-0.0107977	0.066861	-0.161495	0.871703
PA0367	3896.15	-0.119342	0.152994	-0.780045	0.435364
PA0368	9672.59	-0.0171399	0.0913451	-0.187639	0.85116
PA0369	6341.92	-0.0313024	0.101011	-0.309892	0.756643
PA0370	887.164	-0.0442344	0.350906	-0.126058	0.899686
PA0371	11531.3	-0.0865121	0.221035	-0.391395	0.695505
PA0372	9418.46	-0.104117	0.147386	-0.706423	0.479925
PA0373	570.888	-0.264532	0.321698	-0.822299	0.410907
PA0374	2596.15	0.116683	0.606732	0.192313	0.847497
PA0375	4233.43	0.00750166	0.450398	0.0166556	0.986711
PA0376	138.721	-0.164589	0.641666	-0.256502	0.797563
PA0377	4677.29	0.0890897	0.11131	0.800374	0.423494
PA0378	8408.61	-0.012226	0.105837	-0.115518	0.908035
PA0379	3458.19	0.088774	0.136095	0.652294	0.514211
PA0380	1744.29	0.162263	0.239587	0.677263	0.498239
PA0381	6593.71	-0.155351	0.116216	-1.33675	0.181306
PA0382	7339.53	-0.122164	0.122136	-1.00023	0.317198
PA0383	7457.42	0.00594778	0.0938102	0.0634023	0.949446
PA0384	971.019	0.207092	0.288142	0.718714	0.472317
PA0385	328.932	-0.0340231	0.490089	-0.0694224	0.944653
PA0386	9482.8	0.0401824	0.0989954	0.405902	0.684815
PA0387	6555.87	0.0149832	0.0996369	0.150378	0.880466
PA0388	3419.81	-0.132789	0.126079	-1.05321	0.292243
PA0389	7057.9	-0.00349757	0.142795	-0.0244936	0.980459
PA0390	6078.84	-0.23339	0.112351	-2.07733	0.0377712
PA0391	12919.2	-0.175784	0.102048	-1.72256	0.0849677
PA0392	2665.55	-0.403775	0.162995	-2.47723	0.0132407
PA0393	6369.43	-0.168423	0.133346	-1.26305	0.206571
PA0394	2465.06	-0.0872588	0.162417	-0.537253	0.591093
PA0395	1010.07	0.11847	0.240365	0.492875	0.622101
PA0396	1122.55	0.436188	0.235759	1.85014	0.0642929
PA0397	11261.1	-0.106171	0.0909631	-1.16719	0.243135
PA0398	331.465	-0.461128	0.427511	-1.07864	0.28075
PA0399	10337.5	0.393665	0.118806	3.31351	0.00092133
PA0400	13350.9	-0.0055863	0.0959931	-0.0581948	0.953593
PA0401	1218.21	-0.40694	0.329162	-1.23629	0.216351
PA0402	657.269	-0.711391	0.987798	-0.720179	0.471415
PA0403	3781.57	-0.138554	0.126791	-1.09278	0.274492
PA0405	1436.72	0.00362012	0.220102	0.0164474	0.986877
PA0406	105.919	-1.8028	0.97158	-1.85554	0.0635194
PA0407	56.5164	-1.87015	1.11035	-1.68429	0.0921261
PA0408	2652.78	-0.11589	0.141113	-0.821254	0.411502
PA0409	168.664	0.286956	0.927644	0.309338	0.757064
PA0410	2133.98	0.172263	0.21684	0.794424	0.426949
PA0411	8364.09	-0.0574484	0.127775	-0.449606	0.652995
PA0412	5456.82	0.00691341	0.107906	0.0640687	0.948915
PA0413	23720.1	-0.137921	0.0615519	-2.24073	0.0250434
PA0414	3105.83	-0.0214918	0.162915	-0.131921	0.895047
PA0415	3403.1	-0.0266448	0.165905	-0.160603	0.872406
PA0416	5635.6	-0.0795172	0.158082	-0.503012	0.614956
PA0417	4624.21	0.03595	0.115311	0.311765	0.755219
PA0418	10181.1	0.0230964	0.098245	0.23509	0.814139
PA0419	4179.6	0.0169877	0.140114	0.121242	0.903499
PA0421	11595	-0.0669308	0.204455	-0.327362	0.743394
PA0422	3016.68	-0.157349	0.186961	-0.841613	0.400005
PA0423	3683.74	0.0736474	0.131387	0.560538	0.575112
PA0423.1	31.1972	0.797581	1.58773	0.50234	0.615428
PA0424	790.154	-0.53629	0.303548	-1.76674	0.0772717
PA0423.2	31.1972	0.797581	1.58773	0.50234	0.615428
PA0425	6396.74	0.165093	0.142486	1.15866	0.246595
PA0426	33389.9	0.0875091	0.0601979	1.45369	0.146032
PA0427	5704.26	0.0877622	0.166711	0.526433	0.598587
PA0428	950.673	-0.107239	0.38248	-0.280378	0.779187
PA0429	19176.7	-0.040131	0.0551992	-0.72702	0.467213
PA0430	3673.56	-0.435255	0.173683	-2.50603	0.0122096
PA0431	6587.05	-0.180372	0.108353	-1.66467	0.0959791
PA0433	2913.33	-0.0999364	0.124446	-0.803052	0.421945
PA0434	17898.1	-0.106605	0.190701	-0.559017	0.57615
PA0435	12180.7	-0.0410841	0.0890356	-0.461434	0.644487
PA0436	7613.43	-0.0480518	0.10172	-0.472394	0.636645
PA0437	12592.1	-0.0457396	0.0878484	-0.520665	0.6026
PA0438	5878.74	0.023757	0.12331	0.192661	0.847225
PA0439	5322.51	-0.108045	0.106954	-1.0102	0.312401
PA0440	11445.3	-0.135558	0.0849726	-1.59532	0.110641
PA0441	6152.84	0.00162017	0.105535	0.0153519	0.987751
PA0443	8629.09	0.0273916	0.094466	0.289963	0.771845
PA0444	6509.73	-0.132196	0.107545	-1.22922	0.218989
PA0445	5885.62	0.0152606	0.0926512	0.16471	0.869172
PA0446	6465.93	-0.0131114	0.113826	-0.115188	0.908296
PA0447	18782.9	-0.0643115	0.0597497	-1.07635	0.281772
PA0448	13377.8	-0.0565052	0.0714204	-0.791164	0.428848
PA0449	4265.49	-0.0278574	0.117795	-0.236491	0.813052
PA0450	14860.1	-0.0193177	0.0770086	-0.250851	0.801929
PA0451	14781	-0.105786	0.0984652	-1.07435	0.282667
PA0452	5964.19	-0.0018661	0.0967348	-0.0192909	0.984609
PA0453	5590.27	0.064708	0.131476	0.492165	0.622603
PA0454	20520	0.0374456	0.0679512	0.551066	0.581588
PA0455	21120.3	-0.0268519	0.0719296	-0.373309	0.708919
PA0456	425.938	-0.0695742	0.428933	-0.162203	0.871146
PA0457	6865.17	-0.0253841	0.131758	-0.192658	0.847227
PA0457.1	8874.54	0.00617612	0.0880766	0.0701222	0.944096
PA0458	21385.5	-0.00467721	0.0889433	-0.0525864	0.958061
PA0459	22995.1	0.0333213	0.0633605	0.525899	0.598958
PA0460	4942.76	0.0557565	0.132455	0.420946	0.673795
PA0461	12146.3	-0.0284884	0.0687587	-0.414324	0.678636
PA0462	4027.84	0.0159972	0.114756	0.139402	0.889133
PA0463	6966.19	0.000625154	0.100855	0.00619852	0.995054
PA0464	10770.5	-0.0896595	0.115399	-0.776953	0.437186
PA0465	7653.76	0.00860489	0.104633	0.0822391	0.934457
PA0466	2310.2	-0.0975621	0.244841	-0.398471	0.690283
PA0467	6406.3	-0.0794536	0.12366	-0.642516	0.520538
PA0468	11554.1	-0.102114	0.0825086	-1.23762	0.215856
PA0469	4389.74	0.0377507	0.118183	0.319425	0.749404
PA0470	21259.3	-0.0381309	0.0645063	-0.591119	0.554441
PA0471	5816.51	-0.0715957	0.108547	-0.659585	0.50952
PA0472	2036.22	-0.191577	0.198177	-0.966699	0.333694
PA0473	5658.45	0.0171399	0.104515	0.163994	0.869736
PA0474	5718.32	-0.0801103	0.144866	-0.552998	0.580265
PA0475	4233.06	-0.0694008	0.126467	-0.548766	0.583166
PA0476	17849.4	-0.0279045	0.0770952	-0.361949	0.71739
PA0477	13839.4	-0.0611857	0.0867816	-0.705054	0.480777
PA0478	5995.88	-0.0302211	0.129241	-0.233835	0.815113
PA0479	11868.2	0.0271784	0.105765	0.25697	0.797202
PA0480	11487.8	-0.00696035	0.0732033	-0.0950825	0.924249
PA0481	6308	-0.0661529	0.129099	-0.512421	0.608357
PA0482	21251.1	-0.0544021	0.215918	-0.251957	0.801075
PA0483	4115.7	-0.250158	0.145401	-1.72046	0.0853481
PA0484	6056.57	-0.0252339	0.0973548	-0.259195	0.795485
PA0485	13561	-0.00433792	0.0813272	-0.0533391	0.957462
PA0486	5624.65	-0.0641956	0.106148	-0.604773	0.54533
PA0487	12186.8	-0.0764093	0.0944572	-0.80893	0.418555
PA0488	2338.81	0.249893	0.16651	1.50077	0.133415
PA0489	10779.4	-0.0450806	0.11265	-0.400184	0.689021
PA0490	4599.42	-0.0200604	0.135483	-0.148065	0.882291
PA0491	19159.8	0.00327874	0.0757773	0.043268	0.965488
PA0492	7610.46	-0.0635489	0.0934563	-0.679985	0.496514
PA0493	1928.26	-0.231698	0.198786	-1.16556	0.243791
PA0494	20734	-0.0173085	0.073353	-0.235961	0.813463
PA0495	5490.26	0.00858074	0.125468	0.0683896	0.945475
PA0496	17798.4	-0.0501248	0.0708027	-0.70795	0.478976
PA0497	17015.8	0.127303	0.0685356	1.85747	0.0632447
PA0498	30284.3	0.0350917	0.0635991	0.551763	0.581111
PA0499	19130.6	0.0323836	0.0658443	0.491821	0.622846
PA0502	62.7793	-4.42533	1.36147	-3.25041	0.00115237
PA0505	967.957	-0.14685	0.265205	-0.553724	0.579768
PA0506	10728.7	0.0770596	0.396374	0.194411	0.845854
PA0507	21070.9	-0.0670307	0.0768493	-0.872236	0.38308
PA0508	15699.4	-0.0215142	0.0836202	-0.257284	0.796959
PA0509	7041.37	-0.0411755	0.112023	-0.367564	0.713198
PA0510	6299.45	0.102724	0.12741	0.806243	0.420103
PA0511	6205.99	-0.0710029	0.122823	-0.578089	0.563204
PA0512	2784.73	-0.0411084	0.161336	-0.2548	0.798877
PA0513	5612.58	-0.143734	0.125589	-1.14448	0.252423
PA0514	2324.14	-0.141043	0.185891	-0.758739	0.448009
PA0515	888.826	0.338988	0.284638	1.19094	0.233676
PA0516	12464.4	-0.114816	0.0683253	-1.68043	0.0928734
PA0517	2285.04	-0.120532	0.186101	-0.647669	0.517199
PA0518	3268.82	0.0398345	0.126216	0.315606	0.752302
PA0519	14391.4	-0.0475486	0.0749815	-0.634138	0.525991
PA0520	4156.76	0.0307578	0.111919	0.274821	0.783454
PA0521	3091.95	-0.0507758	0.154645	-0.328337	0.742657
PA0522	3545.74	-0.131905	0.156286	-0.843998	0.39867
PA0523	2570.41	0.0115634	0.148152	0.078051	0.937788
PA0524	17854.3	-0.0890234	0.0706425	-1.2602	0.207599
PA0525	14890.8	-0.0277165	0.10778	-0.257159	0.797056
PA0526	2947.48	-0.26759	0.173378	-1.54339	0.122737
PA0527	4132.39	-0.106198	0.149556	-0.710089	0.477649
PA0527.1	2125.13	0.409638	0.178538	2.29441	0.0217672
PA0528	8058.18	0.0426671	0.112415	0.37955	0.70428
PA0529	8679.56	0.0868621	0.140215	0.61949	0.535593
PA0530	18012.3	-0.00369737	0.0768512	-0.0481107	0.961628
PA0531	9718.05	-0.0135727	0.0994048	-0.136539	0.891395
PA0532	4533.1	-0.288414	0.125226	-2.30316	0.0212699
PA0533	27444.2	-0.0311426	0.0618089	-0.503852	0.614365
PA0534	17880.3	-0.0748095	0.0648722	-1.15318	0.248835
PA0535	4960.95	0.00297568	0.126568	0.0235106	0.981243
PA0536	13260.5	-0.030983	0.104282	-0.297107	0.766385
PA0537	7484.6	0.00330447	0.11285	0.0292819	0.97664
PA0538	7041.2	0.02012	0.116755	0.172326	0.863181
PA0539	8762.55	-0.0235954	0.0800317	-0.294825	0.768127
PA0540	4799.2	-0.0092534	0.134675	-0.0687089	0.945221
PA0541	8017.28	-0.174756	0.094757	-1.84425	0.0651467
PA0542	2496.39	-0.0693276	0.206298	-0.336056	0.736829
PA0543	10743.2	-0.0751067	0.0771816	-0.973117	0.330495
PA0544	5646.45	-0.0106074	0.119182	-0.0890016	0.929081
PA0545	19349.8	-0.0906545	0.0757229	-1.19719	0.231234
PA0547	21558.1	-0.0115917	0.0663997	-0.174575	0.861414
PA0549	19300.3	-0.0943403	0.06919	-1.3635	0.172726
PA0550	10730.2	-0.0479491	0.085065	-0.563676	0.572975
PA0552	43.3792	-4.85536	1.83097	-2.65179	0.00800653
PA0553	1300.29	0.0341957	0.254064	0.134595	0.892932
PA0554	7248.44	0.0142073	0.111479	0.127443	0.89859
PA0556	3818.55	-0.208549	0.155031	-1.34521	0.178558
PA0557	10943.9	0.0393094	0.0765931	0.513224	0.607794
PA0558	3972.17	-0.0352932	0.134732	-0.261951	0.793359
PA0559	6662.17	0.0819395	0.113018	0.725013	0.468444
PA0560	8529.34	-0.0910411	0.116299	-0.78282	0.433733
PA0561	10849.3	0.0793402	0.0931735	0.851531	0.394474
PA0562	11320	0.00866449	0.0796857	0.108733	0.913414
PA0563	2711.71	0.164182	0.169314	0.969691	0.3322
PA0564	8892.87	-0.0430808	0.10013	-0.430248	0.667015
PA0565	2964.93	-0.0230731	0.154241	-0.149592	0.881087
PA0566	11682.5	-0.0871775	0.0914873	-0.952893	0.340644
PA0567	3225.71	0.0891936	0.134304	0.664119	0.506614
PA0568	6788.6	0.0440182	0.10381	0.424025	0.671547
PA0569	1912.75	-0.305598	0.160138	-1.90833	0.056348
PA0570	2683.95	-0.0480832	0.147629	-0.325702	0.744649
PA0571	5889.18	-0.0722194	0.128544	-0.561825	0.574235
PA0572	39411.4	-0.0488026	0.0587925	-0.830082	0.406492
PA0573	8469.35	0.0497282	0.0965379	0.515116	0.606472
PA0574	9445.25	0.0853522	0.0985568	0.866021	0.386479
PA0575	39539	-0.0930357	0.0679091	-1.37	0.170686
PA0578	5551.84	0.0292973	0.126206	0.232138	0.816431
PA0581	3789.09	-0.101811	0.172123	-0.5915	0.554185
PA0583	982.109	-0.2708	0.283798	-0.954201	0.339982
PA0584	542.359	-0.0706139	0.430306	-0.164101	0.869651
PA0585	6053.22	-0.0929465	0.128011	-0.726081	0.467789
PA0586	15206.9	-0.00682113	0.0767296	-0.0888983	0.929163
PA0587	14872.2	-0.0673109	0.0792146	-0.849729	0.395476
PA0588	17872.7	0.0538005	0.0758824	0.708999	0.478325
PA0589	2952.6	0.257733	0.163755	1.57389	0.115512
PA0590	1008.77	-0.596587	0.327894	-1.81945	0.0688428
PA0591	1698.18	-0.00781217	0.178978	-0.0436487	0.965184
PA0592	3372.55	0.019811	0.451902	0.0438391	0.965033
PA0596	651.878	-0.104549	0.399349	-0.2618	0.793476
PA0597	1191.19	0.0486999	0.253988	0.191741	0.847945
PA0598	16672.9	0.0137559	0.0741881	0.185419	0.8529
PA0599	7759.45	0.0721321	0.10248	0.703863	0.481518
PA0600	29239.2	-0.0991747	0.0656229	-1.51128	0.130717
PA0601	1055.77	0.220343	0.244377	0.90165	0.367243
PA0602	13944.7	0.0840931	0.113314	0.742123	0.458013
PA0603	6864.5	-0.0733798	0.111175	-0.660038	0.50923
PA0604	10668	-0.010893	0.0876234	-0.124316	0.901065
PA0605	15092.7	0.0276962	0.0846574	0.327156	0.74355
PA0606	5582.99	-0.0774729	0.0989086	-0.783278	0.433464
PA0608	8188.37	-0.15437	0.0884023	-1.74623	0.0807713
PA0609	14139.2	-0.12955	0.0977552	-1.32525	0.185089
PA0610	2455.19	-0.0708793	0.180476	-0.392736	0.694514
PA0611	852.833	-0.767429	0.286388	-2.67968	0.00736927
PA0612	836.731	-0.0911641	0.314859	-0.28954	0.772168
PA0613	2504.55	-0.146188	0.164706	-0.887567	0.374773
PA0614	1495.8	-0.104688	0.234981	-0.445515	0.655948
PA0615	4361.26	0.146331	0.139796	1.04675	0.295215
PA0616	3569.81	-0.0179725	0.197076	-0.0911959	0.927337
PA0617	2300.75	0.0888942	0.197732	0.449569	0.653021
PA0618	3728.91	-0.0583805	0.145711	-0.400658	0.688672
PA0619	3966.7	-0.163282	0.121912	-1.33934	0.180461
PA0620	24230.5	0.0542172	0.0714543	0.758767	0.447992
PA0621	2614.96	0.0623265	0.154388	0.4037	0.686433
PA0622	17210	-0.0287182	0.0696285	-0.41245	0.68001
PA0623	3714.14	-0.163543	0.174152	-0.939081	0.347689
PA0624	4071.78	-0.0573	0.127865	-0.448128	0.65406
PA0625	21816.5	0.0167125	0.069761	0.239567	0.810666
PA0626	9066.61	-0.0146084	0.0936914	-0.15592	0.876096
PA0627	2517.89	0.000549726	0.178638	0.00307731	0.997545
PA0628	6061.36	0.0885127	0.111522	0.79368	0.427382
PA0629	3650.23	-0.0312939	0.152116	-0.205724	0.837007
PA0630	1848.86	-0.178833	0.196794	-0.90873	0.363493
PA0631	1905.49	-0.064238	0.19803	-0.324385	0.745646
PA0632	2305.68	0.167186	0.14671	1.13956	0.254468
PA0633	2460.42	-0.0434697	0.176382	-0.246451	0.805333
PA0634	1615.35	-0.0322274	0.238801	-0.134955	0.892647
PA0635	3780.41	0.152837	0.132895	1.15006	0.250119
PA0636	14909	0.0191477	0.0800894	0.239079	0.811045
PA0637	1184.26	-0.344242	0.198609	-1.73327	0.0830479
PA0638	6185.42	-0.202012	0.125316	-1.61202	0.106958
PA0639	8801.65	-0.171233	0.086374	-1.98246	0.0474283
PA0640	7763.25	0.185684	0.0917542	2.02371	0.0429996
PA0641	37410.2	-0.00415297	0.0470779	-0.0882148	0.929706
PA0642	11359.5	0.021137	0.0875244	0.241498	0.809169
PA0643	13433.9	-0.00370914	0.0758251	-0.048917	0.960985
PA0644	9971.25	-0.016536	0.106364	-0.155466	0.876454
PA0645	2558.95	-0.0930365	0.144548	-0.643638	0.51981
PA0646	12751.8	0.00524182	0.0824567	0.0635705	0.949312
PA0647	1882.28	0.20234	0.204177	0.991002	0.321684
PA0648	2311.81	0.184423	0.144762	1.27398	0.202671
PA0649	12826.6	0.0467137	0.0976732	0.478265	0.632462
PA0650	21468.2	-0.0912522	0.0591789	-1.54197	0.12308
PA0651	9583.03	-0.036337	0.0848772	-0.428113	0.668569
PA0652	1997.02	0.0469239	0.148282	0.31645	0.751661
PA0653	4487.04	-0.181042	0.124148	-1.45828	0.144763
PA0654	6789.94	-0.312061	0.107672	-2.89825	0.00375253
PA0656	9007.92	-0.182405	0.0961405	-1.89728	0.0577911
PA0657	22767.5	-0.0153391	0.0663535	-0.231173	0.817181
PA0658	11440.1	-0.0372031	0.0936116	-0.39742	0.691058
PA0659	15145.6	-0.0391334	0.0938234	-0.417097	0.676608
PA0660	15727.4	-0.0361693	0.0733464	-0.49313	0.621921
PA0662	18002	-0.16952	0.0817066	-2.07474	0.0380109
PA0663	8307.07	-0.0343528	0.136145	-0.252325	0.80079
PA0664	5864.05	-0.17705	0.107902	-1.64084	0.10083
PA0666	982.235	-0.578012	0.297422	-1.94341	0.0519668
PA0667	2299.04	-0.0277562	0.574401	-0.0483221	0.96146
PA0668	21123	-0.0314821	0.0871348	-0.361303	0.717873
PA0668.1	1569.48	-0.0621675	0.248712	-0.249958	0.80262
PA0668.2	837.313	0.0251248	0.267591	0.0938925	0.925195
PA0668.3	162.571	0.0482201	0.524143	0.0919979	0.9267
PA0668.4	3823.99	-0.0177083	0.159761	-0.110842	0.911742
PA0668.5	233.573	-0.148596	0.486613	-0.305369	0.760085
PA0669	19825.9	-0.0161116	0.0652857	-0.246786	0.805074
PA0670	13467.9	0.0137469	0.0684855	0.200728	0.840911
PA0671	7252.84	0.123756	0.0816144	1.51635	0.12943
PA0672	2829.49	-0.0835987	0.160268	-0.521616	0.601937
PA0673	458.836	0.0518564	0.365536	0.141864	0.887188
PA0674	1975.82	-0.230579	0.183526	-1.25638	0.208977
PA0675	2494.69	-0.0395635	0.163593	-0.241841	0.808904
PA0676	9135.74	-0.043888	0.0991138	-0.442805	0.657907
PA0677	6039.73	-0.0139905	0.115223	-0.121421	0.903358
PA0678	3567.84	-0.192762	0.132865	-1.45081	0.146833
PA0679	3399.62	-0.00359013	0.166694	-0.0215373	0.982817
PA0680	2079.51	-0.369069	0.163288	-2.26023	0.0238068
PA0681	7680.82	0.0101419	0.0840605	0.12065	0.903968
PA0682	7081.88	0.0236792	0.101905	0.232366	0.816254
PA0683	10825	-0.118194	0.0797333	-1.48236	0.138244
PA0684	4542.6	0.112531	0.118167	0.9523	0.340945
PA0685	18574.4	0.0235359	0.0718755	0.327454	0.743324
PA0686	9631.94	-0.100016	0.0967895	-1.03334	0.301447
PA0687	4020.96	-0.179252	0.174134	-1.02939	0.303295
PA0688	12888.7	-0.0648385	0.0903575	-0.717577	0.473018
PA0689	8080.98	-0.0318016	0.0815213	-0.390102	0.696461
PA0690	120819	-0.0058602	0.0374152	-0.156626	0.875539
PA0691	5356.61	0.0354233	0.0946546	0.374237	0.708228
PA0692	16455.7	-0.0319487	0.0713623	-0.447698	0.654371
PA0693	11843.1	-0.033504	0.090764	-0.369134	0.712028
PA0694	7261.32	-0.142122	0.114142	-1.24514	0.213081
PA0695	2818.56	-0.0211183	0.128184	-0.16475	0.869141
PA0696	10900.7	-0.0158156	0.0933325	-0.169454	0.86544
PA0697	4329.59	0.0204829	0.123187	0.166274	0.867941
PA0698	3605.85	-0.176049	0.144788	-1.21591	0.22402
PA0699	9521.35	-0.0491373	0.111971	-0.438838	0.660779
PA0700	2461.86	-0.160623	0.169257	-0.948988	0.342626
PA0701	10124.9	0.0344325	0.0877369	0.392452	0.694725
PA0702	11188	0.0248308	0.093995	0.264172	0.791648
PA0703	6008.8	-0.0367461	0.123956	-0.296445	0.76689
PA0704	12717.8	-0.0203876	0.0964115	-0.211464	0.832525
PA0705	13118.6	-0.203354	0.0735142	-2.76618	0.00567166
PA0706	1226.91	0.237122	0.280922	0.844085	0.398622
PA0707	5699.58	0.318251	0.340043	0.935915	0.349317
PA0708	8284.63	-0.201471	0.0962748	-2.09266	0.0363793
PA0708.1	466.156	0.0910244	0.366121	0.248618	0.803656
PA0709	3295.97	0.0618482	0.134096	0.461222	0.644639
PA0710	4920.11	0.0768995	0.134222	0.572929	0.566693
PA0711	6088.14	0.196245	0.155776	1.25979	0.207746
PA0712	4793.25	0.0440536	0.118529	0.37167	0.710138
PA0713	6877.38	-0.0135104	0.0907148	-0.148932	0.881607
PA0714	5770.83	0.0214579	0.114476	0.187445	0.851312
PA0714.1	471.432	0.616122	0.354657	1.73723	0.0823463
PA0715	3770.57	0.171095	0.168355	1.01627	0.309499
PA0716	3799.84	0.539666	0.154547	3.49192	0.000479557
PA0716.2	3359.84	0.314791	0.146009	2.15597	0.0310863
PA0717	3136.54	0.107426	0.140052	0.767041	0.443057
PA0718	14131.9	0.101796	0.0816128	1.2473	0.212288
PA0719	10528.1	0.204448	0.0830116	2.46288	0.0137825
PA0720	7374.98	0.501977	0.0954639	5.25829	1.45401744693696e-07
PA0721	2292.14	0.257672	0.145937	1.76564	0.0774564
PA0722	5091.96	0.353399	0.119576	2.95544	0.00312228
PA0723	3984.26	0.375295	0.12436	3.01782	0.00254601
PA0724	19903.2	0.19223	0.0728836	2.63749	0.00835213
PA0725	1876.5	0.46205	0.172207	2.6831	0.00729433
PA0726	22348.2	0.238283	0.0589719	4.04062	5.33102233071039e-05
PA0727	12942.2	0.254907	0.0823302	3.09615	0.0019605
PA0728	17235.1	0.238582	0.0624387	3.82106	0.000132878
PA0729	2839.67	0.135018	0.13138	1.02769	0.304096
PA0729.1	688.294	-0.298706	0.330342	-0.904233	0.365872
PA0730	5340.88	-0.0965705	0.117395	-0.822611	0.410729
PA0731	7201.24	-0.0766092	0.111908	-0.684573	0.493614
PA0732	12939.4	0.105421	0.0820427	1.28496	0.198807
PA0733	10376.9	-0.0146655	0.0845374	-0.173479	0.862275
PA0734	1144.4	0.0380783	0.232088	0.164068	0.869677
PA0735	9701.25	-0.11888	0.0996118	-1.19343	0.232699
PA0736	13323.8	-0.00420021	0.0692867	-0.0606207	0.951661
PA0737	6827.64	-0.0660146	0.101103	-0.652944	0.513792
PA0738	2532.9	-0.012268	0.196498	-0.0624332	0.950218
PA0739	7061.09	0.0442119	0.10815	0.4088	0.682686
PA0740	18460.6	0.00329493	0.0627266	0.0525284	0.958108
PA0741	7808.36	0.0687704	0.128936	0.53337	0.593777
PA0742	7703.1	0.149341	0.119751	1.2471	0.212362
PA0743	7167.37	0.0384713	0.103689	0.371028	0.710617
PA0744	3592.25	0.00419058	0.177431	0.0236181	0.981157
PA0745	4938.39	-0.0186957	0.126444	-0.147858	0.882455
PA0746	10752.3	-0.0377731	0.123696	-0.30537	0.760085
PA0747	13804.2	-0.0320955	0.0668752	-0.479931	0.631276
PA0749	6481.33	-0.00129914	0.0984592	-0.0131947	0.989472
PA0750	4524.46	0.0195036	0.146371	0.133248	0.893997
PA0751	8319.79	-0.120335	0.0933568	-1.28898	0.197406
PA0752	10605.8	-0.0763967	0.0716332	-1.0665	0.286198
PA0753	6660.09	0.049095	0.106405	0.461399	0.644512
PA0754	9355.78	-0.0945334	0.103911	-0.90975	0.362954
PA0755	10515.1	-0.0598303	0.0854214	-0.700414	0.483669
PA0756	9220.89	0.0806331	0.076558	1.05323	0.292236
PA0757	12093.5	0.0482131	0.0839998	0.573966	0.565991
PA0758	9620.93	-0.146118	0.0795951	-1.83577	0.0663921
PA0759	366.936	0.50168	0.416273	1.20517	0.228138
PA0760	2191.77	0.130225	0.184625	0.705347	0.480594
PA0761	13927.6	-0.0281361	0.0890934	-0.315804	0.752151
PA0762	890.875	-0.206949	0.277155	-0.746689	0.455251
PA0763	15.3634	2.45638	3.10813	0.790309	0.429347
PA0764	4412.79	0.0365228	0.120236	0.303759	0.761312
PA0765	4010.95	-0.0358474	0.141847	-0.252718	0.800486
PA0766	3267.42	-0.0161511	0.19618	-0.0823277	0.934386
PA0767	1665.76	-0.132533	0.265403	-0.499364	0.617523
PA0769	1814.87	-0.0344773	0.169769	-0.203083	0.83907
PA0772	1463.1	-0.0371081	0.258665	-0.14346	0.885927
PA0774	6740.33	0.0119768	0.114924	0.104214	0.916999
PA0775	7362.37	-0.0147133	0.113536	-0.129591	0.89689
PA0776	6216.51	-0.138555	0.103751	-1.33545	0.181729
PA0777	9062.31	-0.00352851	0.103179	-0.0341978	0.972719
PA0778	3165.07	0.0385029	0.14208	0.270994	0.786396
PA0779	16415.6	0.00768244	0.0580444	0.132355	0.894704
PA0780	8750.29	0.0171888	0.0957298	0.179555	0.857502
PA0781	36663.4	0.0199567	0.0545635	0.365752	0.71455
PA0782	27394.1	-0.012225	0.0699446	-0.174782	0.861251
PA0783	5982.79	0.0335437	0.108544	0.309032	0.757297
PA0784	7486.93	-0.0299476	0.0959588	-0.312088	0.754973
PA0785	4317.85	-0.214809	0.11874	-1.80908	0.0704391
PA0786	1660.8	-0.233303	0.223334	-1.04463	0.296192
PA0787	9897.06	0.000345516	0.0817709	0.00422542	0.996629
PA0788	19655	-0.0189159	0.0702987	-0.269079	0.787869
PA0789	12960.8	0.00719232	0.100294	0.0717125	0.942831
PA0790	8226.35	-0.0817823	0.106868	-0.765268	0.444112
PA0791	5294.92	0.0935858	0.115268	0.811895	0.416852
PA0792	14510.8	-0.0249742	0.0610371	-0.409165	0.682419
PA0793	7547.92	0.0137474	0.15606	0.0880901	0.929805
PA0794	22084.4	-0.0235944	0.223539	-0.10555	0.91594
PA0795	5167.9	-0.0206201	0.157329	-0.131064	0.895725
PA0796	1053.98	-0.0363062	0.273141	-0.132921	0.894256
PA0797	5004.08	-0.0329451	0.103824	-0.317317	0.751003
PA0798	5969.44	0.00160103	0.143008	0.0111953	0.991068
PA0799	14534	-0.0725258	0.0876309	-0.827628	0.407881
PA0800	4979	-0.0765507	0.126633	-0.604509	0.545505
PA0801	11876.4	0.0273438	0.0885375	0.308839	0.757444
PA0802	2167.12	-0.286067	0.167035	-1.71262	0.0867831
PA0803	2922.27	0.0483727	0.14674	0.329648	0.741666
PA0804	10009	0.0514892	0.0780468	0.659722	0.509433
PA0805.1	2435.36	0.0291249	0.201402	0.144611	0.885018
PA0806	3669.6	0.0177964	0.140113	0.127015	0.898928
PA0807	13754	0.00662196	0.0820517	0.0807047	0.935677
PA0808	5319.63	-0.0631819	0.119801	-0.527388	0.597924
PA0809	16895.9	0.0100938	0.0641409	0.157369	0.874954
PA0810	10389.2	-0.0928902	0.0914463	-1.01579	0.309729
PA0811	17788.7	-0.0406449	0.0631811	-0.643309	0.520024
PA0812	8598.35	-0.0414915	0.0954564	-0.434665	0.663806
PA0813	9092.97	-0.0619429	0.0831719	-0.744757	0.456419
PA0814	2057.86	-0.326959	0.162127	-2.01669	0.0437282
PA0815	14914.3	-0.082708	0.0637102	-1.29819	0.194222
PA0816	15997.2	0.0322887	0.0665115	0.48546	0.62735
PA0817	5015.04	0.206794	0.15713	1.31607	0.18815
PA0818	3703.1	-0.0524141	0.152077	-0.344654	0.730355
PA0819	3670.43	0.165584	0.115613	1.43222	0.152081
PA0820	14662.8	-0.0168058	0.0698976	-0.240434	0.809994
PA0821	17785.1	0.105101	0.0762937	1.37758	0.168333
PA0822	4937.81	-0.0873711	0.117453	-0.74388	0.456949
PA0823	5915.92	-0.00472494	0.107142	-0.0440999	0.964825
PA0824	21190.3	0.0116686	0.0662858	0.176034	0.860267
PA0825	7075.18	0.0490917	0.0851022	0.576855	0.564037
PA0826	9658.15	0.166578	0.0850406	1.9588	0.050136
PA0826.2	91.7294	0.602421	0.891033	0.676092	0.498982
PA0827	19649.1	0.0145162	0.107853	0.134593	0.892934
PA0828	5816.4	0.18926	0.11849	1.59727	0.110206
PA0829	12393.2	-0.00278974	0.0781371	-0.0357032	0.971519
PA0830	12368.5	0.0114232	0.0846049	0.135019	0.892597
PA0831	15181.7	0.0456936	0.0676134	0.675807	0.499163
PA0832	12051.4	0.089668	0.0799559	1.12147	0.262089
PA0833	12277.7	0.0842016	0.0795048	1.05908	0.289566
PA0834	11489.5	0.0329024	0.0920658	0.357379	0.720808
PA0835	34790.1	0.033997	0.054459	0.624268	0.532451
PA0836	19106.8	-0.0626474	0.0730142	-0.858017	0.390883
PA0836.1	311.656	-0.159281	0.452161	-0.352267	0.724638
PA0837	6024.29	-0.0274383	0.118952	-0.230668	0.817573
PA0838	4897.58	0.180114	0.131435	1.37036	0.170573
PA0839	7728.17	-0.0474734	0.106482	-0.445835	0.655716
PA0840	14861.4	-0.0267309	0.0722054	-0.370206	0.711229
PA0841	18066.3	0.0501241	0.0729425	0.687173	0.491974
PA0842	19460.4	0.0257302	0.0613266	0.419561	0.674806
PA0843	7146.94	0.0471448	0.0825363	0.571201	0.567864
PA0844	23065.7	-0.0309131	0.0548496	-0.563597	0.573028
PA0845	13271.1	-0.0340751	0.084404	-0.403714	0.686423
PA0846	3143.11	-0.116631	0.130816	-0.891565	0.372626
PA0847	29271.9	-0.0164194	0.0572192	-0.286955	0.774147
PA0848	2059.55	0.0407964	0.176751	0.230813	0.81746
PA0849	5229.03	-0.193825	0.098529	-1.96718	0.049162
PA0850	4319.85	-0.0204311	0.135971	-0.150261	0.880559
PA0851	10476.7	-0.00862553	0.0874689	-0.0986125	0.921446
PA0852	17519.6	-0.00892597	0.0782641	-0.114049	0.909199
PA0852.1	5156.43	-0.0846089	0.121115	-0.698581	0.484814
PA0853	4497.57	0.0162582	0.135333	0.120135	0.904376
PA0854	13385	-0.100577	0.0713577	-1.40948	0.158695
PA0855	13195.3	0.0231821	0.0765895	0.30268	0.762134
PA0856	6256.29	0.0247142	0.121658	0.203145	0.839022
PA0857	2774.99	-0.0730649	0.135169	-0.540543	0.588823
PA0858	5734.65	-0.0973453	0.137912	-0.705852	0.48028
PA0859	9725.52	-0.104089	0.0908358	-1.14591	0.251833
PA0860	21972.7	0.0262403	0.0589141	0.4454	0.656031
PA0861	21338.3	0.00915837	0.0821586	0.111472	0.911242
PA0862	8236.16	0.0383946	0.108807	0.35287	0.724186
PA0863	8105.93	-0.0154929	0.106544	-0.145413	0.884385
PA0864	13654.9	-0.0203279	0.082929	-0.245124	0.806361
PA0865	5716.23	0.0214187	0.128487	0.166699	0.867607
PA0866	19817.1	0.010106	0.0670837	0.150648	0.880254
PA0867	4574.02	-0.0420369	0.117197	-0.358687	0.719829
PA0868	4648.89	0.0402179	0.132633	0.303228	0.761716
PA0869	8613.42	0.021499	0.107483	0.200023	0.841463
PA0870	14571.8	0.0427036	0.0718952	0.59397	0.552532
PA0871	616.177	0.253662	0.320295	0.791962	0.428383
PA0872	13714	-0.0869808	0.0673027	-1.29238	0.196225
PA0873	25380.6	-0.000451044	0.0613974	-0.00734631	0.994139
PA0874	609.531	0.128529	0.306863	0.418848	0.675327
PA0875	39658.2	0.000777605	0.0459694	0.0169157	0.986504
PA0876	14384.1	0.0111492	0.0697218	0.15991	0.872952
PA0877	14471.4	-0.0178216	0.0686975	-0.259421	0.79531
PA0878	6004.24	0.0113472	0.0974251	0.116471	0.90728
PA0879	10681.6	0.0443322	0.0855385	0.518271	0.604269
PA0880	5344.9	0.0265627	0.129643	0.204891	0.837658
PA0881	9798.74	0.102624	0.087117	1.178	0.238797
PA0882	18584.2	0.0962747	0.0673457	1.42956	0.152843
PA0883	3942.75	-0.118168	0.127989	-0.923265	0.355869
PA0884	8103.11	-0.10443	0.0992193	-1.05252	0.292562
PA0885	6487.57	0.179465	0.115768	1.55022	0.121089
PA0886	15757.8	-0.00629563	0.067571	-0.0931706	0.925768
PA0887	33018.7	0.0218776	0.0711239	0.307598	0.758388
PA0888	11303.4	-0.0230008	0.0777764	-0.29573	0.767436
PA0889	18329.9	0.036964	0.0725368	0.50959	0.610339
PA0890	13377.7	-0.0118949	0.0803352	-0.148066	0.882291
PA0891	8844.89	-0.0625404	0.0949768	-0.658481	0.510229
PA0892	9296.02	0.120144	0.0883717	1.35953	0.173978
PA0893	9870.9	0.0570362	0.0905048	0.6302	0.528564
PA0894	925.614	-0.0760522	0.254918	-0.29834	0.765444
PA0895	18072.1	-0.0137549	0.0677149	-0.20313	0.839034
PA0896	9108.44	-0.198787	0.0948962	-2.09478	0.0361903
PA0897	13682.1	-0.0213687	0.0978152	-0.21846	0.827071
PA0898	20317.1	-0.00725427	0.0627498	-0.115606	0.907965
PA0899	13512.2	0.00174396	0.0828624	0.0210464	0.983209
PA0900	4108.14	0.10436	0.156416	0.667197	0.504646
PA0901	18089.6	0.24213	0.0703491	3.44184	0.00057777
PA0902	15693.4	0.108261	0.0674327	1.60546	0.108392
PA0903	13.2981	1.0355	2.3923	0.432846	0.665126
PA0905.3	21.9896	-0.911697	2.10544	-0.433019	0.665001
PA0907	5583.59	0.0592998	0.119492	0.496266	0.619707
PA0908	1413.3	0.107769	0.189179	0.569665	0.568905
PA0909	3282.52	0.170981	0.166089	1.02945	0.303266
PA0910	5159.7	0.0554115	0.121964	0.454325	0.649595
PA0911	2573.74	-0.132504	0.156718	-0.845493	0.397835
PA0912	4403.24	0.136298	0.120389	1.13215	0.257571
PA0913	2626.75	0.145366	0.152718	0.951855	0.34117
PA0914	1562.18	-0.0230014	0.167483	-0.137336	0.890765
PA0915	12647.7	0.098017	0.0806351	1.21556	0.224152
PA0916	19328.8	0.0681716	0.0637048	1.07012	0.284567
PA0917	23262.7	0.0322776	0.0555713	0.580833	0.561353
PA0918	4243.4	-0.0111896	0.120834	-0.0926031	0.926219
PA0919	10167.2	-0.00670737	0.0895205	-0.0749255	0.940274
PA0920	30221.6	0.0318759	0.0621673	0.512744	0.60813
PA0921	2975.21	-0.000205511	0.132357	-0.00155271	0.998761
PA0922	4663.85	-0.00377571	0.137555	-0.0274488	0.978102
PA0922.1	57.1347	1.47749	1.27275	1.16087	0.245697
PA0923	13734.9	-0.0930555	0.0840628	-1.10698	0.268304
PA0924	28636.6	0.0128688	0.0602337	0.213649	0.830821
PA0925	5153.49	0.0576112	0.127096	0.453288	0.650341
PA0926	2905.55	-0.161195	0.18294	-0.881137	0.378243
PA0927	20553.5	-0.10718	0.0572353	-1.87263	0.0611198
PA0928	16995.4	-0.0174511	0.343788	-0.0507613	0.959516
PA0929	10614	0.0158678	0.079184	0.200391	0.841174
PA0930	17119.7	0.0401162	0.0697252	0.575347	0.565056
PA0931	29557.6	-0.0198671	0.0525149	-0.378313	0.705198
PA0932	16281.2	-0.216254	0.223405	-0.96799	0.333049
PA0933	16331	-0.0549618	0.0651103	-0.844134	0.398595
PA0934	4752.5	0.365727	0.437433	0.836076	0.403112
PA0935	13140.9	-0.062486	0.0799923	-0.781149	0.434715
PA0936	8685.09	0.115297	0.107608	1.07145	0.283966
PA0937	5834.38	-0.0694617	0.118157	-0.587876	0.556615
PA0938	14419.8	-0.014527	0.0827783	-0.175493	0.860692
PA0939	3337.34	0.112101	0.146255	0.76648	0.443391
PA0940	1945.82	0.109256	0.18349	0.595431	0.551556
PA0941	1657.44	-0.13092	0.187299	-0.698987	0.48456
PA0942	719.602	-0.700435	0.296181	-2.36489	0.0180356
PA0943	2500.53	0.355619	0.239367	1.48566	0.137368
PA0944	6871.2	-0.254553	0.296589	-0.858269	0.390744
PA0945	3181.95	-0.538812	0.554342	-0.971984	0.331059
PA0946	10792.5	-0.0271499	0.0872007	-0.311349	0.755535
PA0948	6885.55	0.0631211	0.10156	0.621515	0.534261
PA0949	3808.2	-0.0794652	0.140079	-0.56729	0.570517
PA0950	4891.17	-0.0807037	0.115426	-0.699184	0.484437
PA0951	14451.4	-0.0581959	0.0734752	-0.792048	0.428333
PA0952	5097.65	-0.061758	0.115145	-0.536348	0.591718
PA0953	2959.58	0.0822524	0.160492	0.512501	0.6083
PA0954	3119.18	-0.0696445	0.136743	-0.50931	0.610535
PA0955	3671.48	0.0562457	0.172898	0.325312	0.744945
PA0957	10905.8	0.00250318	0.0938275	0.0266786	0.978716
PA0958	25256.9	0.0463366	0.084273	0.549839	0.58243
PA0959	13864.4	0.022397	0.0886055	0.252772	0.800445
PA0960	1332.46	-0.182978	0.22657	-0.807598	0.419322
PA0961	509.964	0.609327	0.343631	1.7732	0.0761951
PA0962	5058.95	0.16989	0.106224	1.59936	0.10974
PA0964	2299.42	-0.0228794	0.685038	-0.0333987	0.973357
PA0965	179.64	-0.325302	0.588844	-0.552442	0.580646
PA0967	80.1591	-4.40225	1.75004	-2.51552	0.0118857
PA0968	5563.27	0.0583264	0.309128	0.18868	0.850343
PA0974	1375.91	0.189303	1.69195	0.111884	0.910915
PA0975	5716.52	0.0441112	0.146343	0.301424	0.763092
PA0976	5515.86	0.0970708	0.165628	0.586075	0.557825
PA0976.1	648.284	-0.409056	0.293918	-1.39173	0.164003
PA0977	1199.54	-0.0793541	0.214903	-0.369256	0.711937
PA0978	10017.6	0.0378294	0.0894236	0.423036	0.672269
PA0979	10183.8	0.0205277	0.101187	0.202868	0.839238
PA0980	1866.56	0.309742	0.191759	1.61527	0.106253
PA0981	3677.4	0.0411361	0.139646	0.294575	0.768319
PA0982	19887.7	0.0414307	0.0626656	0.66114	0.508522
PA0983	4454.76	0.133577	0.134887	0.990288	0.322033
PA0985	7694.83	0.181957	0.0955409	1.9045	0.0568455
PA0986	6936.19	0.169262	0.0880025	1.92337	0.054433
PA0987	9305.18	0.0307523	0.0804195	0.382398	0.702166
PA0988	8026.3	0.0568295	0.0906576	0.626859	0.530752
PA0989	5936.28	-0.0337859	0.105044	-0.321635	0.747729
PA0990	9882.72	0.00802434	0.083955	0.095579	0.923855
PA0991	2409.33	0.117678	0.142018	0.828609	0.407325
PA0992	16967	0.0416704	0.0803277	0.518754	0.603932
PA0993	6735.46	0.0580091	0.0911167	0.636646	0.524355
PA0994	28636.4	0.00305633	0.0560983	0.0544817	0.956551
PA0995	6568.71	0.052258	0.106919	0.48876	0.625011
PA0996	15511.9	0.0665508	0.063899	1.0415	0.297644
PA0997	15641.4	-0.0367819	0.0931671	-0.394795	0.692994
PA0998	10913.8	0.0392296	0.0997819	0.393154	0.694206
PA0999	8998.99	0.00793112	0.0894777	0.0886379	0.92937
PA1000	13439	-0.0484369	0.108772	-0.445307	0.656098
PA1001	19076.2	0.0997137	0.0726467	1.37258	0.169882
PA1002	7605.46	0.0603887	0.0900526	0.670594	0.502479
PA1003	11735.7	0.0573356	0.073101	0.784334	0.432844
PA1004	13496.7	-0.15343	0.0758471	-2.02288	0.0430851
PA1005	425.798	0.413576	0.37827	1.09334	0.274246
PA1006	2367.28	0.0527565	0.188201	0.28032	0.779232
PA1007	12183.8	0.0406529	0.0770851	0.527377	0.597932
PA1008	3638.13	0.0399114	0.138377	0.288425	0.773021
PA1009	11892.7	0.037957	0.0658077	0.576786	0.564084
PA1011	1495.07	-0.384194	0.284086	-1.35239	0.176251
PA1012	12279.4	-0.0525931	0.0997114	-0.527453	0.597879
PA1013	122.244	-1.13857	0.926344	-1.2291	0.219033
PA1014	11113	0.100592	0.0884714	1.137	0.25554
PA1015	9791.96	0.0656187	0.0841856	0.779453	0.435713
PA1016	5636.1	0.0333231	0.107363	0.310379	0.756273
PA1017	24389.6	0.0270657	0.0659097	0.410649	0.68133
PA1018	9503.05	0.0822354	0.0858038	0.958412	0.337855
PA1019	6452.27	-0.00573355	0.103288	-0.0555106	0.955732
PA1020	9980.72	-0.0970094	0.0949257	-1.02195	0.306804
PA1021	8292.09	-0.0962976	0.0929878	-1.03559	0.300391
PA1022	9468.72	0.0147621	0.0829889	0.177881	0.858817
PA1023	6138.46	0.0924571	0.105287	0.878147	0.379864
PA1024	10155.7	0.115274	0.118082	0.976216	0.328957
PA1025	8134.74	-0.0104809	0.110491	-0.0948577	0.924428
PA1026	1767.38	0.0293227	0.230365	0.127288	0.898713
PA1027	20954.9	-0.0151633	0.0591735	-0.256251	0.797757
PA1028	11126.1	0.094658	0.100847	0.938627	0.347922
PA1029	1920.81	0.106178	0.191111	0.555581	0.578497
PA1030	11580.8	-0.0860419	0.129198	-0.665968	0.505432
PA1031	8688.3	0.011792	0.0897719	0.131355	0.895495
PA1032	32591	0.00102403	0.0598218	0.017118	0.986342
PA1033	10252.7	0.028282	0.0836938	0.337922	0.735422
PA1034	2353.78	-0.139139	0.201826	-0.6894	0.490572
PA1035	3759.14	0.139601	0.134454	1.03828	0.299139
PA1036	7688.21	-0.00936146	0.0967306	-0.0967787	0.922902
PA1037	3259.76	-0.0423926	0.126311	-0.335621	0.737157
PA1038	6654.88	-0.0110711	0.0933213	-0.118634	0.905565
PA1039	2909.38	-0.0104712	0.148366	-0.0705767	0.943735
PA1040	7622.69	0.136977	0.111742	1.22584	0.22026
PA1041	4642.01	-0.00697771	0.121592	-0.0573861	0.954238
PA1042	1545.82	-0.0340807	0.173651	-0.19626	0.844407
PA1043	7672.9	-0.0780838	0.103623	-0.75354	0.451126
PA1044	3471.77	0.166216	0.127419	1.30448	0.192069
PA1045	581.738	0.345712	0.429097	0.805672	0.420432
PA1046	27731.2	0.00283232	0.0564211	0.0501996	0.959963
PA1047	15838.9	-0.0396512	0.078466	-0.505329	0.613328
PA1048	8238.74	0.0841802	0.0849846	0.990535	0.321913
PA1050	18057.3	-0.0756514	0.078474	-0.964031	0.335031
PA1051	27060.4	0.00587761	0.049915	0.117752	0.906264
PA1052	18139.1	0.0452226	0.0789991	0.572444	0.567021
PA1053	3653.87	0.105386	0.154777	0.680888	0.495943
PA1059	133.647	0.02535	0.670357	0.0378156	0.969835
PA1060	13214.4	0.0258532	0.0751348	0.344091	0.730778
PA1061	10314.7	0.104628	0.079687	1.31299	0.189188
PA1062	5267.87	-0.013913	0.141311	-0.0984568	0.92157
PA1063	3947.21	-0.0628857	0.139771	-0.44992	0.652768
PA1064	109.623	0.479017	0.833733	0.574545	0.565599
PA1065	1444.4	-0.15545	0.20679	-0.751729	0.452214
PA1066	7694.67	-0.00975853	0.103037	-0.0947093	0.924546
PA1067	9422.13	-0.0200581	0.0875989	-0.228976	0.818887
PA1068	23452.6	-0.0250586	0.0634496	-0.394937	0.692889
PA1069	20045.6	-0.000582457	0.0632292	-0.00921184	0.99265
PA1070	3127.17	0.0368413	0.16998	0.216739	0.828412
PA1071	6086.3	-0.0305441	0.108049	-0.282688	0.777416
PA1072	13884.3	0.0382075	0.0801306	0.476815	0.633494
PA1073	9199.06	0.0847489	0.0921911	0.919275	0.357952
PA1074	8654.19	0.00671116	0.106826	0.0628234	0.949907
PA1075	5602.99	0.0465865	0.130428	0.357183	0.720955
PA1076	3012.52	-0.100228	0.145492	-0.688893	0.490891
PA1077	2128.02	0.179889	0.149962	1.19956	0.230308
PA1078	3109.66	0.0841727	0.141572	0.594557	0.552139
PA1079	6057.46	0.00054202	0.105411	0.00514199	0.995897
PA1080	16807.1	0.135976	0.0965502	1.40835	0.159028
PA1081	3858.74	0.0982207	0.125638	0.781773	0.434348
PA1082	11411.8	0.0130666	0.0935222	0.139716	0.888884
PA1083	12766.6	0.0716646	0.0904452	0.792354	0.428155
PA1084	8912.7	0.113984	0.115416	0.987596	0.323351
PA1085	9663.22	0.132891	0.0725058	1.83283	0.0668272
PA1086	22196	0.00904955	0.0780672	0.11592	0.907716
PA1087	3342.09	-0.109357	0.1374	-0.795902	0.426089
PA1088	4801.27	0.105395	0.114817	0.917942	0.358649
PA1089	5986.05	0.0170249	0.108492	0.156922	0.875306
PA1090	5995.57	-0.00868141	0.102863	-0.0843976	0.93274
PA1091	51869.1	0.0234154	0.0470465	0.497707	0.61869
PA1092	4080.01	-0.0757181	0.167825	-0.451174	0.651864
PA1093	6300.04	0.103761	0.0999938	1.03768	0.29942
PA1094	3442.58	-0.237285	0.148225	-1.60085	0.10941
PA1095	358.502	-0.506295	0.433702	-1.16738	0.243057
PA1096	6830.77	-0.0872615	0.154748	-0.563894	0.572826
PA1097	8568.25	0.0362435	0.126543	0.286413	0.774562
PA1098	14251.8	0.0415132	0.0699507	0.593464	0.552871
PA1099	19820.8	0.0683577	0.0687637	0.994094	0.320177
PA1100	1758.43	0.329184	0.188156	1.74953	0.0801999
PA1101	6354.42	0.236132	0.167645	1.40852	0.158976
PA1102	2679.23	0.0919264	0.141318	0.650492	0.515375
PA1103	5703.85	0.217157	0.14422	1.50573	0.132136
PA1104	6370.17	0.180377	0.130249	1.38487	0.166093
PA1105	2602.24	0.103387	0.157351	0.657045	0.511152
PA1106	8083.68	-0.0449634	0.246949	-0.182076	0.855523
PA1107	10863.4	-0.0332787	0.0916246	-0.363207	0.71645
PA1108	21041.7	-0.0522239	0.0739879	-0.705845	0.480285
PA1109	6693.46	0.0415797	0.106203	0.39151	0.69542
PA1110	5541.7	0.0152431	0.13396	0.113788	0.909406
PA1111	5924.15	-0.00515244	0.102214	-0.0504086	0.959797
PA1112	16573.3	-0.0121913	0.0680945	-0.179035	0.85791
PA1112.1	3766.04	-0.0184424	0.150946	-0.122179	0.902757
PA1113	23162.3	0.0258813	0.0659601	0.392379	0.694779
PA1114	1305.32	0.0451856	0.243141	0.185841	0.852569
PA1115	17608.4	-0.0391115	0.0787053	-0.496937	0.619234
PA1116	11786.2	0.035793	0.0710566	0.503726	0.614454
PA1117	14054.1	0.0696069	0.0631623	1.10203	0.270447
PA1118	6129.53	0.0496914	0.117786	0.421879	0.673114
PA1119	13529.6	-0.0313777	0.0824309	-0.380655	0.703459
PA1120	26989.9	-0.0470984	0.0642279	-0.733301	0.463375
PA1121	4072.49	-0.0493431	0.133634	-0.369241	0.711948
PA1122	2681.33	0.0242462	0.184234	0.131605	0.895297
PA1123	1626.94	-0.175486	0.234879	-0.747136	0.454982
PA1124	15855.8	0.0225804	0.0647714	0.348616	0.727378
PA1125	5558.68	0.00652019	0.11023	0.0591506	0.952832
PA1126	9660.01	-0.0305706	0.0945887	-0.323195	0.746548
PA1127	16734	-0.00698101	0.0671861	-0.103906	0.917244
PA1128	12772.4	-0.0152992	0.0794502	-0.192564	0.847301
PA1129	4685.65	0.140585	0.11395	1.23374	0.217298
PA1130	8836.89	0.00581672	0.107975	0.0538709	0.957038
PA1131	11244.7	-0.031249	0.0735704	-0.42475	0.671019
PA1132	14167.2	0.0200114	0.0783865	0.255291	0.798498
PA1133	2366.51	-0.0511403	0.151879	-0.336718	0.73633
PA1134	3626.75	-0.16616	0.159701	-1.04044	0.298134
PA1135	5058.03	0.0546566	0.10734	0.509192	0.610618
PA1136	11327.9	0.0615576	0.0868332	0.708918	0.478375
PA1137	5033.67	0.102162	0.116827	0.874475	0.38186
PA1138	12425.1	0.00688678	0.081437	0.0845657	0.932607
PA1139	8391.87	-0.068826	0.0898743	-0.765804	0.443793
PA1140	9015.61	-0.021217	0.0941355	-0.225388	0.821678
PA1141	7622.16	-0.0489739	0.0823276	-0.594866	0.551933
PA1142	7014.95	0.0063728	0.103211	0.0617454	0.950766
PA1143	10338.6	-0.0507679	0.0810381	-0.626469	0.531007
PA1144	10442.1	-0.04857	0.0883429	-0.549789	0.582464
PA1145	12513.2	0.0102944	0.0885991	0.11619	0.907502
PA1146	9867.33	-0.104908	0.0962078	-1.09043	0.275523
PA1147	18263.7	-0.0219575	0.0686947	-0.319639	0.749242
PA1148	22749.8	0.0310124	0.0560012	0.553781	0.579729
PA1149	2217.21	0.0149643	0.200419	0.0746651	0.940481
PA1150	39035.8	0.109169	0.0540675	2.01912	0.0434749
PA1152	4462.52	0.276858	0.123901	2.2345	0.02545
PA1153	14217.9	0.0236193	0.0763296	0.309438	0.756988
PA1154	8861.56	0.00435689	0.108192	0.0402701	0.967878
PA1157	5723.35	-0.0383293	0.131517	-0.29144	0.770715
PA1158	27833.3	0.0202868	0.0602636	0.336635	0.736392
PA1159	2343.48	-0.0587996	0.194316	-0.302599	0.762196
PA1160	3008.21	0.0585787	0.162382	0.360746	0.718289
PA1161	11998.1	-0.0160407	0.0708987	-0.226248	0.821008
PA1163	31439.8	0.0535424	0.0592757	0.903277	0.366379
PA1164	4006.01	-0.068935	0.1249	-0.55192	0.581003
PA1166	9391.68	-0.00462404	0.0985516	-0.04692	0.962577
PA1167	14216.8	0.0506067	0.074506	0.679229	0.496992
PA1168	9770.38	0.0744033	0.0871146	0.854085	0.393058
PA1169	31415.2	0.0680551	0.0534482	1.27329	0.202915
PA1170	4357.29	-0.106695	0.124058	-0.860038	0.389768
PA1171	16145.3	0.0017498	0.0811234	0.0215696	0.982791
PA1172	6754.07	0.0881069	0.0890194	0.98975	0.322296
PA1173	2116.42	-0.122432	0.279523	-0.438003	0.661384
PA1174	28136.3	-0.060175	0.0600652	-1.00183	0.316427
PA1175	5367.26	0.0170397	0.0915776	0.186068	0.852391
PA1176	3857.93	-0.0415993	0.173622	-0.239596	0.810643
PA1177	2691.77	-0.0614176	0.153323	-0.400575	0.688733
PA1178	3171.83	-0.13869	0.142894	-0.970583	0.331756
PA1179	6931.39	-0.0635378	0.130925	-0.485299	0.627465
PA1180	143.098	-1.20256	0.989523	-1.21529	0.224254
PA1181	33267.2	0.00963421	0.0506098	0.190362	0.849025
PA1182	4734.35	0.151537	0.109404	1.38512	0.166016
PA1183	10186.6	0.0261682	0.095615	0.273683	0.784328
PA1184	5219.92	0.0410117	0.120298	0.340916	0.733167
PA1185	5599.23	0.00795731	0.122886	0.0647534	0.94837
PA1186	10049	-0.0068889	0.135513	-0.0508357	0.959456
PA1187	13092.5	0.068899	0.0904739	0.761535	0.446338
PA1188	4810.99	0.0283503	0.136644	0.207475	0.835639
PA1189	1307.38	0.0619544	0.240055	0.258084	0.796342
PA1190	6589.55	0.160591	0.114828	1.39854	0.16195
PA1191	7687.65	0.0373004	0.0990558	0.37656	0.706501
PA1192	10880.8	0.0415462	0.0986688	0.421067	0.673706
PA1193	10250.8	0.0908122	0.0832897	1.09032	0.275573
PA1194	22583.2	0.0498197	0.0594198	0.838435	0.401786
PA1195	8989.17	-0.0195253	0.0767322	-0.25446	0.79914
PA1196	23503.2	-0.00861901	0.0653707	-0.131848	0.895104
PA1197	14768.2	-0.0118019	0.0741449	-0.159174	0.873532
PA1198	1736.46	0.0896371	0.169878	0.527655	0.597739
PA1199	2337.63	0.000631632	0.172137	0.00366936	0.997072
PA1200	5016.91	-0.00123834	0.128304	-0.00965162	0.992299
PA1201	6579.29	0.00627901	0.115723	0.054259	0.956729
PA1202	3815.97	0.0902514	0.130937	0.689271	0.490653
PA1203	3883.76	-0.0678682	0.135015	-0.502673	0.615194
PA1204	3142.7	0.144061	0.179554	0.802328	0.422363
PA1205	14345.8	-0.0208739	0.0775226	-0.269262	0.787728
PA1206	1310.6	0.0801952	0.194482	0.412354	0.68008
PA1207	16768.6	0.00296973	0.0810969	0.0366195	0.970788
PA1208	15767.5	0.0457712	0.0705668	0.648622	0.516583
PA1209	2115.87	0.0814392	0.170621	0.477311	0.63314
PA1210	4178.63	0.137396	0.122711	1.11967	0.262856
PA1211	3299.97	-0.0227453	0.188141	-0.120895	0.903774
PA1212	7513.71	0.0308645	0.112911	0.273352	0.784583
PA1213	5098.72	0.068753	0.12154	0.565682	0.57161
PA1214	8593.83	0.0113234	0.121645	0.0930864	0.925835
PA1215	8868.38	0.0353369	0.0894384	0.395097	0.692771
PA1216	1515.69	0.0419607	0.1943	0.215958	0.829021
PA1217	12279.2	-0.00165268	0.08272	-0.0199792	0.98406
PA1218	3498.76	0.00756425	0.166412	0.045455	0.963745
PA1219	1339.57	-0.273092	0.252196	-1.08285	0.278873
PA1220	11657.4	0.0535611	0.0900027	0.595106	0.551773
PA1221	22365.8	0.00634048	0.0700336	0.0905348	0.927862
PA1222	11309.1	0.0248573	0.0827812	0.300277	0.763966
PA1223	4805.38	0.10132	0.117393	0.863086	0.38809
PA1224	3778.73	-0.0516573	0.187424	-0.275617	0.782843
PA1225	6469.57	-0.0307474	0.12248	-0.251039	0.801784
PA1226	4282.7	-0.0384385	0.126917	-0.302864	0.761994
PA1227	4377.55	-0.0227601	0.15263	-0.149119	0.881459
PA1228	646.113	-0.238305	0.397656	-0.599275	0.54899
PA1229	10653.9	0.0139931	0.0771034	0.181485	0.855987
PA1230	1149.76	-0.132134	0.266625	-0.495579	0.620191
PA1231	5003.56	-0.119749	0.12131	-0.98714	0.323574
PA1232	14875.4	-0.0739049	0.0615274	-1.20117	0.229685
PA1233	934.718	0.153372	0.319353	0.48026	0.631042
PA1234	2038.82	0.0563682	0.20946	0.269112	0.787843
PA1235	3557.8	-0.137805	0.145415	-0.94767	0.343297
PA1236	21514.3	-0.0393427	0.0670711	-0.586581	0.557485
PA1237	7432.31	0.0489547	0.131022	0.373637	0.708675
PA1238	16658.1	-0.0854533	0.0696139	-1.22753	0.219623
PA1239	9788.05	-0.0556022	0.0933606	-0.595564	0.551466
PA1240	9245.32	0.103695	0.102781	1.00889	0.313028
PA1241	1272.74	0.127263	0.214238	0.594025	0.552496
PA1242	11641.4	0.0493505	0.0903659	0.546119	0.584984
PA1243	44241	-0.0410671	0.0540122	-0.76033	0.447057
PA1244	12110.2	-0.364341	0.0853268	-4.26994	1.95522670123035e-05
PA1245	10230.6	0.165264	0.0837324	1.97372	0.0484137
PA1246	9987.53	-0.0457659	0.0823675	-0.555631	0.578463
PA1247	19967.1	0.0329296	0.0754582	0.436396	0.66255
PA1248	21107	0.0834386	0.060952	1.36892	0.171023
PA1249	17928.1	0.018739	0.0796459	0.235278	0.813993
PA1250	1641.11	-0.0312756	0.227588	-0.137422	0.890697
PA1251	10614.6	0.0778002	0.101335	0.767753	0.442634
PA1252	9710.42	-0.0644639	0.0989448	-0.651514	0.514715
PA1253	13422.5	-0.00860557	0.0770988	-0.111617	0.911127
PA1254	11003.8	0.00454469	0.10938	0.0415497	0.966858
PA1255	5799.05	0.0409817	0.119516	0.342897	0.731676
PA1256	10458.2	-0.052698	0.0848831	-0.620831	0.534711
PA1257	4979.52	0.0820543	0.133868	0.612948	0.539911
PA1258	12066	-0.0264554	0.0788079	-0.335694	0.737101
PA1259	5066.89	-0.00614695	0.124288	-0.0494572	0.960555
PA1260	17276.7	0.103747	0.0692353	1.49848	0.134009
PA1261	11530.5	0.113058	0.0982167	1.15111	0.249688
PA1262	8181.54	-0.00745286	0.0879842	-0.0847068	0.932494
PA1263	14352.3	-0.0211666	0.0791352	-0.267474	0.789104
PA1264	4630.78	-0.0341334	0.122127	-0.279491	0.779868
PA1265	11913.8	-0.0798026	0.0901786	-0.884939	0.37619
PA1266	7724.51	-0.122765	0.133889	-0.916922	0.359183
PA1266.1	338.534	-0.252426	0.626159	-0.403135	0.686849
PA1267	3375.65	-0.0447409	0.12952	-0.345437	0.729766
PA1268	8314.05	-0.0158887	0.090397	-0.175766	0.860478
PA1269	4107.74	-0.15757	0.121998	-1.29158	0.196503
PA1270	19693.9	0.0374162	0.0665656	0.562094	0.574052
PA1271	12825.5	-0.0773114	0.0734192	-1.05301	0.292335
PA1272	2468.92	-0.169861	0.197146	-0.861599	0.388908
PA1273	10625.1	-0.0848356	0.0915923	-0.926231	0.354326
PA1274	3386.59	-0.149303	0.162881	-0.916639	0.359332
PA1275	7538.03	-0.0836193	0.127849	-0.654045	0.513083
PA1276	3041.55	-0.0941842	0.206451	-0.456207	0.648241
PA1277	7947.5	-0.0500298	0.0877124	-0.570385	0.568417
PA1278	3791.69	-0.142002	0.126137	-1.12578	0.260259
PA1279	6253.97	-0.0144965	0.120956	-0.119849	0.904602
PA1280	4016.69	0.164582	0.130928	1.25704	0.208741
PA1281	3410.88	-9.01255e-06	0.142801	-6.31127e-05	0.99995
PA1282	13482.9	-0.0517786	0.0772824	-0.669992	0.502863
PA1283	4876.25	0.112041	0.112255	0.998094	0.318234
PA1284	15207	0.0676566	0.0970308	0.69727	0.485634
PA1285	2755.38	-0.00241753	0.146496	-0.0165023	0.986834
PA1286	11872.8	-0.058286	0.0805353	-0.723732	0.46923
PA1287	8303.97	0.0389312	0.109592	0.355237	0.722412
PA1288	5354.42	0.208208	0.150618	1.38236	0.16686
PA1289	7446.72	0.0494299	0.0975985	0.506462	0.612533
PA1290	9549.72	0.037628	0.0919552	0.409199	0.682393
PA1291	9237.51	0.0363448	0.0886674	0.4099	0.681879
PA1292	5207.16	0.065336	0.116548	0.560592	0.575076
PA1293	11226.8	0.0151239	0.0835076	0.181108	0.856283
PA1294	4378.84	-0.128046	0.129186	-0.991174	0.321601
PA1295	2115.44	-0.173345	0.167753	-1.03333	0.301448
PA1296	8202.72	0.00269996	0.11084	0.0243591	0.980566
PA1297	10658.2	-0.0803261	0.0747235	-1.07498	0.282385
PA1298	4315	0.0060856	0.120826	0.0503665	0.95983
PA1299	1606.79	0.162773	0.188139	0.865175	0.386943
PA1300	2144.86	0.155778	0.198643	0.78421	0.432917
PA1301	12922	-0.0749085	0.088045	-0.850798	0.394881
PA1302	20777.6	-0.00510212	0.0737141	-0.0692151	0.944818
PA1303	6250.3	0.0612304	0.101299	0.604454	0.545542
PA1304	29561.8	0.0382057	0.0535107	0.713981	0.475239
PA1305	1494.76	0.177809	0.227805	0.780529	0.43508
PA1306	1617.19	-0.319563	0.187237	-1.70673	0.0878721
PA1307	6935.66	0.00765699	0.115146	0.0664983	0.946981
PA1308	7179.59	0.0693981	0.110694	0.626937	0.530701
PA1309	9147.3	-0.00464823	0.0913939	-0.0508593	0.959438
PA1310	10982.6	-0.0304698	0.0751496	-0.405456	0.685143
PA1311	9626.68	0.106025	0.0817449	1.29702	0.194624
PA1312	13131.1	0.0408498	0.0705939	0.578658	0.56282
PA1313	17764.6	0.0611965	0.0843748	0.725294	0.468272
PA1314	10862.8	-0.0684777	0.0932217	-0.734568	0.462602
PA1315	8847.79	-0.0279494	0.0961106	-0.290804	0.771201
PA1316	24058.7	0.0217439	0.0661849	0.328533	0.742509
PA1317	15314.5	-0.00273793	0.0788546	-0.0347212	0.972302
PA1318	19222.2	-0.00171769	0.0626911	-0.0273994	0.978141
PA1319	4455.29	0.0543871	0.11695	0.465046	0.641899
PA1320	2801.66	0.178182	0.158055	1.12734	0.259598
PA1321	6000.47	0.00933099	0.107445	0.0868446	0.930795
PA1322	25031.6	-0.0037513	0.058576	-0.0640417	0.948937
PA1323	2071.48	0.338696	0.194738	1.73924	0.0819929
PA1324	4380.55	-0.0251602	0.108824	-0.2312	0.817159
PA1324.1	1316.29	0.282068	0.243714	1.15738	0.247118
PA1325	2199.8	0.251972	0.165598	1.52159	0.128112
PA1326	17863.3	-0.0413424	0.0634256	-0.651825	0.514514
PA1327	22504.1	-0.0238536	0.0628047	-0.379805	0.70409
PA1328	3748.19	-0.0570748	0.122094	-0.467465	0.640167
PA1329	4703.28	-0.00893444	0.135652	-0.0658628	0.947487
PA1330	7057.77	0.0843065	0.0899459	0.937302	0.348603
PA1331	16477.6	0.0424438	0.066988	0.633603	0.52634
PA1332	3206.58	-0.12013	0.137794	-0.871808	0.383313
PA1333	2296.39	0.000544401	0.168174	0.00323712	0.997417
PA1334	14811.8	0.0580091	0.0833159	0.696255	0.486269
PA1335	13364.9	0.110646	0.0939723	1.17743	0.239024
PA1336	13641.8	0.0815757	0.0779303	1.04678	0.295202
PA1337	6634.77	-0.00737059	0.0900985	-0.0818059	0.934801
PA1338	16564.1	-0.0503327	0.103642	-0.485638	0.627224
PA1339	7026.76	0.160578	0.0989458	1.62289	0.104613
PA1340	7988.28	0.0344221	0.0864699	0.398082	0.69057
PA1341	9629.25	0.107372	0.107694	0.997013	0.318758
PA1342	9134.86	0.0939739	0.0810298	1.15975	0.246153
PA1343	2912.31	0.074458	0.158886	0.468624	0.639338
PA1344	8365.6	0.0801055	0.0991491	0.80793	0.419131
PA1345	14105.6	0.0340058	0.0791276	0.429759	0.667371
PA1346	13425	0.0302102	0.0752582	0.401421	0.68811
PA1347	15049.6	0.0633102	0.0758918	0.834216	0.404159
PA1348	5657.3	0.125929	0.143006	0.880584	0.378543
PA1349	5774.84	-0.168724	0.107107	-1.57529	0.11519
PA1350	10299.1	-0.0153503	0.0917914	-0.16723	0.867189
PA1351	13309.3	0.0290723	0.0930447	0.312455	0.754695
PA1352	6753.4	-0.180966	0.128985	-1.403	0.160616
PA1353	2995.64	-0.00131204	0.136068	-0.00964251	0.992307
PA1354	8624.41	0.0260275	0.103583	0.251273	0.801603
PA1355	1121.1	-0.0754787	0.217749	-0.346632	0.728868
PA1356	8413.78	0.127199	0.1046	1.21605	0.223967
PA1357	3764.57	-0.02156	0.135063	-0.159629	0.873174
PA1358	5695.89	0.0666417	0.106806	0.623949	0.532661
PA1359	8317.21	0.0540482	0.100801	0.536185	0.59183
PA1360	15267.9	-0.0594495	0.0823409	-0.721993	0.470299
PA1361	13520.8	0.0815986	0.0682025	1.19642	0.231534
PA1362	1018.46	0.0694816	0.273312	0.254221	0.799325
PA1363	8425.41	0.0387857	0.105224	0.368602	0.712425
PA1364	8630.88	-0.0358969	0.096179	-0.373231	0.708977
PA1365	24301.8	-0.0543455	0.067169	-0.809087	0.418465
PA1366	7919.03	0.04003	0.088106	0.454339	0.649585
PA1367	8832.3	-0.0504789	0.103564	-0.487417	0.625963
PA1368	15571.4	0.0240246	0.0719576	0.333871	0.738477
PA1369	1234.18	0.0967487	0.219284	0.441202	0.659066
PA1370	16330.8	0.106942	0.0809761	1.32067	0.186613
PA1371	3167.6	0.0278401	0.154373	0.180343	0.856883
PA1372	15201.6	0.17327	0.0752734	2.30187	0.0213425
PA1373	11556.3	0.047479	0.118983	0.39904	0.689863
PA1374	4028.92	-0.178151	0.137518	-1.29547	0.195159
PA1376	26579.2	-0.00396164	0.0684024	-0.0579166	0.953815
PA1377	11330.5	-0.0422057	0.127435	-0.331193	0.740498
PA1378	1735.35	0.0095289	0.173409	0.0549504	0.956178
PA1379	15470.1	0.0525239	0.0776051	0.67681	0.498527
PA1380	17778.5	0.0424535	0.0714067	0.594531	0.552157
PA1381	8810.11	0.00885986	0.0723529	0.122453	0.90254
PA1382	37772.9	0.0715433	0.0558863	1.28016	0.20049
PA1383	45107.9	0.0781865	0.0568	1.37652	0.16866
PA1384	16580	0.0490435	0.0802833	0.610881	0.541278
PA1385	19329.7	0.168858	0.0713734	2.36584	0.0179892
PA1386	17693.3	0.140908	0.0826159	1.70558	0.0880857
PA1387	15671.9	0.0711275	0.0732018	0.971663	0.331218
PA1388	5542.73	0.0917904	0.105172	0.87276	0.382794
PA1389	8925.56	0.0222844	0.100357	0.222052	0.824274
PA1390	4614.96	0.00127581	0.120989	0.0105448	0.991587
PA1391	22484.6	-0.0128785	0.0647466	-0.198907	0.842336
PA1392	10717.4	0.0614191	0.0773619	0.79392	0.427242
PA1393	8279	0.125462	0.1246	1.00692	0.313974
PA1394	399.107	-0.3037	0.392723	-0.773319	0.439334
PA1395	3561.28	0.0205043	0.115665	0.177273	0.859294
PA1396	18818	0.0120977	0.0835893	0.144728	0.884925
PA1397	7598.73	0.000106083	0.103767	0.00102232	0.999184
PA1398	606.997	-0.201132	0.332906	-0.604171	0.54573
PA1399	9857.95	-0.0639818	0.0808949	-0.790926	0.428987
PA1400	33624.2	-0.0761937	0.0550633	-1.38375	0.166436
PA1401	232.294	-0.383149	0.699375	-0.547846	0.583798
PA1402	11297.8	0.113856	0.0735947	1.54707	0.121847
PA1403	2053.18	-0.0417426	0.186317	-0.224041	0.822725
PA1404	2547.53	-0.0787503	0.14647	-0.537654	0.590816
PA1405	7240.5	0.0495531	0.110412	0.448802	0.653574
PA1406	8421.72	-0.0906053	0.0822213	-1.10197	0.270475
PA1407	5396.42	-0.0942103	0.132951	-0.708608	0.478568
PA1408	21919.1	0.0250338	0.0649165	0.38563	0.699771
PA1409	4062.47	0.0291543	0.120288	0.24237	0.808493
PA1410	6847.97	0.034758	0.107145	0.324401	0.745635
PA1411	13097.3	-0.019445	0.0871489	-0.223123	0.82344
PA1412	14708.1	0.0178266	0.0800172	0.222785	0.823703
PA1413	9695.66	-0.0403757	0.0861469	-0.468684	0.639295
PA1414	884.054	0.0829992	0.238663	0.347767	0.728015
PA1415	4819.67	0.0982638	0.113291	0.867359	0.385745
PA1416	8705.98	0.0282701	0.0826758	0.341939	0.732397
PA1417	12961.7	0.0176331	0.104976	0.167973	0.866605
PA1418	11935.6	0.0250363	0.0734459	0.340881	0.733193
PA1419	12383.1	0.097639	0.0767395	1.27234	0.203251
PA1420	1827.01	0.149607	0.213793	0.699777	0.484067
PA1421	4882.86	0.0913733	0.102486	0.891572	0.372623
PA1422	7160.26	0.107911	0.102116	1.05675	0.290626
PA1423	10163.8	0.046108	0.0896361	0.514391	0.606979
PA1424	5878.67	0.0415239	0.119131	0.348556	0.727423
PA1425	12624.3	-0.0108551	0.0787982	-0.137758	0.890432
PA1426	4637.03	0.0475166	0.141733	0.335254	0.737433
PA1427	6191.73	0.0685748	0.118782	0.577315	0.563727
PA1428	2081.87	-0.152361	0.187889	-0.81091	0.417417
PA1429	31101.6	0.0299623	0.0651119	0.460166	0.645397
PA1430	3747.44	0.332553	0.114258	2.91053	0.00360812
PA1431	1407.98	-0.453626	0.204224	-2.22122	0.0263364
PA1432	5426.56	0.114463	0.105284	1.08718	0.276955
PA1433	16219.3	0.0386965	0.0794858	0.486835	0.626375
PA1434	8989.36	0.00943096	0.126633	0.0744749	0.940633
PA1435	8517.5	0.125231	0.105269	1.18963	0.234192
PA1436	29690.6	-0.000395118	0.0695701	-0.00567942	0.995468
PA1437	4800.88	0.0651001	0.105015	0.619912	0.535316
PA1438	15241	0.020913	0.0718583	0.291031	0.771028
PA1439	8207.49	0.0788196	0.0821999	0.958877	0.337621
PA1440	5333.93	-0.0609816	0.127012	-0.480127	0.631137
PA1441	17163.7	0.0947527	0.0739956	1.28052	0.200363
PA1442	4403.87	-0.0599324	0.14609	-0.410243	0.681628
PA1443	5173	0.315538	0.127696	2.47101	0.013473
PA1444	1097.71	0.405131	0.394634	1.0266	0.304608
PA1445	217.079	0.626843	0.584687	1.0721	0.283675
PA1446	3540.18	0.334412	0.161578	2.06966	0.0384837
PA1447	1727.86	-0.0146463	0.200895	-0.0729052	0.941882
PA1448	4887.82	0.185793	0.119983	1.54849	0.121504
PA1449	14334.8	0.197459	0.0744522	2.65216	0.00799787
PA1450	14135.1	0.0348339	0.076146	0.457462	0.647339
PA1451	12707.2	-0.0217414	0.082707	-0.262872	0.792649
PA1452	6558.52	0.234015	0.113428	2.06311	0.0391025
PA1453	6643.51	-0.133154	0.103326	-1.28869	0.197507
PA1454	133.453	0.438862	0.776423	0.565236	0.571914
PA1455	7872.64	0.0956452	0.0946768	1.01023	0.312385
PA1456	1820.32	-0.209697	0.223042	-0.940169	0.347131
PA1457	9741.49	0.169109	0.11846	1.42756	0.153419
PA1458	10915.4	-0.270711	0.0950088	-2.84933	0.00438117
PA1459	6721.87	-0.0780589	0.10832	-0.720635	0.471134
PA1460	11776	0.0476347	0.0848709	0.561261	0.57462
PA1461	7416.98	-0.00694122	0.101383	-0.0684657	0.945415
PA1462	6276.17	-0.0639462	0.116376	-0.549478	0.582677
PA1463	5429.73	-0.0662723	0.122793	-0.539705	0.5894
PA1464	1597.75	-0.285702	0.204644	-1.39609	0.162687
PA1465	5192.64	-0.0602183	0.113565	-0.530253	0.595937
PA1466	8583.23	0.128933	0.0999491	1.28998	0.197056
PA1467	9738.18	-0.0406737	0.093409	-0.435436	0.663246
PA1468	4666.81	-0.0163261	0.138202	-0.118132	0.905963
PA1469	5809.45	-0.0274721	0.106775	-0.257289	0.796955
PA1470	5890.58	-0.0727127	0.117326	-0.619748	0.535423
PA1471	2739.76	-0.193152	0.169415	-1.14011	0.254239
PA1472	17292.3	0.0182617	0.0759059	0.240584	0.809878
PA1473	862.591	0.467899	0.241123	1.9405	0.052319
PA1474	23557.3	0.0416876	0.0551393	0.75604	0.449625
PA1480	58.7483	-1.69015	1.06802	-1.5825	0.113535
PA1483	7936.85	-0.106962	0.0977	-1.09481	0.273602
PA1484	6769.82	0.0228166	0.113228	0.20151	0.8403
PA1485	12434.1	0.0293521	0.0899173	0.326434	0.744096
PA1486	5816.34	0.0521159	0.146968	0.354608	0.722884
PA1487	10670.3	0.0527287	0.0756465	0.697041	0.485777
PA1488	9561.11	-0.00956675	0.0987961	-0.0968333	0.922859
PA1489	2809.01	0.0758859	0.170209	0.445838	0.655714
PA1490	5917.76	0.000965941	0.130563	0.00739828	0.994097
PA1491	4207.97	0.0549814	0.137904	0.398693	0.69012
PA1492	2324.38	0.0751007	0.176641	0.42516	0.67072
PA1493	9431.51	0.128683	0.0837626	1.53629	0.124468
PA1494	12944.1	-0.114669	0.0759318	-1.51015	0.131004
PA1495	9982.25	-0.0197844	0.0837331	-0.23628	0.813216
PA1496	4670.76	-0.0168548	0.129534	-0.130119	0.896472
PA1497	8300.87	0.0708747	0.0929147	0.762794	0.445586
PA1498	17005.8	0.0649527	0.07538	0.86167	0.388869
PA1499	9041.72	0.109406	0.0969263	1.12875	0.259002
PA1500	9566.65	0.0497904	0.0874579	0.569307	0.569148
PA1501	4891.72	-0.117973	0.106973	-1.10283	0.2701
PA1502	15846.1	-0.00621287	0.0850075	-0.0730861	0.941738
PA1503	318.973	-0.0371663	0.453236	-0.0820022	0.934645
PA1504	3231.78	-0.0922118	0.13614	-0.677329	0.498197
PA1505	4460.08	-0.0801951	0.129082	-0.621274	0.534419
PA1506	4112.93	0.0262666	0.131451	0.199821	0.841621
PA1507	14373.6	0.00211003	0.0814371	0.0259099	0.979329
PA1508	1514.79	0.025325	0.242014	0.104643	0.916659
PA1509	8933.64	0.159867	0.0920766	1.73623	0.0825225
PA1510	35925.3	0.0734471	0.0663741	1.10656	0.268483
PA1511	33763.4	-0.00642414	0.0497088	-0.129235	0.897171
PA1512	6098.37	0.00954332	0.0905606	0.10538	0.916074
PA1513	13844.8	0.0284991	0.123419	0.230914	0.817382
PA1514	1473.55	0.0520948	0.195618	0.266309	0.790001
PA1515	7198.95	0.107169	0.103191	1.03856	0.299012
PA1516	3955.57	-0.0288638	0.144865	-0.199247	0.84207
PA1517	7831.03	-0.116418	0.0883877	-1.31713	0.187794
PA1518	869.759	-0.0885775	0.251947	-0.351573	0.725159
PA1519	12756.1	0.0191305	0.0692208	0.27637	0.782264
PA1520	2832.54	0.0115782	0.155139	0.0746315	0.940508
PA1521	11519.5	0.0668038	0.0970014	0.68869	0.491019
PA1522	10186.2	-0.0448648	0.0829453	-0.540897	0.588579
PA1523	17468.6	0.00779778	0.0730424	0.106757	0.914982
PA1524	13089.2	-0.0197195	0.0925944	-0.212966	0.831354
PA1525	8219.26	0.0165977	0.0976009	0.170057	0.864965
PA1526	4065.48	0.184375	0.157242	1.17255	0.240976
PA1527	933.29	-0.462259	0.651508	-0.709522	0.478001
PA1530	3599.79	0.00491028	0.134167	0.0365981	0.970805
PA1530.1	4518.1	0.0463017	0.118154	0.391875	0.695151
PA1531	6132.77	0.120417	0.101825	1.18258	0.236974
PA1533	4555.8	-0.0650081	0.138341	-0.469913	0.638417
PA1534	1997.48	-0.0473622	0.235485	-0.201126	0.8406
PA1535	2912.88	0.156024	0.136233	1.14528	0.252094
PA1536	2701.55	0.0351747	0.178594	0.196953	0.843864
PA1537	8700.52	0.130725	0.112929	1.15759	0.247033
PA1538	11639.5	0.0157602	0.0972688	0.162027	0.871285
PA1539	2795	0.0597946	0.147487	0.405422	0.685167
PA1540	803.298	0.0352478	0.351497	0.100279	0.920123
PA1541	3077.04	0.121202	0.154658	0.783679	0.433228
PA1542	10604.6	0.0235416	0.0975993	0.241206	0.809395
PA1543	4678.46	0.0574772	0.185142	0.310448	0.75622
PA1544	1718.13	-0.448416	0.175832	-2.55025	0.0107646
PA1545	1892.91	0.105511	0.177014	0.596062	0.551134
PA1546	11603.2	0.109106	0.0884882	1.233	0.217574
PA1547	123.681	0.735572	1.00731	0.730235	0.465246
PA1549	334.681	-0.376479	0.61157	-0.615595	0.538162
PA1550	306.228	-0.694472	0.507497	-1.36843	0.171179
PA1551	2015.37	-0.439721	0.197652	-2.22472	0.0261001
PA1552	304.267	-0.142659	0.482367	-0.295747	0.767423
PA1552.1	189.613	-0.809945	0.671259	-1.20661	0.227584
PA1553	451.137	-0.416815	0.357089	-1.16726	0.243106
PA1554	2009.91	-0.111322	0.215546	-0.516465	0.605529
PA1555	8949.84	-0.368442	0.0878899	-4.19209	2.76401546630557e-05
PA1555.1	280.958	-0.210976	0.549446	-0.38398	0.700994
PA1556	9179.29	-0.21079	0.0944244	-2.23237	0.0255905
PA1557	15823.4	-0.301721	0.0739282	-4.08128	4.4789012031192e-05
PA1558	5251.01	0.104122	0.113708	0.915697	0.359826
PA1559	1493.41	0.210736	0.202222	1.0421	0.297365
PA1560	3888.99	-0.0309789	0.119929	-0.25831	0.796168
PA1561	9197.4	0.0397498	0.0918068	0.432972	0.665035
PA1562	22408.4	0.0447914	0.0665399	0.673151	0.500851
PA1563	5859.06	0.189874	0.121663	1.56065	0.118606
PA1565	7640.93	0.0843414	0.107457	0.784884	0.432522
PA1566	8376.07	0.0130369	0.107438	0.121343	0.903419
PA1567	9429.68	0.0314018	0.0851302	0.368868	0.712226
PA1568	750.183	0.0992648	0.32467	0.30574	0.759802
PA1569	10475.2	0.0862367	0.0975864	0.883695	0.376861
PA1570	3115.69	0.160929	0.162667	0.989316	0.322508
PA1571	1324.16	-0.0422774	0.24892	-0.169843	0.865133
PA1572	6579.85	0.0859978	0.0940648	0.91424	0.360591
PA1573	2656.36	-0.0104769	0.181505	-0.0577225	0.95397
PA1574	3056.64	-0.119783	0.174549	-0.686246	0.492558
PA1575	1637.24	0.0956324	0.205213	0.466016	0.641204
PA1576	5292.31	-0.0102437	0.124474	-0.0822959	0.934411
PA1577	4570.01	0.161589	0.13103	1.23322	0.217493
PA1578	9354.98	0.0536863	0.0922638	0.581878	0.560649
PA1579	8467.45	0.100122	0.116072	0.86259	0.388363
PA1590	17075.7	0.068934	0.0660501	1.04366	0.296641
PA1591	1247.34	-0.192348	0.199352	-0.964868	0.334611
PA1592	575.597	-0.0219915	0.332475	-0.0661449	0.947262
PA1593	1870.11	-0.0916684	0.23541	-0.3894	0.696981
PA1594	1613.23	0.174281	0.207238	0.840971	0.400364
PA1595	9199.82	-0.0366622	0.159601	-0.229712	0.818316
PA1596	6410.14	0.0262537	0.122291	0.214682	0.830015
PA1597	2747.28	-0.0313756	0.136529	-0.229809	0.818241
PA1598	1582.99	0.0606445	0.19783	0.306549	0.759187
PA1599	5363.98	-0.0951336	0.162895	-0.584017	0.559209
PA1600	6348.27	0.04592	0.101158	0.453942	0.649871
PA1601	13023.9	0.0312807	0.0745107	0.419815	0.67462
PA1602	6140.88	0.152148	0.105627	1.44042	0.149748
PA1603	5173.65	0.0816563	0.112406	0.726438	0.46757
PA1604	8425.41	0.0312998	0.0973274	0.321593	0.747761
PA1605	6490.63	0.138233	0.122431	1.12907	0.258868
PA1606	4393.01	0.208662	0.15026	1.38868	0.164931
PA1607	2266.53	-0.122447	0.187194	-0.654119	0.513035
PA1608	9856.82	0.026877	0.0804516	0.334077	0.738321
PA1611	9154.34	0.140883	0.220631	0.638545	0.523119
PA1612	4361.95	0.0516043	0.137421	0.375518	0.707275
PA1613	17328.4	0.00657979	0.0733468	0.0897078	0.928519
PA1614	3015.67	0.14682	0.178788	0.821196	0.411534
PA1615	1085.51	0.19243	0.413488	0.465382	0.641658
PA1616	1759.25	-0.0764952	0.188313	-0.406213	0.684586
PA1617	14289.5	0.106252	0.0756152	1.40516	0.159973
PA1618	4790.8	0.139338	0.123728	1.12616	0.260097
PA1619	6424.01	-0.0344383	0.121335	-0.283829	0.776541
PA1620	4712.96	0.0780164	0.143415	0.54399	0.586448
PA1621	10208.2	-0.00930599	0.0972066	-0.0957342	0.923732
PA1622	5307.11	-0.0598245	0.125372	-0.477176	0.633237
PA1623	6629.15	0.0882775	0.0976658	0.903873	0.366063
PA1624	7228.8	0.0558869	0.0844533	0.661748	0.508132
PA1625	8532.58	-0.0275742	0.0992974	-0.277693	0.781248
PA1626	9794.79	0.0649024	0.0838822	0.773733	0.439089
PA1627	10297	-0.0123342	0.0807895	-0.15267	0.878658
PA1628	6376.23	0.101242	0.105139	0.962933	0.335581
PA1629	7720.8	9.6108641435129e-05	0.0917634	0.00104735	0.999164
PA1630	4463.16	0.0846489	0.115567	0.732464	0.463885
PA1631	9775.68	0.0988629	0.0975385	1.01358	0.310784
PA1632	1812.58	-0.20551	0.181636	-1.13144	0.25787
PA1633	16169.6	0.13263	0.0848232	1.56361	0.117909
PA1634	10490.5	0.013606	0.0886979	0.153397	0.878085
PA1635	2994.46	0.0165177	0.147681	0.111847	0.910945
PA1636	12322.4	0.00511255	0.108353	0.0471842	0.962366
PA1637	2047.54	0.0102554	0.178347	0.0575027	0.954145
PA1638	6732.96	0.190411	0.118131	1.61186	0.106991
PA1639	3754.64	0.0136935	0.139359	0.0982601	0.921726
PA1640	6739.58	0.102473	0.133738	0.76622	0.443545
PA1641	1571.71	-0.161856	0.276303	-0.585793	0.558014
PA1642	7969.91	0.188512	0.0880991	2.13977	0.0323732
PA1643	4764.07	0.0251711	0.126176	0.199493	0.841877
PA1644	3186.35	-0.0214809	0.125023	-0.171815	0.863583
PA1645	1667.97	-0.17332	0.221172	-0.783644	0.433249
PA1646	9443.39	-0.024918	0.0989528	-0.251817	0.801183
PA1647	9819.2	-0.000771308	0.0923158	-0.0083551	0.993334
PA1648	9437.67	-0.0234351	0.0863613	-0.271361	0.786113
PA1649	2877.49	0.198184	0.234099	0.84658	0.397229
PA1650	4757.21	0.056192	0.166861	0.336759	0.736298
PA1651	5475.22	-0.00624932	0.109668	-0.0569841	0.954558
PA1652	4015.91	0.184786	0.123353	1.49802	0.134127
PA1653	441.933	0.543889	0.325725	1.66978	0.0949632
PA1654	6713.32	-0.0302093	0.131524	-0.229686	0.818336
PA1655	3921.54	0.121197	0.118604	1.02186	0.306846
PA1656	9074.7	0.0124889	0.0793376	0.157415	0.874918
PA1657	1848.32	0.139324	0.184236	0.756227	0.449513
PA1658	3952.6	-0.0286746	0.112207	-0.255551	0.798298
PA1659	3617.41	0.0203088	0.161456	0.125786	0.899902
PA1660	10733.4	0.0633867	0.0811926	0.780695	0.434982
PA1661	7308.51	0.162064	0.104593	1.54948	0.121266
PA1662	17972.2	0.120844	0.0637104	1.89677	0.0578584
PA1663	11451.5	-0.0209311	0.0964723	-0.216965	0.828236
PA1665	4477.28	0.16511	0.143458	1.15093	0.24976
PA1666	3163.42	0.175536	0.165324	1.06177	0.28834
PA1667	6265.1	0.0431223	0.14155	0.304643	0.760638
PA1668	2985.05	-0.0165286	0.153785	-0.107479	0.914409
PA1669	16297.8	0.169799	0.10332	1.64343	0.100295
PA1670	5540.97	-0.067131	0.12274	-0.546937	0.584422
PA1671	8731.81	-0.0391766	0.0871214	-0.449678	0.652943
PA1672	5054.36	0.0647469	0.142315	0.454955	0.649142
PA1673	1496.02	-0.0390154	0.205698	-0.189674	0.849565
PA1674	281.577	-2.76908	0.977065	-2.83408	0.00459581
PA1675	3569.18	0.0258005	0.132886	0.194155	0.846055
PA1676	2080.91	-0.179734	0.222146	-0.809079	0.41847
PA1677	9434.6	-0.262287	0.0969904	-2.70426	0.00684577
PA1678	3582.57	0.0211213	0.210364	0.100403	0.920024
PA1679	6347.81	-0.0529893	0.103827	-0.510361	0.609798
PA1680	12629.9	-0.0729819	0.0708917	-1.02948	0.303252
PA1682	12985.8	0.0429522	0.0978256	0.439069	0.660611
PA1683	6275.87	0.0815326	0.118092	0.690415	0.489933
PA1684	5382.41	0.0356485	0.116358	0.306369	0.759324
PA1685	325.701	0.0688092	0.473535	0.14531	0.884466
PA1686	1538.07	-0.0973678	0.22949	-0.424279	0.671363
PA1687	1876.26	-0.588289	0.174236	-3.37639	0.000734426
PA1688	7135.52	0.0341494	0.103638	0.329507	0.741773
PA1689	12640.1	0.111644	0.091218	1.22393	0.22098
PA1690	3327.96	0.128928	0.169764	0.759453	0.447582
PA1691	3183.74	-0.132918	0.129812	-1.02393	0.30587
PA1692	56.2116	1.15222	1.20471	0.956427	0.338856
PA1693	1721.72	-0.0621928	0.18878	-0.329446	0.741818
PA1694	6051.73	0.111318	0.104934	1.06084	0.288761
PA1695	5598.59	-0.0409972	0.0971143	-0.422154	0.672913
PA1696	3269.4	0.0303029	0.148816	0.203626	0.838646
PA1697	4682.4	0.0416479	0.127387	0.326941	0.743713
PA1698	4204.12	0.0528264	0.125962	0.419382	0.674937
PA1699	1356.23	0.127049	0.22531	0.563885	0.572833
PA1700	182.938	-0.0443503	0.720526	-0.0615527	0.950919
PA1701	1562.86	0.0545295	0.184118	0.296166	0.767104
PA1703	4673.28	0.0171507	0.136739	0.125427	0.900185
PA1704	2628.89	0.0654738	0.158646	0.412704	0.679824
PA1705	1965.57	-0.067846	0.193732	-0.350205	0.726185
PA1706	5338.31	0.0841871	0.115169	0.730988	0.464786
PA1707	3606.75	-0.0567387	0.180638	-0.314102	0.753444
PA1708	5941.88	0.114019	0.105753	1.07816	0.280961
PA1709	6896.67	-0.00630342	0.110221	-0.0571887	0.954395
PA1710	2625.72	-0.00927781	0.133593	-0.0694482	0.944633
PA1711	433.503	0.0682047	0.490237	0.139126	0.889351
PA1712	2219.06	0.104675	0.223522	0.468297	0.639573
PA1713	6983.37	0.139192	0.0946492	1.47061	0.141396
PA1714	456.711	-0.28826	0.439017	-0.656602	0.511437
PA1715	1719.81	0.364848	0.199935	1.82483	0.0680261
PA1716	7221.14	-0.0466766	0.127554	-0.365936	0.714413
PA1717	6529.81	-0.0289303	0.108747	-0.266032	0.790214
PA1719	486.441	-0.434281	0.40605	-1.06953	0.284833
PA1720	3878.57	-0.0794764	0.168454	-0.471799	0.63707
PA1721	2742.62	0.19161	0.189382	1.01177	0.31165
PA1722	1161.9	-0.179299	0.211597	-0.84736	0.396795
PA1723	925.117	-0.161215	0.23463	-0.687104	0.492017
PA1724	3524.06	0.17055	0.165413	1.03105	0.302517
PA1725	4611.14	-0.000924185	0.116956	-0.00790197	0.993695
PA1726	16839.2	0.0764234	0.0904093	0.845304	0.397941
PA1727	19058.3	0.04615	0.0754357	0.611779	0.540684
PA1728	483.615	0.104226	0.370609	0.281228	0.778535
PA1729	4091.45	0.21759	0.136096	1.5988	0.109866
PA1730	9727.24	-0.000666901	0.084642	-0.00787908	0.993713
PA1731	6325.28	-0.00478992	0.157251	-0.0304604	0.9757
PA1732	2790.48	0.161149	0.210284	0.76634	0.443474
PA1733	3474.31	-0.00601015	0.151865	-0.0395755	0.968432
PA1734	3303.9	0.000848559	0.136705	0.00620721	0.995047
PA1735	4762.48	0.123852	0.122351	1.01226	0.311413
PA1736	6633.19	0.0522076	0.095577	0.546236	0.584903
PA1737	10455.4	0.0389666	0.119383	0.326399	0.744122
PA1738	6585.94	0.101895	0.100647	1.01239	0.31135
PA1739	7874.39	0.0921909	0.105445	0.874302	0.381954
PA1740	12101.5	0.0566405	0.109666	0.516483	0.605517
PA1741	2927.53	0.00835471	0.132805	0.0629094	0.949839
PA1742	93.748	0.07594	0.780353	0.0973149	0.922476
PA1743	119.056	-0.256883	0.749421	-0.342775	0.731767
PA1744	2163.76	-0.0969845	0.187216	-0.518036	0.604433
PA1745	5884.02	0.0906661	0.110744	0.818702	0.412956
PA1746	3702.7	-0.0543238	0.120122	-0.452239	0.651097
PA1747	822.692	0.0579579	0.343831	0.168565	0.866139
PA1748	2891.41	0.161221	0.163785	0.984347	0.324945
PA1749	2700.36	-0.0196359	0.146641	-0.133905	0.893478
PA1750	12673.5	-0.00210926	0.0956339	-0.0220556	0.982404
PA1751	1777.81	-0.0259064	0.260839	-0.0993196	0.920885
PA1752	8696.61	0.103476	0.0883148	1.17168	0.241326
PA1753	4978.64	-0.0991814	0.128086	-0.774332	0.438735
PA1754	9893.21	-0.410396	0.142856	-2.87279	0.0040686
PA1755	6129.04	-0.00153071	0.133166	-0.0114947	0.990829
PA1756	4080.78	0.00360829	0.165199	0.021842	0.982574
PA1757	3390.93	0.040161	0.142149	0.282526	0.77754
PA1758	19831.4	0.0911659	0.0730149	1.24859	0.211814
PA1759	14911.8	0.0958157	0.0874751	1.09535	0.273364
PA1760	17582.7	0.108283	0.0715008	1.51443	0.129916
PA1762	3314.5	0.177814	0.149714	1.1877	0.234953
PA1763	6874.58	0.0609496	0.0958746	0.635722	0.524958
PA1764	8119.07	-0.00655132	0.101382	-0.0646205	0.948476
PA1765	5713.43	0.125117	0.106248	1.1776	0.238958
PA1767	86.6314	-0.0464046	1.50518	-0.03083	0.975405
PA1768	2628.43	-0.0420083	0.141122	-0.297674	0.765952
PA1769	5786.98	0.0259511	0.106667	0.243292	0.807779
PA1770	21467.6	0.0718678	0.0647405	1.11009	0.26696
PA1771	4545.14	-0.0343314	0.122675	-0.279857	0.779587
PA1772	1650.54	0.0601714	0.223862	0.268788	0.788093
PA1773	5285.91	-1.35696e-05	0.134118	-0.000101177	0.999919
PA1774	1727.78	-0.185278	0.217234	-0.852897	0.393717
PA1775	3257.74	0.0634233	0.225933	0.280717	0.778927
PA1777	229.542	4.45669	2.37707	1.87486	0.0608113
PA1778	4737.67	0.0735947	0.144927	0.507805	0.61159
PA1779	26053.2	0.0168762	0.0620856	0.271821	0.785759
PA1780	3271.47	-0.020847	0.156433	-0.133264	0.893984
PA1781	24067.1	0.070397	0.0693272	1.01543	0.3099
PA1781.1	189.49	-0.911776	0.619125	-1.47269	0.140836
PA1782	11686.9	0.025636	0.0947254	0.270635	0.786672
PA1783	13846	0.0170624	0.0859754	0.198457	0.842688
PA1784	6559.33	0.0676623	0.103288	0.655085	0.512413
PA1785	4946.02	0.10882	0.110789	0.982224	0.325989
PA1786	8707.93	0.146624	0.0955084	1.5352	0.124735
PA1788	1669.39	0.0500199	0.201198	0.24861	0.803662
PA1789	6373.2	0.231819	0.11859	1.9548	0.0506069
PA1790	4217.23	0.156664	0.131333	1.19287	0.232919
PA1791	14769.5	0.0700295	0.069808	1.00317	0.315778
PA1793	1836.79	-0.114513	0.194443	-0.588929	0.555909
PA1796.4	574.47	0.185118	0.338708	0.546543	0.584693
PA1797	13604.6	0.036703	0.0804108	0.456443	0.648071
PA1798	14343.5	0.0423343	0.107369	0.394288	0.693369
PA1799	10664.3	0.0414024	0.0733971	0.564087	0.572695
PA1800	1135.7	0.0245096	0.365941	0.066977	0.9466
PA1801	29.5449	-6.52843	2.07057	-3.15296	0.00161623
PA1802	55.8694	0.722272	1.56523	0.461448	0.644477
PA1803	259.496	-0.821879	0.756885	-1.08587	0.277537
PA1804.1	90.9071	-0.900334	0.847233	-1.06268	0.287929
PA1805	4850.04	0.0215508	0.182598	0.118023	0.906049
PA1806	3910.86	0.0689845	0.146883	0.469655	0.638601
PA1807	7765.78	-0.293044	0.126611	-2.31452	0.0206391
PA1808	1623.81	-0.343947	0.221333	-1.55398	0.12019
PA1809	2719.87	-0.129628	0.162837	-0.796061	0.425997
PA1810	3184.17	-0.111917	0.191011	-0.585916	0.557932
PA1811	12048.1	0.113566	0.0803237	1.41385	0.157405
PA1812	10472.8	0.0353141	0.0928009	0.380537	0.703547
PA1813	2678.49	-0.0716987	0.154937	-0.46276	0.643536
PA1814	4865.67	0.0128834	0.142498	0.0904105	0.927961
PA1816	297.144	-0.109372	0.746251	-0.146561	0.883478
PA1817	4647.37	0.101547	0.116132	0.874413	0.381893
PA1818	21297.6	0.143655	0.0676453	2.12365	0.0336993
PA1819	9904.04	0.145141	0.107435	1.35096	0.176707
PA1820	10197.5	-0.00241558	0.102375	-0.0235953	0.981175
PA1821	4292.45	0.0696814	0.137278	0.507594	0.611738
PA1822	5290.01	0.0473247	0.301954	0.156728	0.875459
PA1823	4302.04	0.0467344	0.13975	0.334414	0.738067
PA1824	4750.72	0.0750055	0.148018	0.506732	0.612343
PA1825	4260.62	-0.0562495	0.119848	-0.469342	0.638825
PA1826	6149.61	0.0795683	0.116725	0.681673	0.495446
PA1827	7247.16	-0.0551385	0.0976524	-0.564641	0.572318
PA1828	3283.24	0.00793707	0.141989	0.0558993	0.955422
PA1829	9356.31	0.00799853	0.116457	0.068682	0.945243
PA1830	2596.36	0.133521	0.15862	0.841761	0.399922
PA1831	9264.92	-0.0047965	0.0849932	-0.056434	0.954996
PA1832	4861.61	0.0792339	0.116519	0.680007	0.4965
PA1833	7136.91	-0.0390402	0.0977605	-0.399346	0.689639
PA1834	7594.52	-0.101903	0.130348	-0.781775	0.434347
PA1835	5437.83	0.0812555	0.124206	0.654199	0.512984
PA1836	6241.19	-0.0123176	0.1145	-0.107577	0.914331
PA1837	3967.69	0.213246	0.12527	1.70229	0.0887012
PA1838	14463.4	0.0809743	0.0709686	1.14099	0.253875
PA1839	12417.1	0.0821054	0.0849897	0.966062	0.334013
PA1840	2388.42	0.00527624	0.149701	0.0352453	0.971884
PA1841	3758.06	-0.217501	0.153012	-1.42146	0.155183
PA1842	2279.61	0.0538044	0.21955	0.245067	0.806405
PA1843	23298.6	0.00904603	0.0616304	0.146779	0.883307
PA1844	5455.13	0.0382569	0.112106	0.341257	0.73291
PA1845	1211.03	0.0230378	0.212881	0.108219	0.913822
PA1846	32499.4	0.0630663	0.0727304	0.867124	0.385874
PA1848	5222.61	0.0760079	0.124319	0.611395	0.540938
PA1849	1115.61	0.119251	0.235099	0.507238	0.611988
PA1850	9741.05	0.0503347	0.108629	0.463362	0.643105
PA1851	16100.2	0.0205676	0.104508	0.196804	0.843981
PA1852	3301.65	0.3014	0.128379	2.34774	0.0188879
PA1853	7958.57	0.0337438	0.112774	0.299216	0.764775
PA1854	11488.1	0.000689511	0.108309	0.00636616	0.994921
PA1855	345.747	0.449621	0.365517	1.2301	0.218661
PA1856	11856	0.0167821	0.0830823	0.201994	0.839922
PA1857	5625.88	0.116174	0.131272	0.884985	0.376165
PA1858	4643.68	0.0455692	0.135128	0.337231	0.735943
PA1859	4701.25	-0.0860508	0.135601	-0.634588	0.525697
PA1860	11131.5	0.0843876	0.0882867	0.955836	0.339155
PA1861	10685.5	0.0706661	0.0745993	0.947275	0.343499
PA1862	5240.28	0.131751	0.166597	0.790841	0.429037
PA1863	8194.6	-0.0642249	0.0953571	-0.67352	0.500616
PA1864	10350.7	0.0619248	0.0946292	0.654395	0.512858
PA1865	23551.3	-0.0302016	0.0750283	-0.402537	0.687289
PA1866	24054.8	0.00358442	0.0829667	0.0432032	0.96554
PA1867	3914.2	0.0272733	0.217411	0.125446	0.900171
PA1868	17075.6	-0.0658915	0.0725973	-0.90763	0.364074
PA1869	1177.38	0.29525	0.261038	1.13106	0.25803
PA1870	1773.19	0.104824	0.208562	0.502603	0.615244
PA1871	8533.58	-0.0072884	0.080956	-0.0900291	0.928264
PA1872	4361.52	-0.0773279	0.130699	-0.591647	0.554087
PA1873	7767.58	0.15085	0.110104	1.37007	0.170666
PA1874	27987.5	0.0339334	0.0623258	0.544452	0.58613
PA1875	9079.89	0.0588799	0.0883042	0.666785	0.504909
PA1876	4945.44	0.0510374	0.133931	0.381073	0.703149
PA1877	5810.31	-0.0405062	0.126866	-0.319284	0.749511
PA1878	2770.16	0.0630102	0.153125	0.411494	0.68071
PA1879	5242.82	0.00844265	0.116475	0.0724849	0.942216
PA1880	12368.2	-0.0378648	0.0969662	-0.390494	0.696171
PA1881	5977.64	-0.0853556	0.136759	-0.62413	0.532542
PA1882	1343.2	-0.0451311	0.237137	-0.190316	0.849061
PA1883	3608.68	0.0204072	0.146172	0.13961	0.888968
PA1884	3025.54	0.0814855	0.185053	0.440337	0.659693
PA1885	2229.56	0.0922174	0.171131	0.538869	0.589977
PA1886	16471.8	-0.0221935	0.0728215	-0.304766	0.760544
PA1887	2543.33	0.0458626	0.18245	0.25137	0.801528
PA1888	3109.87	0.159332	0.127639	1.2483	0.211921
PA1889	4895.11	-0.062338	0.137976	-0.451802	0.651412
PA1890	1312.53	0.0197531	0.190293	0.103804	0.917325
PA1891	3096.1	-0.114168	0.168863	-0.676095	0.49898
PA1892	1322.25	0.0897588	0.234919	0.382085	0.702398
PA1893	9406.43	0.0548852	0.114195	0.480627	0.630782
PA1894	2997.32	0.037098	0.178164	0.208223	0.835055
PA1895	12781.4	0.0179038	0.0840436	0.21303	0.831304
PA1896	8786.48	0.0458487	0.117062	0.391662	0.695308
PA1897	3274.81	0.0118044	0.130969	0.0901309	0.928183
PA1898	5553.76	-0.0421796	0.11629	-0.362709	0.716822
PA1899	7105.13	0.0587624	0.0907609	0.647441	0.517346
PA1900	2410.68	0.0500895	0.159774	0.313502	0.7539
PA1901	12780.2	-0.0709436	0.0772826	-0.917975	0.358632
PA1902	5801.83	-0.0931652	0.100024	-0.931433	0.35163
PA1903	19176.6	-0.105563	0.057802	-1.82629	0.0678068
PA1904	4537.26	-0.0220951	0.108852	-0.202982	0.839149
PA1905	4423.91	-0.0907763	0.107049	-0.847991	0.396443
PA1906	680.049	0.103997	0.314217	0.330971	0.740667
PA1907	4595.94	0.160267	0.156	1.02736	0.304253
PA1908	8110.81	-0.0964255	0.145853	-0.661115	0.508538
PA1909	6698.14	-0.0299345	0.110108	-0.271865	0.785726
PA1910	13621.8	0.00541747	0.0819366	0.0661178	0.947284
PA1911	1001.22	-0.050016	0.246664	-0.20277	0.839315
PA1912	5704.64	0.0604737	0.114894	0.526343	0.59865
PA1913	4117.92	0.0162572	0.135267	0.120185	0.904336
PA1914	5072.19	0.133362	0.109438	1.21861	0.222992
PA1915	8121.47	0.239544	0.109037	2.1969	0.0280278
PA1916	12917.1	0.0277879	0.0730596	0.380346	0.703689
PA1917	1134.24	-0.0949413	0.251263	-0.377856	0.705538
PA1918	7995.16	0.0335937	0.109652	0.306367	0.759326
PA1919	4518.54	-0.249252	0.154424	-1.61407	0.106512
PA1920	9270.65	0.0587588	0.11251	0.522252	0.601495
PA1921	4302.9	0.0951855	0.16537	0.575592	0.564891
PA1922	12070.3	0.0830199	0.088611	0.936902	0.348809
PA1923	26298.4	-0.00961567	0.083618	-0.114995	0.908449
PA1924	784.302	-0.0493098	0.287424	-0.171558	0.863785
PA1925	2160.4	-0.31254	0.188371	-1.65917	0.0970818
PA1926	13510.1	-0.0593874	0.0729578	-0.813996	0.415647
PA1927	10191.6	0.170753	0.0919217	1.85759	0.0632271
PA1928	5232.53	-0.00189776	0.126585	-0.014992	0.988039
PA1930	7174.21	0.0144709	0.0941542	0.153693	0.877851
PA1931	3399.43	-0.00822727	0.15528	-0.0529836	0.957745
PA1932	3845.18	0.0784317	0.174221	0.450185	0.652577
PA1933	18280	0.0529755	0.0976615	0.54244	0.587515
PA1934	1897.42	0.0896315	0.23016	0.389431	0.696957
PA1935	5427.44	0.124755	0.107194	1.16382	0.244497
PA1937	1558.38	0.027378	0.243755	0.112317	0.910572
PA1938	9796.4	0.0665915	0.0847259	0.785963	0.431889
PA1939	15001.2	0.138305	0.0846024	1.63476	0.102099
PA1940	4194.73	0.0262769	0.125644	0.209138	0.834341
PA1941	17795.5	0.0815564	0.0829849	0.982786	0.325713
PA1942	6114.77	0.122113	0.111497	1.09522	0.273421
PA1943	11318.3	-0.0396578	0.0804216	-0.493124	0.621925
PA1944	11654	-0.00784092	0.0888176	-0.0882811	0.929653
PA1945	13809.2	0.0251842	0.0778872	0.323342	0.746436
PA1946	7387.06	0.0664246	0.104072	0.638255	0.523308
PA1947	10085.3	0.0657121	0.0782828	0.839419	0.401234
PA1948	4782.27	0.130598	0.102624	1.27258	0.203166
PA1949	7601.22	0.0187263	0.115103	0.162691	0.870761
PA1950	3836.39	-0.010302	0.136998	-0.0751985	0.940057
PA1951	3761.62	0.136636	0.118854	1.14961	0.250304
PA1952	4710.77	0.0709745	0.125472	0.565659	0.571626
PA1953	7301.05	0.0524726	0.116401	0.450792	0.652139
PA1954	6544.93	0.0112574	0.102792	0.109517	0.912793
PA1955	3452.36	-0.0670201	0.124089	-0.540095	0.589131
PA1956	5733.96	0.0709587	0.136489	0.519887	0.603142
PA1957	3661.22	0.159918	0.157398	1.01601	0.309624
PA1958	4346.99	-0.0726227	0.110707	-0.655992	0.511829
PA1959	4089.38	0.0546396	0.124851	0.437639	0.661648
PA1960	1609.25	-0.117288	0.19232	-0.609858	0.541956
PA1961	4795.52	0.102735	0.159959	0.642258	0.520706
PA1962	3255.72	0.0346991	0.14834	0.233917	0.81505
PA1963	1846.58	-0.00681758	0.235671	-0.0289283	0.976922
PA1964	8759.94	-0.0207778	0.0993784	-0.209077	0.834388
PA1965	3347.23	0.0271725	0.204835	0.132655	0.894466
PA1966	2687.43	-0.0604297	0.171777	-0.351792	0.724994
PA1967	4080.67	0.217923	0.37005	0.588902	0.555927
PA1968	1304.17	0.0144274	0.247645	0.0582585	0.953543
PA1969	1687.41	-0.0827416	0.173322	-0.477385	0.633088
PA1970	1129.65	0.35024	0.263299	1.3302	0.183453
PA1971	7113.14	-0.00783982	0.118811	-0.0659855	0.947389
PA1972	15336.2	-0.00877831	0.0953397	-0.092074	0.926639
PA1973	8241.28	-0.00754491	0.144261	-0.0523004	0.958289
PA1974	7580.34	0.0217567	0.104272	0.208655	0.834718
PA1975	5277.5	0.0669688	0.131188	0.510479	0.609716
PA1976	7652.47	0.0278471	0.109168	0.255085	0.798657
PA1977	4439.02	-0.0583726	0.14938	-0.390765	0.695971
PA1978	1716.94	-0.065866	0.230185	-0.286144	0.774768
PA1979	1495.21	-0.311709	0.225977	-1.37938	0.167777
PA1980	1411.89	-0.238286	0.234612	-1.01566	0.309792
PA1981	3834.73	-0.0414445	0.333536	-0.124258	0.901111
PA1982	11279.2	0.0853426	0.0843768	1.01145	0.311803
PA1983	3741.44	0.0962828	0.1356	0.71005	0.477673
PA1984	8398.33	0.0230903	0.118557	0.194762	0.84558
PA1986	5672.25	0.196342	0.113888	1.72398	0.0847106
PA1987	3532.46	-0.186815	0.151497	-1.23313	0.217528
PA1988	2777.93	-0.0869825	0.147272	-0.590626	0.554771
PA1989	2726.01	0.100133	0.129592	0.772679	0.439712
PA1990	9040.52	0.0411198	0.101494	0.405144	0.685372
PA1991	4514.52	0.168383	0.13274	1.26852	0.204613
PA1992	4080.86	0.0182555	0.12962	0.140838	0.887998
PA1993	8879.66	0.000413215	0.0896166	0.00461093	0.996321
PA1994	5036.61	0.0309016	0.125152	0.246914	0.804975
PA1995	3149.31	-0.026619	0.148019	-0.179834	0.857283
PA1996	3432.14	0.0411603	0.186255	0.220989	0.825101
PA1997	6478.24	0.0802005	0.111701	0.717993	0.472762
PA1998	9138.63	0.0702153	0.116645	0.601956	0.547203
PA1999	4207.09	0.164032	0.1468	1.11739	0.263829
PA2000	5141.73	0.0124055	0.173077	0.0716761	0.94286
PA2001	5898.22	0.064789	0.103495	0.626013	0.531307
PA2002	5341.91	-0.037524	0.123481	-0.303885	0.761216
PA2003	5235.34	0.110571	0.104892	1.05415	0.291815
PA2004	12782.9	0.00659126	0.0906487	0.0727121	0.942035
PA2005	8449.34	-0.0102075	0.0912714	-0.111837	0.910952
PA2006	7545.68	0.0363634	0.100569	0.361578	0.717667
PA2007	80.0178	-0.89023	1.08552	-0.820098	0.41216
PA2008	174.849	-0.227843	0.638956	-0.356586	0.721401
PA2009	11726.5	0.0583473	0.114627	0.509017	0.61074
PA2010	4020.2	-0.0906364	0.174961	-0.518037	0.604432
PA2011	1016.32	-0.157964	0.765853	-0.206259	0.836588
PA2012	8660.51	0.0203536	0.0878409	0.23171	0.816763
PA2013	2479.73	-0.111187	0.187741	-0.592237	0.553692
PA2014	10142.3	-0.0641348	0.122422	-0.523883	0.60036
PA2015	10915.1	0.071103	0.0951215	0.747496	0.454764
PA2016	944.962	-0.176873	0.36354	-0.48653	0.626592
PA2017	2905.08	0.149755	0.175021	0.855638	0.392198
PA2018	20702.6	0.0543434	0.0901109	0.603072	0.54646
PA2019	9396.02	0.120546	0.0931285	1.2944	0.195526
PA2020	1210.02	-0.106687	0.229169	-0.465538	0.641546
PA2021	614.438	-0.358185	0.284593	-1.25859	0.20818
PA2022	9868.38	-0.0255261	0.096268	-0.265157	0.790888
PA2024	3041.08	-0.104855	0.145392	-0.72119	0.470793
PA2025	3949.76	-0.00181018	0.141768	-0.0127686	0.989812
PA2026	6331.21	0.150263	0.0829668	1.81112	0.0701219
PA2027	1413.27	0.202554	0.224801	0.901037	0.367569
PA2028	1719.67	0.098008	0.172562	0.567957	0.570064
PA2030	1647.22	0.0221099	0.205006	0.10785	0.914115
PA2031	2330.91	0.228852	0.249105	0.918699	0.358253
PA2032	12424.3	0.0895153	0.106778	0.838328	0.401847
PA2033	6877.23	-0.0461876	0.11261	-0.410157	0.681691
PA2034	2662.3	0.0157934	0.157653	0.100178	0.920203
PA2035	16260.9	0.00519984	0.0748474	0.0694726	0.944613
PA2036	3780.44	0.0153534	0.124718	0.123105	0.902024
PA2037	13043	0.209072	0.0928071	2.25276	0.0242744
PA2038	4057.24	0.0877179	0.134768	0.650882	0.515123
PA2039	12925.4	0.0542648	0.0857465	0.632851	0.526831
PA2040	12728.4	0.0498344	0.0745922	0.668091	0.504076
PA2041	11730	0.0325396	0.0874008	0.372303	0.709667
PA2042	7071.05	0.116624	0.0918242	1.27008	0.204057
PA2043	4361.03	-0.170092	0.145399	-1.16983	0.242071
PA2044	15703.4	0.00252106	0.0869306	0.0290009	0.976864
PA2045	825.46	-0.18417	0.279186	-0.659668	0.509467
PA2046	2679.3	0.00536648	0.171186	0.0313488	0.974991
PA2047	8522.66	-0.0117137	0.0821837	-0.14253	0.886661
PA2048	1940.1	-0.00782955	0.20222	-0.0387179	0.969115
PA2049	14519.8	0.125563	0.096147	1.30595	0.19157
PA2050	1439.46	0.0867727	0.225751	0.384373	0.700702
PA2051	4662.23	0.122886	0.141811	0.866545	0.386191
PA2052	4666.42	-0.0787195	0.126074	-0.624393	0.53237
PA2053	9785.87	0.0349008	0.0909785	0.383617	0.701263
PA2054	2912.04	0.00242416	0.147191	0.0164695	0.98686
PA2055	6290.55	-0.0580727	0.278578	-0.208461	0.834869
PA2056	4287.61	0.00168261	0.136035	0.012369	0.990131
PA2057	17663.5	0.0353616	0.0781251	0.452628	0.650816
PA2058	4414.55	-0.0739461	0.150524	-0.491256	0.623245
PA2059	1833.28	0.0911813	0.188296	0.484244	0.628213
PA2060	4148.17	0.082805	0.119946	0.690352	0.489973
PA2061	8690.28	-0.0221053	0.128494	-0.172034	0.863411
PA2062	7136.7	0.165465	0.109117	1.5164	0.129418
PA2063	8306.56	0.0655525	0.122072	0.536999	0.591268
PA2064	11000.6	0.0620339	0.0804547	0.771042	0.440682
PA2065	12168.4	0.0327124	0.110083	0.297162	0.766343
PA2066	2120.98	0.143195	0.217891	0.657189	0.511059
PA2067	3620.62	0.194089	0.167243	1.16052	0.245837
PA2068	6229.25	0.170613	0.130997	1.30242	0.192773
PA2069	6779.54	-0.0236419	0.12158	-0.194455	0.845819
PA2070	14389.4	-0.0541362	0.0865719	-0.625332	0.531753
PA2071	7073.02	-0.0613516	0.102796	-0.59683	0.550621
PA2072	3693.76	-0.174129	0.173152	-1.00564	0.314588
PA2073	6198.3	0.107652	0.099192	1.08529	0.277791
PA2074	3949.09	0.025308	0.125992	0.20087	0.8408
PA2075	4336.29	-0.0534866	0.135936	-0.39347	0.693973
PA2076	7110.02	0.0654106	0.104388	0.626609	0.530916
PA2077	15205.6	0.0383282	0.0976853	0.392365	0.694789
PA2078	7540.58	0.00481948	0.115656	0.041671	0.966761
PA2079	10965.7	0.0886661	0.0784143	1.13074	0.258165
PA2080	6013.38	0.0550618	0.115077	0.478477	0.632311
PA2081	3306.92	-0.0150473	0.125959	-0.119462	0.904909
PA2082	2124.72	0.363651	0.182564	1.99191	0.046381
[truncated: 3,211 more rows]

## Sheet: S9Data-FigS8B
	BHI.1	BHI.2	BHI.3	BHI+Calb.1	BHI+Calb.2	BHI+Calb.3	BHI.Mg.1	BHI.Mg.2	BHI.Mg.3	BHI+Calb.Mg.1	BHI+Calb.Mg.2	BHI+Calb.Mg.3
PA4824	7.60031	8.321	7.70736	12.802	12.5786	12.526	7.08716	7.91274	6.86344	5.71794	6.10807	6.94036
PA4825	11.2565	11.4233	11.0398	16.061	15.7797	15.894	10.2283	10.2971	9.82625	9.26403	9.4374	10.1833
PA4826	9.62744	10.0112	9.87446	13.0774	13.101	12.9211	8.32293	8.44483	8.09812	8.54351	8.42642	9.30838
PA4988	10.61	10.7385	10.7445	10.7436	10.6436	10.5565	10.7769	10.7863	10.751	10.5998	10.6723	10.5735
PA5471.1	8.92676	9.12886	8.8071	10.5657	10.5875	10.5331	9.40442	8.99094	9.36553	10.1357	10.0183	10.4354
PA4531	8.9256	8.91803	9.43144	9.02411	9.1003	9.08216	9.76979	9.62976	9.71177	9.03824	8.9458	9.2236
PA4944	15.2255	15.1622	15.2436	14.7455	15.0392	14.9405	15.0312	14.9243	14.9406	14.6566	14.4962	14.6869
PA0966	11.236	11.3855	11.6352	11.4273	11.8073	11.717	11.2844	11.2297	11.3973	11.5496	11.5704	11.8021
PA4752	11.0593	11.1078	11.1549	11.472	11.6994	11.5216	10.9994	10.9572	10.9149	11.4058	11.3555	11.551
PA4451.1	8.91076	8.75432	8.86624	8.06378	8.27602	8.2703	7.8032	8.14052	8.10278	7.74234	8.06911	7.70927
PA4493	14.4962	14.4174	14.6215	13.2306	12.9386	13.0501	14.9015	14.8465	14.9605	13.409	13.4971	13.234
PA3050	11.3486	11.5327	11.3496	11.962	11.9396	11.75	11.1827	11.2626	11.1517	11.573	11.5337	11.6444
PA2876	9.9936	10.2108	9.84405	10.5544	10.481	10.202	10.0496	9.96738	10.1674	10.2765	10.2058	10.3131
PA4729	11.7964	11.707	11.4804	11.5901	11.5742	11.4184	11.5913	11.8541	11.5798	11.5021	11.5782	11.6731
PA4292	12.6597	12.7046	12.2746	12.8312	12.7635	12.6418	12.537	12.6153	12.5164	12.7141	12.6785	12.8784
PA3016	8.86504	8.75443	8.56055	8.86078	8.85409	8.48921	8.84863	8.30919	8.53527	8.55967	8.33109	8.69752
PA4029	11.6663	11.6514	11.7557	12.0258	11.985	11.8115	11.8414	11.7682	11.632	11.9907	11.8918	12.0487
PA4696	14.7907	14.6958	14.5937	14.4666	14.4891	14.4373	14.5062	14.6195	14.5488	14.248	14.195	14.3197
PA4438	12.1298	12.2743	12.0164	13.2369	13.2497	13.0651	12.0691	12.1359	12.0528	12.8372	12.7625	13.0698
PA4960	13.3515	13.3615	13.2587	12.9151	12.7638	12.6572	13.4746	13.5063	13.4755	13.1766	13.1192	13.0105
PA4430	15.2569	15.3179	15.1679	14.1633	14.1113	13.9798	15.3425	15.462	15.4138	14.4796	14.3765	14.5286
PA1981	3.9569	4.54998	4.53143	4.55561	4.55632	4.56133	4.79737	4.26363	4.28089	4.27104	4.39206	4.21493
PA4758	13.2426	13.4501	13.3183	12.4975	12.5004	12.4441	13.3572	13.5648	13.4915	12.4165	12.5343	12.5565
PA5331	12.0793	12.1657	12.3294	12.4957	12.4163	12.3835	12.4164	12.3735	12.3766	12.315	12.4377	12.4966
PA2236	10.7586	10.9751	10.8127	10.6666	10.6362	10.5879	10.9241	10.8801	10.7624	10.4288	10.5593	10.7367
PA2241	9.13769	9.12731	9.21983	9.16547	9.6073	9.27952	9.08688	9.2141	8.80594	8.56471	8.89909	8.6787
