# Supplementary material for: Widespread fungal–bacterial competition for magnesium lowers bacterial susceptibility to polymyxin antibiotics
Source: PLoS Biol. 2024 Jun 20;22(6):e3002694. doi: 10.1371/journal.pbio.3002694 (PMC11218974; doi:10.1371/journal.pbio.3002694)
Supplement: S10 Data — (XLSX) [file pbio.3002694.s034.xlsx]

## Sheet: S10Data-FigS9ABC
TSB	monoculture	monoculture	monoculture	monoculture	Co-culture with C.albicans	Co-culture with C.albicans	Co-culture with C.albicans	Co-culture with C.albicans
PAO1 WT	433000000	600000000	667000000	600000000	23300000	13300000	13300000	13300000
PAO1 ΔmgtA	700000000	567000000	467000000	567000000	1330000	3330000	2000000	2670000
SCFM	monoculture	monoculture	monoculture	monoculture	Co-culture with C.albicans	Co-culture with C.albicans	Co-culture with C.albicans	Co-culture with C.albicans
PAO1 WT	20000000	53300000	20000000	43300000	2000000	1000000	3000000	3330000
PAO1 ΔmgtA	6670000	43300000	46700000	33300000	1330000	2330000	4330000	2330000
YPD	monoculture	monoculture	monoculture	monoculture	Co-culture with C.albicans	Co-culture with C.albicans	Co-culture with C.albicans	Co-culture with C.albicans
PAO1 WT	433000000	567000000	433000000	600000000	5000000	5670000	9330000	9000000
PAO1 ΔmgtA	367000000	700000000	533000000	533000000	9670000	13700000	9000000	10700000

## Sheet: S10Data-FigS9D
Mg level	nmole/ml(uM)		FS stands for C. alb spent media
BHI	123.106
BHI	108.199
BHI	104.058
BHI_FS	57.2671
BHI_FS	56.853
BHI_FS	55.6108
TSB	142.981
TSB	138.841
TSB	137.184
TSB_FS	34.0787
TSB_FS	32.4224
TSB_FS	34.9068
YPD	388.53
YPD	379.006
YPD	388.53
YPD_FS	138.841
YPD_FS	134.286
YPD_FS	142.567
SCFM	242.36
SCFM	236.563
SCFM	246.087
SCFM_FS	321.035
SCFM_FS	315.238
SCFM_FS	319.793

## Sheet: S10Data-FigS9E
	WT PAO1 Mg Reporter in BHI	WT PAO1 Mg Reporter in BHI	WT PAO1 Mg Reporter in BHI	WT PAO1 Mg Reporter in C. alb-spent BHI	WT PAO1 Mg Reporter in C. alb-spent BHI	WT PAO1 Mg Reporter in C. alb-spent BHI
BHI	4.84128	4.94089	5.10717	1.54078	1.57587	1.50925
TSB	5.06302	5.01518	4.78272	1.36986	1.29218	1.32184
SCFM	8.07477	7.91231	8.07579	12.732	12.979	12.4624
YPD	12.7481	11.9429	11.7065	9.46365	8.84907	8.61809

## Sheet: S10Data-FigS9F
P. arruginosa CFU/ml	WT PAO1 in co-culture	WT PAO1 in co-culture	WT PAO1 in co-culture	WT PAO1 in co-culture	ΔmgtA mutant in co-culture	ΔmgtA mutant in co-culture	ΔmgtA mutant in co-culture	ΔmgtA mutant in co-culture
0.15	6670000	6670000	13300000	10000000	467000	233000	367000	233000
0.2	6670000	13300000	6670000	10000000	233000	333000	267000	200000
0.25	4670000	5330000	13300000	6670000	73300	103000	50000	93300
0.3	7330000	9670000	6330000	7330000	467000	200000	500000	167000
0.35	16700000	3330000	6670000	6670000	733000	700000	500000	700000
0.45	8000000	9000000	8330000	9000000	5330000	8670000	6000000	7000000
0.55	10000000	10000000	13300000	23300000	6670000	26700000	26700000	23300000
0.65	8000000	6670000	6000000	5670000	8000000	7670000	7000000	6330000
0.85	23300000	10000000	6670000	20000000	10000000	16700000	16700000	6670000
1.15	30000000	10000000	26700000	13300000	16700000	16700000	10000000	13300000
10.15	7000000	10300000	13300000	20000000	7670000	9670000	6670000	23300000

## Sheet: S10Data-FigS9G
	monoculture	monoculture	monoculture	monoculture	co-culture with C. albicans	co-culture with C. albicans	co-culture with C. albicans	co-culture with C. albicans
WT-BHI	66700000	233000000	133000000	133000000	5000000	3000000	5670000	4330000
ΔmgtA-BHI	66700000	300000000	300000000	267000000	600000	600000	733000	800000
WT-10mM Zn	33300000	33300000	167000000	100000000	5670000	4000000	7330000	5670000
ΔmgtA-10mM Zn	40000000	33300000	43300000	43300000	800000	733000	700000	500000
WT-10mM Cu	133000000	200000000	233000000	133000000	633000	533000	467000	533000
ΔmgtA-10mM Cu	56700000	50000000	76700000	70000000	83300	63300	73300	70000
WT-10mM Mo	333	400	333	500	3000	3670	2330	2330
ΔmgtA-10mM Mo	733	66.7	33.3	133	5330	5000	4000	3670
WT-5mM Mn	50000	50000	43300	50000	46700	53300	53300	60000
ΔmgtA-5mM Mn	4330	3330	2670	3330	1000	800	1030	733

## Sheet: S10Data-FigS9H
P. aeruginosa CFU/ml	WT PAO1 in co-culture with Ca	WT PAO1 in co-culture with Ca	WT PAO1 in co-culture with Ca	WT PAO1 in co-culture with Ca	ΔmgtA mutant in co-culture with Ca	ΔmgtA mutant in co-culture with Ca	ΔmgtA mutant in co-culture with Ca	ΔmgtA mutant in co-culture with Ca
0.05	3670000	2330000	2670000	3670000	467000	667000	633000	767000
0.1	3670000	4670000	4670000	4670000	600000	667000	633000	500000
0.15	5000000	3000000	5000000	3330000	600000	600000	767000	700000
0.2	5000000	5670000	4330000	4000000	700000	800000	600000	600000
0.3	6330000	5670000	5000000	4330000	633000	733000	600000	667000
0.4	5000000	5330000	6000000	5670000	767000	633000	600000	567000
0.5	4000000	4000000	5000000	4000000	533000	533000	567000	467000
0.7	3330000	4670000	3000000	1000000	500000	467000	467000	400000
1	3670000	4000000	3670000	4000000	467000	567000	533000	500000
10	23300000	46700000	11700000	26700000	40000000	33300000	40000000	40000000
