# Supplementary material for: Widespread fungal–bacterial competition for magnesium lowers bacterial susceptibility to polymyxin antibiotics
Source: PLoS Biol. 2024 Jun 20;22(6):e3002694. doi: 10.1371/journal.pbio.3002694 (PMC11218974; doi:10.1371/journal.pbio.3002694)
Supplement: S11 Data — (XLSX) [file pbio.3002694.s035.xlsx]

## Sheet: S11Data-Fig2A
CFU/ml in BHI	monoculture	monoculture	monoculture	monoculture	monoculture	monoculture	co-culture	co-culture	co-culture	co-culture	co-culture	co-culture
WT E.coli	3.33333e+08	3.33333e+08	6.33333e+08	3.33333e+08			1.33333e+07	2.33333e+07	2.66667e+07	1e+07	1e+07	4e+07
ΔmgtA E.coli	367000000	267000000	267000000	233000000	200000000	100000000	100000	30000	30000	10000
CFU/ml in BHI+Mg	monoculture	monoculture	monoculture	monoculture	monoculture	monoculture	co-culture	co-culture	co-culture	co-culture
WT E.coli	200000000	267000000	633000000	333000000	50000000	56700000	5e+07	5.66667e+07	4.66667e+07	4e+07
ΔmgtA E.coli	267000000	533000000	43300000	76700000	46700000	70000000	4.66667e+07	7e+07	1.33333e+08	4.66667e+07

## Sheet: S11Data-Fig2B
monoculture	cells/ml
WT S. Typhimurium	4e+08	4e+08	4e+08	500000000
ΔmgtA + ΔmgtB S. Typhimuiurm	2e+08	300000000	1.33333e+08	300000000
co-culture	cells/ml
WT S. Typhimurium	400000000	433000000	4.66667e+08	4.66667e+08
ΔmgtA + ΔmgtB S. Typhimuiurm	300000	233333	433333	433333
monoculture+Mg	cells/ml
WT S. Typhimurium	4.33333e+08	4.33333e+08	9.66667e+08	6.66667e+08
ΔmgtA + ΔmgtB S. Typhimuiurm	4.33333e+08	4.66667e+08	5e+08	4.66667e+08
co-culture+Mg	cells/ml
WT S. Typhimurium	4e+08	1.66667e+08	1.66667e+08	300000000
ΔmgtA + ΔmgtB S. Typhimuiurm	2e+08	3.33333e+08	300000000	2.33333e+08

## Sheet: S11Data-Fig2C
	co-culture with WT bacterium				co-culture with ΔmgtA
WT-mono	433000000	367000000	400000000	433000000
ΔmgtA-mono	400000000	333000000	333000000	167000000
C. albicans	23300000	12300000	10700000	13000000	267000	433000	667000	633000
C. tropicalis	233000000	133000000	267000000	200000000	267000	433000	300000	467000
C. parapsilosis	270000000	170000000	267000000	200000000	1230000	1630000	1870000	1700000
C. glabrata	533000	500000	733000	467000	9330	16700	7670	10000
S. cerevisiae	12300000	13300000	13300000	13300000	1030000	900000	1270000	2670000

## Sheet: S11Data-Fig2D
	BHI+Mg - co-culture with WT bacterium				BHI+Mg - co-culture with ΔmgtA
WT-mono	533000000	667000000	367000000	667000000
ΔmgtA-mono	533000000	433000000	467000000	633000000
C. albicans	18300000	26700000	13300000	13300000	26700000	30000000	53300000	36700000
C. tropicalis	20000000	20000000	16700000	16700000	36700000	30000000	43300000	33300000
C. parapsilosis	53300000	46700000	14000000	20000000	53300000	66700000	53300000	23300000
C. glabrata	110000000	113000000	40000000	40000000	63300000	80000000	73300000	90000000
S. cerevisiae	200000000	123000000	63300000	133000000	90000000	96700000	83300000	117000000

## Sheet: S11Data-Fig2E
P. aeruginosa CFU/ml	monoculture	monoculture	monoculture	monoculture	co-culture with S. aureus	co-culture with S. aureus	co-culture with S. aureus	co-culture with S. aureus
WT PAO1	20000000000	12333333333	10000000000	3333333333	4670000000	4670000000	5330000000	4670000000
ΔmgtA mutant	10666666667	8666666667	9666666667	20000000000	333000000	2670000000	1330000000	3670000000

## Sheet: S11Data-Fig2F
	co-culture with WT bacterium PAO1				co-culture with ΔmgtA PAO1
WT-mono	167000000	167000000	133000000	267000000
ΔmgtA-mono	200000000	167000000	367000000	233000000
B. multivorans	66700000	133000000	66700000	167000000	66700000	33300000	133000000	100000000
E.coli-b196	1330000	3000000	1330000	733000	1330000	1330000	1000000	667000
S. Typhumurium-b281	1000000	500000	1000000	567000	1000000	500000	667000	467000

## Sheet: S11Data-Fig2G
P. aeruginosa CFU/ml	WT PAO1	WT PAO1	WT PAO1	WT PAO1	PA4825Δ	PA4825Δ	PA4825Δ	PA4825Δ
BHI(mono)	667000000	533000000	700000000	533000000	467000000	233000000	133000000	167000000
coculture	WT PAO1	WT PAO1	WT PAO1	WT PAO1	PA4825Δ	PA4825Δ	PA4825Δ	PA4825Δ
S. cerevisiae	20000000	36700000	33300000	56700000	4000000	2670000	5000000	7330000
alr2 deletion S. cer	20000000	16700000	16700000	23300000	3330000	3330000	2330000	1670000
mrs2 deletion S. cer	26700000	13300000	50000000	46700000	5000000	4000000	5670000	3670000
mme1 deletion S. cer	30000000	15000000	36700000	36700000	2330000	2000000	4000000	5330000
mnr2 deletion S.cer	80000000	56700000	73300000	76700000	46700000	50000000	30000000	40000000
