# Supplementary material for: Widespread fungal–bacterial competition for magnesium lowers bacterial susceptibility to polymyxin antibiotics
Source: PLoS Biol. 2024 Jun 20;22(6):e3002694. doi: 10.1371/journal.pbio.3002694 (PMC11218974; doi:10.1371/journal.pbio.3002694)
Supplement: S12 Data — (XLSX) [file pbio.3002694.s036.xlsx]

## Sheet: S12Data-FigS10
S. cer CFU/ml	WT S. cer in co-culture				Δmnr2 S. cer in co-culture
WT S. cer monoculture	1670000	3000000	3670000	3670000
Δmnr2 S. cer monoculture					3670000	2000000	1670000	1670000
co-culture with WT PAO1	2670000	2330000	2670000	2330000	1330000	2330000	3330000	3000000
co-culture with ΔmgtA	1000000	1000000	1670000	1330000	1030000	733000	900000	967000
