# Supplementary material for: Widespread fungal–bacterial competition for magnesium lowers bacterial susceptibility to polymyxin antibiotics
Source: PLoS Biol. 2024 Jun 20;22(6):e3002694. doi: 10.1371/journal.pbio.3002694 (PMC11218974; doi:10.1371/journal.pbio.3002694)
Supplement: S13 Data — (XLSX) [file pbio.3002694.s037.xlsx]

## Sheet: S13Data-Fig3C
P. aeruginosa survival%	BHI	C.alb Spent BHI	C.alb Spent BHI+Mg	C.alb spent BHI + ΔpmrB(b290)	C.alb spent BHI + ΔphoP
	0.0057	22	0.005	0.000778	0
	0.011	20	0.004	0.000667	0
	0.0078	16	0.01	0.000692	0
				0.000313	0

## Sheet: S13Data-Fig3D
	LB	cells/ml	P. aeruginosa survival%
BHI	WT S. Typhimurium	8e+07
	WT S. Typhimurium	7.33333e+07
	WT S. Typhimurium	7e+07
	WT S. Typhimurium	7.66667e+07
BHI+3ug/ml colistin	WT S. Typhimurium	400000	0.5
	WT S. Typhimurium	533333	0.727273
	WT S. Typhimurium	33333.3	0.047619
	WT S. Typhimurium	36666.7	0.0478261
C. albicans-spent BHI	WT S. Typhimurium	4.33333e+07
	WT S. Typhimurium	4e+07
	WT S. Typhimurium	3.66667e+07
	WT S. Typhimurium	4.33333e+07
C. albicans-spent BHI+ 3ug/ml colistin	WT S. Typhimurium	1.16667e+07	26.9231
	WT S. Typhimurium	9000000	22.5
	WT S. Typhimurium	8000000	21.8182
	WT S. Typhimurium	9.33333e+06	21.5385
C. albicans-spent BHI+ Mg	WT S. Typhimurium	7.33333e+07
	WT S. Typhimurium	6.66667e+07
	WT S. Typhimurium	9e+07
	WT S. Typhimurium	8e+07
C. albicans-spent BHI+ Mg+ 3ug/ml colistin	WT S. Typhimurium	3666.67	0.005
	WT S. Typhimurium	4000	0.006
	WT S. Typhimurium	100	0.000111111
	WT S. Typhimurium	2333.33	0.00291667

## Sheet: S13Data-Fig3F
P. aeruginosa survival%	monoculture	monoculture	monoculture	monoculture	coculture	coculture	coculture	coculture
BHI+1.5ug/ml colistin	18	7.85714	9.16667	22.8571	22.2222	60	45.4545	56.5217
BHI+3ug/ml colistin	8	4.28571	4.41667	11.4286	11.1111	33.3333	15.1515	52.1739
BHI+6ug/ml colistin	6	3.64286	4.08333	5	13.3333	26.6667	30.303	34.7826
BHI+12.5ug/ml colistin	3.8	2	2.5	4.28571	4.66667	23.3333	10.6061	13.913

## Sheet: S13Data-Fig3G
S. Typhumurium survival%	monoculture	monoculture	monoculture	monoculture	co-culture	co-culture	co-culture	co-culture
1.5ug/ml colistin	0.00012	0.0001	0.00012	0.00024	47.4	100	100	100
3ug/ml colistin	0.00014	0.00014	0.0001	0.0002	100	77.8	100	100
6ug/ml colistin	0.00012	8e-05	0.00014	0.00014	81.3	85.7	94.1	45
12.5ug/ml colistin	4e-05	4e-05	2e-05	0.00012	100	100	100	100
