# Supplementary material for: Widespread fungal–bacterial competition for magnesium lowers bacterial susceptibility to polymyxin antibiotics
Source: PLoS Biol. 2024 Jun 20;22(6):e3002694. doi: 10.1371/journal.pbio.3002694 (PMC11218974; doi:10.1371/journal.pbio.3002694)
Supplement: S14 Data — (XLSX) [file pbio.3002694.s038.xlsx]

## Sheet: S14Data-FigS11A
P. aeruginosa CFU/ml	no colistin	no colistin	no colistin	25 ug/ml colistin	25 ug/ml colistin	25 ug/ml colistin
BHI	23000000	23000000	30000000	1300	2700	2300
C. albicans Spent BHI	43000000	47000000	60000000	9300000	9300000	9700000
C. albicans Spent BHI+Mg	33000000	33000000	33000000	1700	1300	3300
pmrB Tn in C. albicans Spent BHI	83300000	66700000	66700000	10	5	3
phoP Tn in C. albicans Spent BHI	53300000	63300000	53300000	5	10	2

## Sheet: S14Data-FigS11B
	LB	cells/ml
BHI	WT S. Typhimurium	8e+07
	WT S. Typhimurium	7.33333e+07
	WT S. Typhimurium	7e+07
	WT S. Typhimurium	7.66667e+07
BHI+3ug/ml colistin	WT S. Typhimurium	400000
	WT S. Typhimurium	533333
	WT S. Typhimurium	33333.3
	WT S. Typhimurium	36666.7
C. albicans-spent BHI	WT S. Typhimurium	4.33333e+07
	WT S. Typhimurium	4e+07
	WT S. Typhimurium	3.66667e+07
	WT S. Typhimurium	4.33333e+07
C. albicans-spent BHI+ 3ug/ml colistin	WT S. Typhimurium	1.16667e+07
	WT S. Typhimurium	9000000
	WT S. Typhimurium	8000000
	WT S. Typhimurium	9.33333e+06
C. albicans-spent BHI+ Mg	WT S. Typhimurium	7.33333e+07
	WT S. Typhimurium	6.66667e+07
	WT S. Typhimurium	9e+07
	WT S. Typhimurium	8e+07
C. albicans-spent BHI+ Mg+ 3ug/ml colistin	WT S. Typhimurium	3666.67
	WT S. Typhimurium	4000
	WT S. Typhimurium	100
	WT S. Typhimurium	2333.33
