# Supplementary material for: Widespread fungal–bacterial competition for magnesium lowers bacterial susceptibility to polymyxin antibiotics
Source: PLoS Biol. 2024 Jun 20;22(6):e3002694. doi: 10.1371/journal.pbio.3002694 (PMC11218974; doi:10.1371/journal.pbio.3002694)
Supplement: S15 Data — (XLSX) [file pbio.3002694.s039.xlsx]

## Sheet: S15Data-FigS12
	LB(t1.5)	cells/ml	survival%
BHI	WT PAO1	7e+07
	WT PAO1	6e+07
	WT PAO1	8.33333e+07
	WT PAO1	5.33333e+07
	WT PAO1+ 2.5ug/ml polymyxin B	533.333	0.000761905
	WT PAO1+ 2.5ug/ml polymyxin B	633.333	0.00105556
	WT PAO1+ 2.5ug/ml polymyxin B	300	0.00036
	WT PAO1+ 2.5ug/ml polymyxin B	233.333	0.0004375
C. albicans spent BHI	WT PAO1	4.66667e+07
	WT PAO1	6.33333e+07
	WT PAO1	6e+07
	WT PAO1	4.66667e+07
	WT PAO1+ 2.5ug/ml polymyxin B	2.66667e+06	5.71429
	WT PAO1+ 2.5ug/ml polymyxin B	3.66667e+06	5.78947
	WT PAO1+ 2.5ug/ml polymyxin B	5.66667e+06	9.44444
	WT PAO1+ 2.5ug/ml polymyxin B	5.33333e+06	11.4286
C. albicans spent BHI+Mg	WT PAO1	5e+07
	WT PAO1	3.66667e+07
	WT PAO1	9.33333e+07
	WT PAO1	7e+07
	WT PAO1+ 2.5ug/ml polymyxin B	133.333	0.000266667
	WT PAO1+ 2.5ug/ml polymyxin B	66.6667	0.000181818
	WT PAO1+ 2.5ug/ml polymyxin B	33.3333	3.57143e-05
	WT PAO1+ 2.5ug/ml polymyxin B	33.3333	4.7619e-05
