# Supplementary material for: Widespread fungal–bacterial competition for magnesium lowers bacterial susceptibility to polymyxin antibiotics
Source: PLoS Biol. 2024 Jun 20;22(6):e3002694. doi: 10.1371/journal.pbio.3002694 (PMC11218974; doi:10.1371/journal.pbio.3002694)
Supplement: S16 Data — (XLSX) [file pbio.3002694.s040.xlsx]

## Sheet: S16Data-FigS13A
P. aeruginosa CFU/ml	monoculture	monoculture	monoculture	monoculture	co-culture	co-culture	co-culture	co-culture
WT PAO1	33300000	46700000	40000000	23300000	150000000	100000000	110000000	76700000
WT PAO1+ 1.5ug/ml colistin	6000000	3670000	3670000	5330000	33300000	60000000	50000000	43300000
WT PAO1+ 3ug/ml colistin	2670000	2000000	1770000	2670000	16700000	33300000	16700000	40000000
WT PAO1+ 6ug/ml colistin	2000000	1700000	1630000	1170000	20000000	26700000	33300000	26700000
WT PAO1+ 12.5ug/ml colistin	1270000	933000	1000000	1000000	7000000	23300000	11700000	10700000

## Sheet: S16Data-FigS13B
S. Typhimurium CFU/ml	monoculture	monoculture	monoculture	monoculture	co-culture	co-culture	co-culture	co-culture
WT S. Typhiumurium	167000000	233000000	100000000	167000000	200000000	133000000	300000000	133000000
WT S. Typhimurium+ 1.5ug/ml colistin	200	167	200	400	267000000	33300000	267000000	133000000
WT S. Typhimurium+ 3ug/ml colistin	233	233	167	333	167000000	300000000	200000000	300000000
WT S. Typhimurium+ 6ug/ml colistin	200	133	233	233	200000000	100000000	66700000	133000000
WT S. Typhimurium+ 12.5ug/ml colistin	66.7	66.7	33.3	200	400000000	300000000	200000000	33300000
