# Supplementary material for: Widespread fungal–bacterial competition for magnesium lowers bacterial susceptibility to polymyxin antibiotics
Source: PLoS Biol. 2024 Jun 20;22(6):e3002694. doi: 10.1371/journal.pbio.3002694 (PMC11218974; doi:10.1371/journal.pbio.3002694)
Supplement: S17 Data — (XLSX) [file pbio.3002694.s041.xlsx]

## Sheet: S17Data-FigS14A
P. aeruginosa survival%	monoculture	monoculture	monoculture	monoculture	co-culture	co-culture	co-culture	co-culture
1.5ug/ml colistin	0	0	0	0.00333333	76.9231	100	100	100
3ug/ml colistin	0	0	0	0	100	100	100	100
6 ug/ml colistin	0	0	0	0	40	49.2308	55.3846	73.8462
12.5ug/ml colistin	0	0	0	0	24.6	36.9231	27.6923	33.8462

## Sheet: S17Data-FigS14B
S. Typhimurium survival%	monoculture	monoculture	monoculture	monoculture	co-culture	co-culture	co-culture	co-culture
1.5ug/ml colistin	0	0	0	0	100	90.3226	51.6129	100
3ug/ml colistin	0	0	0	0	51.6129	100	77.4194	100
6 ug/ml colistin	0	0	0	0	51.6129	64.5161	38.7097	51.6129
12.5ug/ml colistin	0	0	0	0	77.4194	64.5161	90.3226	100

## Sheet: S17Data-FigS14C
P. aeruginosa CFU/ml	monoculture	monoculture	monoculture	monoculture	co-culture	co-culture	co-culture	co-culture
WT PAO1	2e+07	1e+07	1e+07	2e+07	110000000	93300000	110000000	120000000
WT PAO1+ 1.5ug/ml colistin	0	0	0	33.3	83300000	123000000	157000000	113000000
WT PAO1+ 3ug/ml colistin	0	0	0	0	117000000	117000000	120000000	143000000
WT PAO1+ 6ug/ml colistin	0	0	0	0	43300000	53300000	60000000	80000000
WT PAO1+ 12.5ug/ml colistin	0	0	0	0	26700000	40000000	30000000	36700000

## Sheet: S17Data-FigS14D
S. Typhimuirum CFU/ml	monoculture	monoculture	monoculture	monoculture	co-culture	co-culture	co-culture	co-culture
WT S. Typhimurium	1.66667e+08	2.33333e+08	1e+08	1.66667e+08	167000000	167000000	533000000	167000000
WT S. Typhimurium+1.5ug/ml colistin	0	0	0	0	367000000	233000000	133000000	267000000
WT S. Typhimurium+3ug/ml colistin	0	0	0	0	133000000	367000000	200000000	267000000
WT S. Typhimurium+6ug/ml colistin	0	0	0	0	133000000	167000000	100000000	133000000
WT S. Typhimurium+12.5ug/ml colistin	0	0	0	0	200000000	167000000	233000000	267000000
