# Supplementary material for: Widespread fungal–bacterial competition for magnesium lowers bacterial susceptibility to polymyxin antibiotics
Source: PLoS Biol. 2024 Jun 20;22(6):e3002694. doi: 10.1371/journal.pbio.3002694 (PMC11218974; doi:10.1371/journal.pbio.3002694)
Supplement: S18 Data — (XLSX) [file pbio.3002694.s042.xlsx]

## Sheet: S18Data-FigS15A
P. aeruginosa survival%	monoculture	monoculture	monoculture	coculture	coculture	coculture
CF-S0089-1	0	0	0	11.7	7.32	10.2
CF-S0089-2	0	0	0	11.9	10.5	10.5
CF-S0089-3	0	0	0	0.115	0.173	0.115
CF-S0089-4	0	0	0	2.79	1.4	0.767
CF-S1045-1	0	0	0	16.2	40.5	16.2
CF-S1045-2	0	0	0	3.75	7.5	7.5
CF-S1045-3	0	0	0	27.3	27.3	27.3
CF-S1045-4	0	0	0	19.7	11.8	19.7

## Sheet: S18Data-FigS15B
P. aeruginosa survival%	monoculture	monoculture	monoculture	monoculture	monoculture+3ug/ml colistin	monoculture+3ug/ml colistin	monoculture+3ug/ml colistin	monoculture+3ug/ml colistin	co-culture	co-culture	co-culture	coculture+3ug/ml colistin	coculture+3ug/ml colistin	coculture+3ug/ml colistin
CF-S0089-1	40000	30000	36700	43300	0	0	0	0	46700000	40000000	50000000	5330000	3330000	4670000
CF-S0089-2	66700	100000	33300	200000	0	0	0	0	63300000	73300000	73300000	8330000	7330000	7330000
CF-S0089-3	167000	100000	100000	200000	0	0	0	0	60000000	66700000	46700000	66700	100000	66700
CF-S0089-4	100000	133000	167000	66700	0	0	0	0	40000000	53300000	50000000	1330000	667000	367000
CF-S1045-1	133000	167000	33300	66700	0	0	0	0	23300000	33300000	66700000	6670000	16700000	6670000
CF-S1045-2	133000	20000	66700	133000	0	0	0	0	16700000	16700000	100000000	1670000	3330000	3330000
CF-S1045-3	100000	33300	100000	100000	0	0	0	0	16700000	133000000	33300000	16700000	16700000	16700000
CF-S1045-4	133000	100000	100000	66700	0	0	0	0	20000000	167000000	66700000	16700000	10000000	16700000
