# Supplementary material for: Widespread fungal–bacterial competition for magnesium lowers bacterial susceptibility to polymyxin antibiotics
Source: PLoS Biol. 2024 Jun 20;22(6):e3002694. doi: 10.1371/journal.pbio.3002694 (PMC11218974; doi:10.1371/journal.pbio.3002694)
Supplement: S19 Data — (XLSX) [file pbio.3002694.s043.xlsx]

## Sheet: S19Data-Fig4B
survival rate at 192ug/ml colistin/population	monoculture evol. population	co-culture evol. population
1	73.0159	68.3544
2	83.3333	31.8293
3	44.7619	9.25
4	59.4737	88.8889
5	46.6667	100
6	17.6316	10
7	22.963	69.4444
8	30.9375	65.8537

## Sheet: S19Data-Fig4C
P. aeruginosa survival rate at 192ug/ml colistin per population	before fungal removal	before fungal removal	before fungal removal	before fungal removal	after fungal removal	after fungal removal	after fungal removal	after fungal removal	after Mg addition	after Mg addition	after Mg addition	after Mg addition
1	65.8228	75.9494	55.6962	75.9494	0.0303798	0.0303798	0.0101266	0.0151899	0.0125	0.0125	0.00938	0.00563
2	43.9024	29.2683	29.2683	24.878	13.3333	12.4138	10.1149	16.092	0	0	0	0
3	13	5	10	9	2	1.46667	2.26667	1.86667	0	0	0	0
4	59.2593	74.0741	100	88.8889	4.5	15	5.25	6.25	0.121	0.1	0.114	0.107
5	100	100	100	100	0.0175439	0.0105263	0.00701754	0.00350877	0	0	0	0
6	7.27273	21.8182	43.6364	7.27273	5.10067	4.02685	2.95302	3.48993	0.0356	0.0508	0.00814	0.0102
7	77.7778	72.2222	66.6667	61.1111	1.19403	1.19403	0.0995025	0.0995025	0.0137931	0.00965517	0.00151724	0.00165517
8	68.2927	53.6585	82.9268	58.5366	7.76119	6.56716	3.18408	3.38308	0	0	0	0

## Sheet: S19Data-Fig4D
number of mutation per population, population number	monoculture evovled population number of fixed mutation	co-culture evovled population number of fixed mutation
1	64	5
2	89	6
3	79	6
4	20	8
5	105	5
6	69	5
7	61	5
8	143	8
